# Supplementary material for: A novel approach to interrogating the effects of chemical warfare agent exposure using organ-on-a-chip technology and multiomic analysis
Source: PLoS One. 2023 Feb 13;18(2):e0280883. doi: 10.1371/journal.pone.0280883 (PMC9925079; doi:10.1371/journal.pone.0280883)
Supplement: S1 File — (XLSX) [file pone.0280883.s003.xlsx]

## Sheet: Compounds
Checked	Tags	Name	Formula	Annot. Source: Predicted Compositions	Annot. Source: mzCloud Search	Annot. Source: Metabolika Search	Annot. Source: ChemSpider Search	Annot. DeltaMass [ppm]	Calc. MW	RT [min]	Area (Max.)	# ChemSpider Results	# mzCloud Results	mzCloud Best Match	mzCloud Best Match Confidence	mzCloud Best Sim. Match	MS2	Group Area: _12pt5uM_	Group Area: _25uM_	Group Area: _6pt25uM_	Group Area: Control	Replicate Grouped Area: _12pt5uM_,_1_	Replicate Grouped Area: _12pt5uM_,_2_	Replicate Grouped Area: _12pt5uM_,_3_	Replicate Grouped Area: _25uM_,_1_	Replicate Grouped Area: _25uM_,_2_	Replicate Grouped Area: _25uM_,_3_	Replicate Grouped Area: _6pt25uM_,_1_	Replicate Grouped Area: _6pt25uM_,_2_	Replicate Grouped Area: _6pt25uM_,_3_	Replicate Grouped Area: Control,_1_	Replicate Grouped Area: Control,_2_	Replicate Grouped Area: Control,_3_	Group CV [%]: _12pt5uM_	Group CV [%]: _25uM_	Group CV [%]: _6pt25uM_	Group CV [%]: Control	Ratio: (_12pt5uM_) / (Control)	Ratio: (_25uM_) / (Control)	Ratio: (_6pt25uM_) / (Control)	Bio. Rep. Ratio: (_12pt5uM_,_1_) / (Control,_1_)	Bio. Rep. Ratio: (_12pt5uM_,_2_) / (Control,_2_)	Bio. Rep. Ratio: (_12pt5uM_,_3_) / (Control,_3_)	Bio. Rep. Ratio: (_25uM_,_1_) / (Control,_1_)	Bio. Rep. Ratio: (_25uM_,_2_) / (Control,_2_)	Bio. Rep. Ratio: (_25uM_,_3_) / (Control,_3_)	Bio. Rep. Ratio: (_6pt25uM_,_1_) / (Control,_1_)	Bio. Rep. Ratio: (_6pt25uM_,_2_) / (Control,_2_)	Bio. Rep. Ratio: (_6pt25uM_,_3_) / (Control,_3_)
FALSE		L-Norleucine	C6 H13 N O2	Full match	Full match	Partial match	Not the top hit	-1.71	131.094	2.785	1.75798e+10	66	5	98.7	9.9	84.9	DDA for preferred ion	6.0511e+09	6.61346e+09	5.24496e+09	5.37436e+09	6.0511e+09	6.66836e+09	3.9171e+09	5.23861e+09	7.58868e+09	6.61346e+09	3.7582e+09	5.83653e+09	5.24496e+09	2.28793e+10	5.37436e+09	5.36177e+09	36.7014	20.3763	60.3357	81.2343	0.731	1.233	0.978	0.264	1.241	0.731	0.229	1.412	1.233	0.164	1.086	0.978
FALSE		Isoleucine	C6 H13 N O2	Full match	Full match	Partial match	Not the top hit	-1.72	131.094	2.591	1.15843e+10	66	5	97.8	9.9	81.8	DDA for preferred ion	3.80555e+09	4.07573e+09	3.19693e+09	3.28451e+09	3.80555e+09	3.85477e+09	2.4097e+09	3.40023e+09	4.49712e+09	4.07573e+09	2.26141e+09	3.52689e+09	3.19693e+09	1.46612e+10	3.23676e+09	3.28451e+09	39.1741	14.6187	64.5569	84.4571	0.734	1.241	0.973	0.26	1.191	0.734	0.232	1.389	1.241	0.154	1.09	0.973
FALSE		Octahydro-4H-quinolizin-4-one	C9 H15 N O	Full match	Invalid mass	No results	Full match	-2.61	153.115	2.311	7.98325e+09	26	11			81.1	DDA for preferred ion	2.94136e+06	2.60011e+06	3.90082e+06	2.98067e+06	2.46835e+06	2.94136e+06	3.65617e+06	2.60011e+06	2.6127e+06	2.56744e+06	1.42776e+07	3.90082e+06	1.27355e+06	5.54053e+09	2.28441e+06	2.98067e+06	32.3111	8.27109	152.147	244.353	1.227	0.861	0.427	0	1.288	1.227	0	1.144	0.861	0.003	1.708	0.427
FALSE		metharbital	C9 H14 N2 O3	No results	Not the top hit	No results	Full match	-2.73	198.1	9.584	6.29615e+09	9	4			77.8	DDA for preferred ion	490829	2.02521e+06	1.79081e+06	860745	366788	732694	490829	2.02521e+06	2.90475e+06	544832	2.25235e+06	1.79081e+06	461748	775194	860745	939972	49.1963	117.513	79.5901	65.3334	0.522	2.613	2.081	0.473	0.851	0.522	2.613	3.375	0.58	2.906	2.081	0.491
FALSE		2-Methoxy-2,8-diazaspiro[4.5]decane-1,3-dione	C9 H14 N2 O3	No results	Not the top hit	No results	Full match	-0.86	198.1	10	5.57485e+09	9	24			83	DDA for preferred ion	3.63832e+08	3.8808e+08	1.61685e+08	3.7214e+08	3.20516e+08	3.63832e+08	5.19255e+08	4.08967e+08	3.8808e+08	3.12928e+08	1.36584e+08	2.18631e+08	1.61685e+08	4.32739e+08	3.7214e+08	3.38175e+08	36.3142	24.8833	75.5439	18.4992	0.978	0.945	0.478	0.741	0.978	1.535	0.945	1.043	0.925	0.316	0.587	0.478
FALSE		diisooctyl sebacate	C26 H50 O4	Full match	Full match	No results	Full match	-1.75	426.37	18.266	5.38066e+09	8	41			93.9	DDA for preferred ion	2.14e+08	3.07055e+08	2.90268e+07	4.47258e+07	2.13363e+08	2.30631e+08	2.14e+08	3.71341e+07	3.59442e+08	3.07055e+08	6.00555e+07	2.90268e+07	2.58744e+07	5.7111e+07	3.31772e+07	4.47258e+07	89.8836	130.419	96.7006	26.5084	4.785	6.865	0.875	3.736	6.951	4.785	0.65	10.834	6.865	1.052	0.875	0.579
FALSE		Dopastin	C9 H17 N3 O3	No results	Invalid mass	No results	Full match	-0.67	215.127	9.471	5.32277e+09	3	6			89.1	DDA for preferred ion	1.6086e+06	752590	1.16418e+06	772339	1.82698e+06	901622	1.6086e+06	1.74238e+06	752590	177784	1.16418e+06	1.24023e+06	96594.4	719454	804559	772339	104.208	147.595	124.848	88.3248	2.083	0.935	1.541	2.539	1.121	2.083	2.422	0.935	0.23	1.618	1.541	0.125
FALSE		L-Phenylalanine	C9 H11 N O2	Full match	Full match	Full match	Full match	-1.93	165.079	5.704	5.18774e+09	117	17	98.7	85.4	94.9	DDA for preferred ion	1.58418e+06	1.31065e+06	2.05234e+06	1.24596e+06	1.32663e+06	1.58418e+06	2.17837e+06	1.31065e+06	1.25475e+06	1.49878e+06	7.66078e+06	1.92109e+06	2.05234e+06	3.59761e+09	1.24596e+06	1.20416e+06	43.0296	15.5062	129.944	244.658	1.271	1.007	1.542	0	1.271	1.809	0	1.007	1.245	0.002	1.542	1.704
FALSE		L-Valine	C5 H11 N O2	Full match	Full match	Full match	Not the top hit	-0.49	117.079	1.386	4.78094e+09	60	4	98.9	9.9	79.7	DDA for preferred ion	2.47e+09	2.74691e+09	2.04517e+09	2.23942e+09	2.59518e+09	2.47e+09	1.68554e+09	2.31604e+09	3.10524e+09	2.74691e+09	1.85832e+09	2.30709e+09	2.04517e+09	8.04552e+09	2.23021e+09	2.23942e+09	38.1295	14.5934	53.1717	75.1314	0.753	1.227	0.913	0.323	1.108	0.753	0.288	1.392	1.227	0.231	1.034	0.913
FALSE		N-[(1E)-1,3-Butadien-1-yl]-N-propylacetamide	C9 H15 N O	Full match	Invalid mass	No results	Full match	-3.35	153.115	2.546	4.75757e+09	26	3			74	DDA for preferred ion	1.72321e+09	1.82002e+09	8.27226e+08	5.18413e+08	1.72321e+09	1.62179e+09	1.86111e+09	1.82002e+09	1.3295e+09	2.44869e+09	4.64759e+08	1.5355e+09	8.27226e+08	4.15183e+07	5.18413e+08	2.57344e+09	109.539	115.8	131.136	196.218	3.128	2.565	2.962	41.505	3.128	0.723	43.836	2.565	0.952	11.194	2.962	0.321
FALSE		4-(1-Piperidinyl)butanamide	C9 H18 N2 O	Full match	Not the top hit	No results	Full match	-2.9	170.141	2.645	4.72809e+09	13	6			74.2	DDA for preferred ion	1.71605e+09	1.81013e+09	8.24141e+08	5.17117e+08	1.71605e+09	1.61327e+09	1.85306e+09	1.81013e+09	1.32339e+09	2.43574e+09	6.70722e+07	1.52746e+09	8.24141e+08	7.05794e+07	5.17117e+08	2.55864e+09	109.222	115.63	157.77	193.624	3.12	2.559	0.95	24.314	3.12	0.724	25.647	2.559	0.952	0.95	2.954	0.322
TRUE		D-(+)-Proline	C5 H9 N O2	Full match	Full match	Full match	Full match	0.82	115.063	1.073	4.03113e+09	55	4	99.2	10	69.4	DDA for preferred ion	1.89122e+09	1.69884e+09	1.7014e+09	2.08952e+09	1.89122e+09	2.33324e+09	1.52585e+09	1.69884e+09	1.99142e+09	1.68946e+09	1.09203e+09	2.17302e+09	1.7014e+09	5.82039e+09	1.76679e+09	2.08952e+09	24.2003	15.2449	52.1255	63.0146	0.73	0.809	0.814	0.325	1.321	0.73	0.292	1.127	0.809	0.188	1.23	0.814
FALSE		L-Phenylalanine	C9 H11 N O2	Full match	Full match	Full match	Full match	-1.98	165.079	6.391	3.69937e+09	117	16	98.7	85.6	94.8	DDA for preferred ion	2.95507e+09	3.28541e+09	2.93264e+09	2.68489e+09	2.95507e+09	4.35162e+09	2.03687e+09	2.90659e+09	4.10239e+09	3.28541e+09	1.85335e+09	3.36427e+09	2.93264e+09	4.28266e+07	2.68489e+09	2.86275e+09	56.7728	36.7234	50.5815	77.7032	1.621	1.528	1.253	69.001	1.621	0.712	67.869	1.528	1.148	43.276	1.253	1.024
FALSE		Creatinine	C4 H7 N3 O	Full match	Invalid mass	No results	Full match	0.8	113.059	1.093	3.66402e+09	11	11			91.2	DDA for preferred ion	1.93307e+09	1.56441e+09	1.68352e+09	1.92459e+09	1.93307e+09	2.12892e+09	1.47575e+09	1.5454e+09	1.86836e+09	1.56441e+09	9.08042e+08	1.94097e+09	1.68352e+09	5.41076e+09	1.68472e+09	1.92459e+09	28.9771	12.4806	50.2445	62.8448	0.767	0.813	0.875	0.357	1.264	0.767	0.286	1.109	0.813	0.168	1.152	0.875
FALSE		Caprolactam	C6 H11 N O	Full match	Full match	No results	Partial match	0.19	113.084	10.067	3.46177e+09	50	7	98.8	95	69.4	DDA for preferred ion	3.37123e+07	4.4129e+07	3.7631e+07	5.17746e+07	2.48788e+07	3.37123e+07	5.03781e+07	5.91783e+07	2.52424e+07	4.4129e+07	3.7631e+07	1.15914e+08	2.73619e+07	5.97615e+07	5.0389e+07	5.17746e+07	81.3242	58.4502	100.123	68.8451	0.669	0.852	0.63	0.416	0.669	0.973	0.99	0.501	0.852	0.63	2.3	0.528
FALSE		Caprolactam	C6 H11 N O	Full match	Full match	No results	Full match	0.96	113.084	9.584	3.3159e+09	50	3	99	87.5	69.3	DDA for preferred ion	5.35351e+06	6.15173e+06	8.69944e+06	2.848e+06	5.35351e+06	4.99514e+06	6.60483e+06	2.18408e+06	6.15173e+06	1.13443e+07	2.84727e+07	3.06191e+06	8.69944e+06	2.848e+06	4.43239e+06	2.77237e+06	47.9242	89.4433	151.114	45.7678	1.88	1.388	3.138	1.88	1.127	2.382	0.767	1.388	4.092	9.997	0.691	3.138
FALSE		L-(-)-Methionine	C5 H11 N O2 S	Full match	Full match	Full match	Full match	-2.03	149.051	1.644	3.17223e+09	15	14	99.1	96.7	82.2	DDA for preferred ion	1.08563e+09	1.21575e+09	1.0198e+09	9.69349e+08	1.08563e+09	1.38019e+09	7.64949e+08	9.93744e+08	1.44582e+09	1.21575e+09	5.36773e+08	1.18449e+09	1.0198e+09	3.52292e+09	9.22657e+08	9.69349e+08	41.7194	29.6165	53.2132	80.1102	0.789	1.254	1.052	0.308	1.496	0.789	0.282	1.567	1.254	0.152	1.284	1.052
FALSE		L-Tyrosine	C9 H11 N O3	Full match	Full match	Full match	Full match	-1.94	181.074	2.828	3.08451e+09	70	16	98.6	98.4	84.6	DDA for preferred ion	1.21167e+09	1.25333e+09	1.30339e+09	1.08457e+09	1.21167e+09	1.73081e+09	8.50219e+08	1.06843e+09	1.43989e+09	1.25333e+09	6.78565e+08	1.39622e+09	1.30339e+09	4.44805e+09	1.08457e+09	1.01359e+09	48.0222	24.9444	49.2263	80.6642	0.839	1.237	1.286	0.272	1.596	0.839	0.24	1.328	1.237	0.153	1.287	1.286
FALSE		L-Phenylalanine	C9 H11 N O2	Full match	Full match	Full match	Full match	-1.1	165.079	6.195	3.07398e+09	117	17	98.6	85.2	94.9	DDA for preferred ion	1.2176e+09	1.19874e+09	8.49911e+06	1.12522e+09	1.56505e+09	1.06755e+09	1.2176e+09	1.19874e+09	1.37481e+06	1.2924e+09	4.70731e+06	8.49911e+06	1.55808e+09	3.15763e+09	1.12522e+09	1.25987e+06	112.215	154.824	242.222	178.659	0.949	0.38	0.008	0.496	0.949	966.443	0.38	0.001	1025.82	0.001	0.008	1236.69
FALSE		1422990	C9 H19 N O2	Full match	Invalid mass	No results	Full match	-1.9	173.141	3.329	2.90146e+09	11	3			80.5	DDA for preferred ion	4.02449e+08	3.99717e+08	1.60093e+08	4.30319e+08	3.39136e+08	5.44408e+08	4.02449e+08	3.99717e+08	1.65063e+08	9.36435e+08	7.7147e+07	1.60093e+08	5.46325e+08	2.01192e+09	9.43927e+07	4.30319e+08	113.597	148.194	163.001	188.263	0.935	1.749	1.27	0.169	5.767	0.935	0.199	1.749	2.176	0.038	1.696	1.27
FALSE		Octyl Isocyanate	C9 H17 N O	Full match	Invalid mass	No results	Full match	-1.67	155.131	3.338	2.82187e+09	21	1			78.7	DDA for preferred ion	3.86751e+08	3.83151e+08	2.39273e+08	3.90298e+08	3.26511e+08	5.0385e+08	3.86751e+08	3.83151e+08	1.53111e+08	9.04568e+08	7.11093e+07	2.39273e+08	4.82601e+08	1.95666e+09	9.33172e+07	3.90298e+08	112.906	149.193	147.326	190.311	0.991	1.641	1.236	0.167	5.399	0.991	0.196	1.641	2.318	0.036	2.564	1.236
FALSE		Octyl Isocyanate	C9 H17 N O	Full match	Invalid mass	No results	Full match	-1.72	155.131	3.472	2.80672e+09	21	3			78.5	DDA for preferred ion	8.64632e+08	7.93931e+08	1.04339e+09	2.24448e+08	1.13429e+09	8.58607e+08	8.64632e+08	7.93931e+08	6.50091e+08	1.31376e+09	3.34945e+08	1.45551e+09	1.04339e+09	3.2103e+07	2.24448e+08	1.01533e+09	111.095	119.432	132.829	189.913	3.825	2.896	6.485	35.333	3.825	0.852	24.731	2.896	1.294	10.433	6.485	1.028
FALSE		1422990	C9 H19 N O2	Full match	Invalid mass	No results	Full match	-2.21	173.141	3.479	2.40135e+09	11	3			81.4	DDA for preferred ion	8.85441e+08	8.14921e+08	1.06813e+09	2.27364e+08	1.15934e+09	8.7408e+08	8.85441e+08	8.14921e+08	6.63362e+08	1.34355e+09	3.40968e+08	1.24583e+09	1.06813e+09	3.55909e+07	2.27364e+08	1.04654e+09	111.09	119.416	128.704	190.019	3.844	2.918	5.479	32.574	3.844	0.846	22.897	2.918	1.284	9.58	5.479	1.021
FALSE		UV6260496	C6 H9 N3	Full match	Invalid mass	No results	Full match	2.65	123.08	19.522	1.99026e+09	25	16			91.7	DDA for preferred ion	5.66808e+08	1.19314e+09	1.011e+09	2.8577e+08	3.60644e+08	5.66808e+08	1.12743e+09	1.10557e+09	1.32353e+09	1.19314e+09	4.52245e+09	9.5623e+08	1.011e+09	7.72457e+08	2.42532e+08	2.8577e+08	110.696	74.2445	147.092	79.2918	2.337	4.175	3.943	0.467	2.337	3.945	1.431	5.457	4.175	5.855	3.943	3.538
FALSE		[Similar to: 2-(4-bromo-3,5-dimethyl-1H-pyrazol-1-yl)ethanethioamide; ΔMass: -71.9720 Da]	C4 H7 N3 O P2	Full match	Invalid mass	No results	No results	-3.13	175.006	0.828	1.76556e+09	0	4			86.7	DDA for preferred ion	1.62499e+06	1.10424e+06	434036	5.00781e+06	868505	2.14701e+06	1.62499e+06	746527	1.10424e+06	1.22914e+06	664852	325343	434036	4.50708e+07	5.00781e+06	1.64589e+06	86.4365	61.9218	49.0862	160.328	0.429	0.221	0.065	0.019	0.429	0.987	0.017	0.221	0.747	0.015	0.065	0.264
FALSE		Triethylamine	C6 H15 N	Full match	No results	No results	Full match	1.24	101.121	1.585	1.67728e+09	18	0				DDA for preferred ion	3.04137e+06	3.39338e+06	3.75669e+06	5.95282e+06	726950	3.04137e+06	5.31014e+06	4.76285e+06	899587	3.39338e+06	1.93928e+07	3.75669e+06	3.37859e+06	2.74637e+09	569066	5.95282e+06	96.7086	118.03	165.841	157.07	0.892	0.57	0.568	0	5.345	0.892	0.002	1.581	0.57	0.007	6.602	0.568
TRUE		L(+)-Ornithine	C5 H12 N2 O2	Full match	Full match	Full match	Full match	-1.41	132.09	0.866	1.65525e+09	23	5	97.7	9.9	72.8	DDA for preferred ion	2.66694e+08	3.84738e+08	2.19232e+08	3.03656e+08	2.66694e+08	2.98277e+08	1.96918e+08	3.80229e+08	5.24236e+08	3.84738e+08	2.0709e+08	2.19232e+08	2.43563e+08	3.41412e+09	3.03656e+08	2.63534e+08	22.6652	37.2134	58.7374	187.259	0.747	1.46	0.722	0.078	0.982	0.747	0.111	1.726	1.46	0.061	0.722	0.924
FALSE		Triethylamine	C6 H15 N	Full match	Invalid mass	No results	Full match	2.46	101.121	1.946	1.6373e+09	18	1			70.2	DDA for preferred ion	2.36881e+09	1.64149e+09	2.74089e+09	1.1197e+09	1.87938e+09	2.46886e+09	2.36881e+09	1.3634e+09	1.64149e+09	1.84522e+09	7.26583e+08	2.91325e+09	2.74089e+09	8.51786e+07	1.1197e+09	1.53578e+09	50.0937	23.5409	74.3504	83.3275	2.205	1.466	2.602	22.064	2.205	1.542	16.006	1.466	1.201	8.53	2.602	1.785
TRUE		D-Proline	C5 H9 N O2	Full match	No results	Full match	Full match	-2.57	115.063	0.871	1.57682e+09	55	0				DDA for preferred ion	2.05794e+08	3.39843e+08	1.67003e+08	2.10255e+08	2.05794e+08	2.3173e+08	1.49078e+08	2.82665e+08	4.27752e+08	3.39843e+08	1.52555e+08	1.67003e+08	1.77488e+08	3.20003e+09	2.02004e+08	2.10255e+08	27.2949	39.7603	58.0203	199.023	0.709	1.616	0.827	0.064	1.147	0.709	0.088	2.118	1.616	0.048	0.827	0.844
FALSE		Octyl Isocyanate	C9 H17 N O	Full match	Invalid mass	No results	Full match	-1.38	155.131	3.139	1.55825e+09	21	3			78.7	DDA for preferred ion	2.36749e+08	3.83057e+08	1.25945e+08	3.90271e+08	2.36749e+08	5.03673e+08	5.5704e+07	3.83057e+08	7.34079e+07	9.04542e+08	1.38403e+07	1.25945e+08	4.9258e+08	1.0422e+09	1.99582e+07	3.90271e+08	153.291	160.294	185.488	173.758	0.227	2.318	1.262	0.227	25.236	0.143	0.368	3.678	2.318	0.013	6.31	1.262
FALSE		[Similar to: 2,5-Dimethyl-2,5-hexandiol; ΔMass: 50.9588 Da]	C6 H15 N O6	Full match	Invalid mass	No results	No results	-2.23	197.089	0.998	1.54229e+09	0	35			94	DDA for preferred ion	4.85348e+08	4.91378e+08	3.88714e+08	5.56578e+08	4.85348e+08	3.43497e+08	8.43362e+08	5.29953e+08	4.27057e+08	4.91378e+08	2.51366e+08	3.88714e+08	3.94517e+08	4.29277e+08	5.80482e+08	5.56578e+08	95.1568	34.5205	85.6263	34.913	1.131	0.883	0.67	1.131	0.592	1.515	1.235	0.736	0.883	0.586	0.67	0.709
TRUE		D-(+)-Proline	C5 H9 N O2	Full match	Full match	Full match	Full match	2.3	115.064	0.868	1.51308e+09	55	4	91.7	9.6	79.7	DDA for preferred ion	6.21306e+07	8.33119e+07	5.76683e+07	5.88318e+07	6.21306e+07	8.54801e+07	5.49627e+07	6.78047e+07	1.31092e+08	8.33119e+07	2.84555e+07	5.76683e+07	6.72946e+07	2.92929e+09	5.35722e+07	5.88318e+07	42.6626	75.3518	62.0735	233.618	0.934	1.416	1.076	0.021	1.596	0.934	0.023	2.447	1.416	0.01	1.076	1.144
FALSE		diisooctyl sebacate	C26 H50 O4	Full match	Full match	No results	Full match	-1.92	426.37	18.033	1.35966e+09	8	15			94.1	DDA for preferred ion	2.45057e+08	4.42182e+08	2.76755e+08	4.17015e+08	1.95101e+08	2.45057e+08	3.8946e+08	3.9532e+08	5.22027e+08	4.42182e+08	7.74435e+08	2.76755e+08	1.57385e+08	6.73837e+08	3.21926e+08	4.17015e+08	69.614	31.6192	100.555	37.0677	0.761	1.06	0.86	0.29	0.761	0.934	0.587	1.622	1.06	1.149	0.86	0.377
FALSE		pentan-2-amine	C5 H11 N	Full match	No results	No results	Full match	4.35	85.0895	2.769	1.33746e+09	15	0				DDA for preferred ion	1.08311e+09	9.06013e+08	1.97992e+09	8.0962e+08	8.26204e+08	3.25692e+09	1.08311e+09	7.10401e+08	1.0239e+09	9.06013e+08	2.64786e+08	2.42528e+09	1.97992e+09	3.01067e+09	8.0962e+08	6.41846e+08	130.02	64.4774	110.146	95.3529	1.687	1.265	2.996	0.274	4.023	1.687	0.236	1.265	1.412	0.088	2.996	3.085
FALSE		(S)-2-Amino-3-hydroxypropanoate	C3 H6 N O3	No results	Invalid mass	No results	Full match	4.85	104.035	18.811	1.2382e+09	1	2			97.8	DDA for preferred ion	3.53574e+08	5.304e+08	2.44064e+08	2.51415e+08	4.20108e+08	3.53574e+08	3.18814e+08	3.57141e+08	6.60083e+08	5.304e+08	1.21526e+07	2.67666e+08	2.44064e+08	5.887e+08	2.51415e+08	4.7511e+07	104.116	106.488	149.747	135.236	1.406	2.625	1.065	0.714	1.406	6.71	0.607	2.625	11.164	0.021	1.065	5.137
FALSE		α-Lactose	C12 H22 O11	Full match	Full match	Partial match	Full match	-2.72	342.115	1.012	1.1956e+09	102	22	83.9	52.4	90.1	DDA for preferred ion	7.28779e+08	7.74349e+08	8.2942e+08	8.20494e+08	8.87562e+08	6.59905e+08	7.28779e+08	9.00866e+08	7.58748e+08	7.74349e+08	3.94895e+08	9.44155e+08	8.2942e+08	1.24548e+09	8.20494e+08	6.79506e+08	23.4134	33.3323	53.2728	32.3424	0.804	0.925	1.151	0.713	0.804	1.073	0.723	0.925	1.14	0.317	1.151	1.221
TRUE		L-Glutamic acid	C5 H9 N O4	Full match	Full match	Full match	Full match	0.23	147.053	0.982	1.01498e+09	44	2	87.7	54.6		DDA for preferred ion	5.76576e+08	6.0435e+08	5.21223e+08	5.68039e+08	5.76576e+08	5.91462e+08	4.34755e+08	6.0435e+08	6.67283e+08	5.50096e+08	2.71574e+08	5.46321e+08	5.21223e+08	1.28727e+09	5.13237e+08	5.68039e+08	31.8077	21.4964	56.2644	50.5361	0.765	0.968	0.918	0.448	1.152	0.765	0.469	1.3	0.968	0.211	1.064	0.918
FALSE		Timonacic	C4 H7 N O2 S	Full match	Invalid mass	No results	Full match	-0.68	133.02	1.113	9.87774e+08	4	2			99.8	DDA for preferred ion	4.33472e+08	4.4109e+08	3.92995e+08	4.93439e+08	5.85714e+08	4.33472e+08	2.42121e+08	4.71764e+08	2.35448e+08	4.4109e+08	3.37961e+08	7.84748e+08	3.92995e+08	1.08687e+09	3.54332e+08	4.93439e+08	53.8017	61.964	67.3284	71.2702	0.539	0.664	0.796	0.539	1.223	0.491	0.434	0.664	0.894	0.311	2.215	0.796
FALSE		Choline	C5 H13 N O	Full match	Full match	No results	Partial match	2.55	103.1	0.958	8.91193e+08	16	2	92.3	9.6	78.4	DDA for preferred ion	1.10757e+09	8.32639e+08	1.12098e+09	6.80767e+08	1.07123e+09	1.20764e+09	1.10757e+09	8.32639e+08	6.49927e+08	1.31317e+09	2.17804e+08	1.16855e+09	1.12098e+09	9.93197e+08	5.75388e+08	6.80767e+08	46.2027	46.7646	97.6992	33.7004	1.627	1.13	1.647	1.079	2.099	1.627	0.838	1.13	1.929	0.219	2.031	1.647
FALSE		Phenylacetylene	C8 H6	Full match	Invalid mass	No results	Full match	0.84	102.047	5.704	8.73342e+08	2	44			98.6	DDA for preferred ion	305441	311794	772080	332290	305441	513061	245550	284338	327501	311794	3.26059e+06	684963	772080	6.06017e+08	273352	332290	71.1843	44.1202	151.18	244.386	0.739	0.938	2.324	0.001	1.877	0.739	0	1.198	0.938	0.005	2.506	2.324
FALSE		DL-Tryptophan	C11 H12 N2 O2	Full match	Full match	Full match	Full match	-0.93	204.09	9.995	8.43309e+08	50	14	96.9	79	77.7	DDA for preferred ion	5.35634e+08	5.96141e+08	2.83137e+08	6.03712e+08	5.35634e+08	8.46153e+08	5.21549e+08	5.96141e+08	7.29132e+08	5.45762e+08	2.83137e+08	4.02167e+08	2.58663e+08	1.01223e+09	6.03712e+08	4.53012e+08	37.1631	22.999	68.1464	40.7468	1.151	1.205	0.571	0.529	1.402	1.151	0.589	1.208	1.205	0.28	0.666	0.571
FALSE		Phenylacetylene	C8 H6	Full match	Invalid mass	No results	Full match	1.1	102.047	6.461	8.39223e+08	2	42			97.1	DDA for preferred ion	8.85111e+08	7.87442e+08	1.59022e+09	7.55454e+08	7.42938e+08	2.67159e+09	8.85111e+08	7.87442e+08	1.1879e+09	7.28341e+08	3.01604e+08	1.88686e+09	1.59022e+09	1.01063e+07	7.55621e+08	7.55454e+08	125.212	84.0502	107.937	98.4967	3.536	1.572	2.497	73.512	3.536	1.172	77.916	1.572	0.964	29.843	2.497	2.105
FALSE		3-Methyl-4-vinylpyridine	C8 H9 N	Full match	Invalid mass	No results	Full match	2.95	119.074	6.476	7.80951e+08	15	43			94.4	DDA for preferred ion	8.44138e+08	7.31587e+08	1.51709e+09	7.0077e+08	6.90502e+08	2.39497e+09	8.44138e+08	7.31587e+08	1.10564e+09	6.75158e+08	2.83817e+08	1.80014e+09	1.51709e+09	8.29844e+06	7.01257e+08	7.0077e+08	134.498	84.0174	108.752	98.4085	3.415	1.577	2.567	83.209	3.415	1.205	88.16	1.577	0.963	34.201	2.567	2.165
FALSE		Hypoxanthine	C5 H4 N4 O	Full match	Full match	Partial match	Partial match	-1.79	136.038	2.154	7.68908e+08	17	6	99.5	10	95.9	DDA for preferred ion	7.81392e+08	7.54637e+08	1.04148e+09	5.83507e+08	7.81392e+08	9.77227e+08	7.36736e+08	7.01555e+08	8.66194e+08	7.54637e+08	3.8405e+08	1.13223e+09	1.04148e+09	6.52287e+06	5.83507e+08	6.85477e+08	23.2081	16.9341	65.9777	78.8501	1.675	1.484	1.94	119.793	1.675	1.075	107.553	1.484	1.101	58.877	1.94	1.519
FALSE		N,N-Diisopropylethylamine (DIPEA)	C8 H19 N	Full match	Full match	No results	Full match	0.56	129.152	10.879	7.37972e+08	18	2	78.5	8.9	71.3	DDA for preferred ion	1.01149e+09	6.75068e+08	8.56147e+08	8.01898e+08	7.49566e+08	1.01149e+09	1.17146e+09	6.75068e+08	3.17977e+08	7.10734e+08	3.3327e+08	9.77389e+08	8.56147e+08	1.06121e+09	7.38416e+08	8.01898e+08	37.3958	53.4118	72.2158	35.0071	1.37	0.636	1.068	0.706	1.37	1.461	0.636	0.431	0.886	0.314	1.324	1.068
FALSE		D-Alanine	C3 H7 N O2	Full match	No results	Full match	Full match	4.23	89.0481	0.95	7.32128e+08	25	0				DDA for preferred ion	3.34832e+08	4.00374e+08	2.88439e+08	3.76388e+08	3.34832e+08	3.72112e+08	2.82418e+08	3.5443e+08	4.11068e+08	4.00374e+08	1.85199e+08	3.52074e+08	2.88439e+08	8.72127e+08	3.29571e+08	3.76388e+08	38.2914	13.8179	66.3949	54.6396	0.75	1.064	0.766	0.384	1.129	0.75	0.406	1.247	1.064	0.212	1.068	0.766
FALSE		Choline	C5 H13 N O	Full match	Full match	No results	Partial match	1.86	103.1	1.161	7.23222e+08	16	4	92.3	9.6	78.4	DDA for preferred ion	9.05893e+08	7.06555e+08	3.72285e+08	2.17103e+08	7.40192e+08	9.05893e+08	1.08632e+09	7.24265e+08	7.06555e+08	5.60482e+08	3.61306e+08	1.13127e+09	3.72285e+08	2.14239e+08	2.17103e+08	2.66034e+08	79.6259	40.8454	102.669	35.4269	4.083	3.254	1.686	3.455	4.173	4.083	3.381	3.254	2.107	1.686	5.211	1.399
FALSE		ALA-PRO	C8 H14 N2 O3	Full match	Not the top hit	No results	Full match	-1.04	186.1	1.039	6.76007e+08	7	16			85.9	DDA for preferred ion	3.66239e+08	3.65294e+08	6.59684e+08	4.69599e+08	4.10351e+08	3.66239e+08	2.02636e+08	3.75561e+08	3.65294e+08	2.51264e+08	884408	1.15614e+09	6.59684e+08	6.39598e+08	4.57748e+08	4.69599e+08	116.886	112.521	98.5554	112.241	0.642	0.587	1.405	0.642	0.8	0.432	0.587	0.798	0.535	0.001	2.526	1.405
FALSE		L-Threonine	C4 H9 N O3	Full match	Invalid mass	Full match	Not the top hit	0.42	119.058	0.971	6.71861e+08	48	7			97.6	DDA for preferred ion	2.96808e+08	3.85104e+08	2.67584e+08	3.67425e+08	3.33668e+08	2.96808e+08	2.47858e+08	3.40167e+08	4.45344e+08	3.85104e+08	2.08546e+08	3.08583e+08	2.67584e+08	8.09347e+08	3.46953e+08	3.67425e+08	32.8423	19.391	65.1532	48.9045	0.675	1.048	0.728	0.412	0.855	0.675	0.42	1.284	1.048	0.258	0.889	0.728
FALSE		Phenylacetylene	C8 H6	Full match	Invalid mass	No results	Full match	1.65	102.047	6.306	6.01839e+08	2	52			98.6	DDA for preferred ion	8.85111e+08	1.97795e+08	1.59014e+09	7.55621e+08	2.52702e+08	2.67159e+09	8.85111e+08	1.98146e+08	1.97795e+08	1.95805e+08	3.01787e+08	1.88681e+09	1.59014e+09	1.05932e+09	7.55621e+08	2.10097e+08	148.547	109.228	107.925	121.195	3.536	0.262	2.497	0.239	3.536	4.213	0.187	0.262	0.932	0.285	2.497	7.569
FALSE		3-Chloro-4-nitro-1,2-oxazole	C3 H Cl N2 O3	No results	Invalid mass	No results	Full match	4.51	147.968	0.836	5.72367e+08	1	22			93.5	DDA for preferred ion	3.10629e+08	3.73821e+08	2.27639e+08	3.46192e+08	3.10629e+08	3.23468e+08	2.79187e+08	3.43001e+08	3.73821e+08	4.81141e+08	1.97063e+08	2.27639e+08	2.74328e+08	1.99764e+08	3.52409e+08	3.46192e+08	57.8173	36.649	72.9967	43.7687	0.918	1.39	0.792	1.555	0.918	0.806	1.717	1.061	1.39	0.986	0.646	0.792
FALSE		6-Methyl-1,3,6,2-dioxazagermocane-2,2-diol	C5 H13 Ge N O4	No match	Invalid mass	No results	Full match	-4.9	225.005	17.371	5.68817e+08	1	21			94.7	DDA for preferred ion	1.32113e+08	1.04574e+08	8.8664e+07	1.97569e+08	1.32113e+08	6.87254e+07	1.69272e+08	8.07279e+07	1.04574e+08	1.05966e+08	2.51696e+08	8.8664e+07	8.27623e+07	1.97569e+08	3.12356e+08	1.35589e+07	103.386	96.1194	121.454	152.525	0.669	0.409	1.274	0.669	0.22	12.484	0.409	0.335	7.815	1.274	0.284	6.104
FALSE		Phenylacetylene	C8 H6	Full match	Invalid mass	No results	Full match	1.59	102.047	6.168	5.61253e+08	2	81			97.7	DDA for preferred ion	2.07408e+08	1.95725e+08	918377	1.78325e+08	2.52649e+08	1.67866e+08	2.07408e+08	1.98121e+08	459723	1.95725e+08	3.08864e+06	742378	918377	1.086e+09	1.78325e+08	386185	111.923	154.391	130.303	205.893	0.941	0.182	0.004	0.233	0.941	537.069	0.182	0.003	506.816	0.003	0.004	2.378
FALSE		N-Phenyl-N-(trimethylsilyl)acetamide	C11 H17 N O Si	No results	Invalid mass	No results	Full match	2.83	207.109	9.972	5.60556e+08	3	7			77.2	DDA for preferred ion	3.92625e+08	4.63581e+08	1.63894e+08	4.36211e+08	3.77851e+08	3.92625e+08	6.03879e+08	4.63581e+08	4.80061e+08	1.52284e+08	1.63894e+08	2.14136e+08	1.34527e+08	4.94124e+08	4.36211e+08	4.29398e+08	34.9784	58.4051	105.76	19.9223	0.9	0.938	0.332	0.765	0.9	1.406	0.938	1.101	0.355	0.332	0.491	0.313
FALSE		(2-Cyclohexen-1-ylsulfanyl)benzene	C12 H14 S	No results	Invalid mass	No results	Full match	3.01	190.082	9.957	5.53482e+08	1	10			77.1	DDA for preferred ion	3.86362e+08	4.54811e+08	1.61226e+08	4.29114e+08	3.72175e+08	3.86362e+08	5.91352e+08	4.54811e+08	4.73011e+08	1.49211e+08	1.61226e+08	2.10232e+08	1.3238e+08	4.83957e+08	4.2895e+08	4.29114e+08	34.7332	58.6778	105.421	19.8201	0.901	0.94	0.333	0.769	0.901	1.378	0.94	1.103	0.348	0.333	0.49	0.308
FALSE		ALA-PRO	C8 H14 N2 O3	Full match	Invalid mass	No results	Full match	-1.84	186.1	1.256	5.33669e+08	7	25			89.8	DDA for preferred ion	3.17574e+08	2.55865e+08	5.65247e+08	3.90014e+08	3.17574e+08	3.47748e+08	9.62487e+07	2.55865e+08	2.85834e+08	1.72124e+08	1.60123e+06	9.59769e+08	5.65247e+08	5.79277e+08	3.90014e+08	2.52818e+08	122.875	107.708	98.7667	119.597	0.548	0.681	2.236	0.548	0.892	0.381	0.442	0.733	0.681	0.003	2.461	2.236
FALSE		[Similar to: (3R,5S)-5-(3-{[(4-Fluorophenyl)sulfonyl]methyl}-1,2,4-oxadiazol-5-yl)-1-(2-thienylmethyl)-3-pyrrolidinol; ΔMass: -317.0875 Da]	C H4 N2 P2	Full match	Invalid mass	No results	No results	-2.13	105.985	0.821	5.25099e+08	0	2			94.3	DDA for preferred ion	6.08099e+06	4.7268e+06	1.62569e+06	2.09106e+07	3.32571e+06	1.0551e+07	6.08099e+06	2.56746e+06	4.7268e+06	5.29542e+06	2.26372e+06	1.48201e+06	1.62569e+06	3.2653e+07	2.09106e+07	6.71888e+06	107.448	71.2331	31.7411	111.885	0.505	0.226	0.071	0.102	0.505	0.905	0.079	0.226	0.788	0.069	0.071	0.242
FALSE		N-(3-Chlorobenzyl)-1-butanamine	C11 H16 Cl N	No results	Invalid mass	No results	Full match	-2.21	197.097	10.024	5.21882e+08	6	9			75.5	DDA for preferred ion	3.65003e+07	3.68235e+07	1.40836e+07	3.38291e+07	2.88465e+07	3.65003e+07	4.73044e+07	3.68235e+07	3.75887e+07	2.81216e+07	1.37337e+07	1.87888e+07	1.40836e+07	3.57165e+07	3.38291e+07	3.24283e+07	39.7355	27.9102	77.7154	10.9805	1.079	1.031	0.434	0.808	1.079	1.459	1.031	1.111	0.867	0.385	0.555	0.434
FALSE		Alhydrogel	H3 Al O3	No results	Invalid mass	No results	Full match	-0.47	77.9897	0.811	5.00619e+08	1	7			97.8	DDA for preferred ion	7.29593e+06	4.0575e+06	3.52694e+06	9.13515e+06	3.89739e+06	7.29593e+06	8.73997e+06	2.87565e+06	4.0575e+06	4.61261e+06	2.57194e+06	3.7957e+06	3.52694e+06	2.827e+07	9.13515e+06	5.32178e+06	59.5175	45.5335	52.1193	96.7291	0.799	0.444	0.416	0.138	0.799	1.642	0.102	0.444	0.867	0.091	0.416	0.663
FALSE		Ethylenediaminetetraacetic acid (EDTA)	C10 H16 N2 O8	Full match	Full match	No results	Full match	-3.02	292.09	1.144	4.99501e+08	5	23	99.8	100	89.8	DDA for preferred ion	1.83369e+08	1.6734e+08	3.04216e+08	2.22393e+08	1.91463e+08	1.83369e+08	1.01972e+08	1.6734e+08	1.22213e+08	1.82525e+08	1.20127e+08	3.04216e+08	3.17987e+08	4.95284e+08	2.22393e+08	9.86991e+07	53.9518	19.0862	69.5135	72.529	0.825	0.55	1.368	0.387	0.825	1.033	0.338	0.55	1.849	0.243	1.368	3.222
FALSE		6-Methylnicotinamide	C7 H8 N2 O	Full match	Full match	No results	Partial match	-0.5	136.064	1.024	4.82335e+08	39	19	98	81.9	77	DDA for preferred ion	3.91061e+08	3.08464e+08	3.90533e+08	2.73272e+08	3.91061e+08	3.98828e+08	3.68342e+08	2.95288e+08	3.16609e+08	3.08464e+08	1.47861e+08	4.45214e+08	3.90533e+08	5.10174e+08	1.78502e+08	2.73272e+08	33.8929	17.0372	71.0512	48.2771	1.348	1.129	1.429	0.767	2.234	1.348	0.579	1.774	1.129	0.29	2.494	1.429
FALSE		Alhydrogel	H3 Al O3	No results	Invalid mass	No results	Full match	4.53	77.9901	0.823	4.81389e+08	1	2			94.1	DDA for preferred ion	6.29671e+06	3.09233e+06	2.57043e+06	8.94691e+06	2.98457e+06	6.29671e+06	6.60458e+06	2.17048e+06	3.09233e+06	3.65986e+06	1.85221e+06	2.57043e+06	2.63065e+06	1.56217e+07	8.94691e+06	4.18123e+06	63.7083	44.6894	57.9654	82.6987	0.704	0.346	0.287	0.191	0.704	1.58	0.139	0.346	0.875	0.119	0.287	0.629
FALSE		2-Deoxy-L-scyllo-inosose	C6 H10 O5	Full match	Invalid mass	Full match	Not the top hit	-2.36	162.052	0.996	4.76123e+08	55	45			97.9	DDA for preferred ion	3.09165e+08	3.43638e+08	3.76859e+08	4.60721e+08	3.81177e+08	3.09165e+08	2.98462e+08	3.70757e+08	3.03524e+08	3.43638e+08	1.52454e+08	4.30337e+08	3.76859e+08	6.82387e+08	4.60721e+08	3.30516e+08	20.1002	11.7856	54.1382	32.9299	0.671	0.659	0.934	0.559	0.671	0.903	0.543	0.659	1.04	0.223	0.934	1.14
FALSE		Spermidine	C7 H19 N3	Full match	Invalid mass	Full match	Full match	-0.75	145.158	0.816	4.04995e+08	9	1			60.9	DDA for preferred ion	2.58966e+08	2.01875e+08	2.7372e+08	2.10372e+08	2.58966e+08	3.11256e+08	2.07841e+08	2.01875e+08	2.34894e+08	1.89155e+08	2.02917e+08	3.16391e+08	2.7372e+08	3.71623e+08	2.10372e+08	1.70654e+08	41.7176	55.7786	52.7171	53.8638	1.218	1.108	1.504	0.697	1.48	1.218	0.543	1.117	1.108	0.546	1.504	1.604
FALSE		D-(+)-Pyroglutamic Acid	C5 H7 N O3	Full match	Full match	Full match	Full match	-1.35	129.042	2.135	4.03539e+08	31	2	80.1	9		DDA for preferred ion	1.55393e+08	1.49224e+08	1.42319e+08	1.12188e+08	2.59711e+08	1.55393e+08	9.95112e+07	1.92863e+08	1.42243e+08	1.49224e+08	1.08948e+08	1.74979e+08	1.42319e+08	3.91803e+06	1.71368e+08	1.12188e+08	79.642	49.4623	53.4405	100.128	0.907	1.33	1.269	66.286	0.907	0.887	49.224	0.83	1.33	27.807	1.021	1.269
FALSE		PEG-4	C8 H18 O5	Full match	Invalid mass	No results	Full match	-1.16	194.115	9.391	3.85692e+08	2	42			93.5	DDA for preferred ion	1.72636e+08	1.76168e+08	1.74413e+08	1.35106e+08	9.02159e+07	1.72636e+08	2.46569e+08	1.76168e+08	6.57075e+07	3.36813e+08	1.12326e+08	1.81895e+08	1.74413e+08	9.20454e+07	1.53964e+08	1.35106e+08	84.975	75.7684	80.5936	49.8217	1.121	1.914	1.22	0.98	1.121	1.825	1.914	0.427	2.493	1.22	1.181	1.291
FALSE		N,N-Diisopropylethylamine (DIPEA)	C8 H19 N	Full match	Full match	No results	Full match	0.97	129.152	10.5	3.67029e+08	18	2	78.4	8.9	70.8	DDA for preferred ion	5.14234e+08	3.79968e+08	5.52223e+08	3.78086e+08	4.38255e+08	5.14234e+08	9.72332e+08	3.79968e+08	3.98346e+08	3.09168e+08	4.83683e+09	4.58031e+06	5.52223e+08	510594	3.78086e+08	3.81894e+08	123.412	110.563	215.978	154.516	2.546	1.054	1.446	858.325	1.36	2.546	744.17	1.054	0.81	9472.96	0.012	1.446
FALSE		DL-Lysine	C6 H14 N2 O2	Full match	Full match	Full match	Full match	-2.46	146.105	0.875	3.50007e+08	25	2	95.5	9.8		DDA for preferred ion	2.42962e+08	3.97702e+08	1.90544e+08	2.77024e+08	2.83204e+08	2.42962e+08	1.70524e+08	3.37049e+08	4.91987e+08	3.97702e+08	1.39094e+08	1.94067e+08	1.90544e+08	4.16348e+08	2.44659e+08	2.77024e+08	33.4361	44.0535	57.7609	27.059	0.68	1.436	0.688	0.68	0.993	0.616	0.81	2.011	1.436	0.334	0.793	0.688
FALSE		3-morpholinopropanol	C7 H15 N O2	Full match	Invalid mass	No results	Full match	-1.92	145.11	3.619	3.41859e+08	57	32			87.8	DDA for preferred ion	1.80056e+07	7.87929e+07	1.54367e+08	1.23296e+08	5.35426e+07	1.4097e+07	1.80056e+07	8.00192e+07	7.87929e+07	4.06986e+07	3.12355e+06	3.73174e+08	1.54367e+08	1.87211e+08	1.23296e+08	5.87801e+07	134.743	116.086	96.0976	126.276	0.286	0.639	2.626	0.286	0.114	0.306	0.427	0.639	0.692	0.017	3.027	2.626
FALSE		3-Chloro-4-nitro-1,2-oxazole	C3 H Cl N2 O3	No results	Invalid mass	No results	Full match	4.64	147.968	1.313	3.32674e+08	1	125			96.5	DDA for preferred ion	1.02135e+08	1.22251e+08	8.97949e+07	1.06334e+08	1.15641e+08	1.02135e+08	6.62452e+07	1.10225e+08	1.2327e+08	1.22251e+08	1.85165e+08	8.97949e+07	7.99983e+07	2.24874e+08	1.06334e+08	9.21138e+07	64.3577	39.8364	61.526	53.8542	0.719	1.159	0.844	0.514	0.961	0.719	0.49	1.159	1.327	0.823	0.844	0.868
FALSE		D-(+)-Pyroglutamic Acid	C5 H7 N O3	Full match	Full match	Full match	Full match	-0.14	129.043	1.802	3.30667e+08	31	2	75.5	8.8		DDA for preferred ion	2.65115e+06	2.37669e+06	4.09462e+06	2.38424e+06	2.65115e+06	3.48313e+06	2.64962e+06	2.37669e+06	1.73819e+06	3.16635e+06	8.44256e+06	4.09462e+06	2.8794e+06	3.83149e+08	2.22439e+06	2.38424e+06	67.3341	42.6016	92.2945	156.559	1.111	0.781	1.208	0.007	1.566	1.111	0.006	0.781	1.328	0.022	1.841	1.208
FALSE		DL-Seryltrihydroxybenzylhydrazine	C10 H15 N3 O5	Not the top hit	Invalid mass	No results	Full match	4.62	257.102	0.962	3.30363e+08	50	4			99.2	DDA for preferred ion	3.87304e+08	3.01513e+08	6.42744e+08	3.03315e+08	3.00721e+08	3.87304e+08	4.23656e+08	3.01513e+08	2.58487e+08	4.1406e+08	1.16575e+08	6.45021e+08	6.42744e+08	3.83827e+08	2.81055e+08	3.03315e+08	45.9991	32.307	85.7596	30.6378	1.378	0.92	2.119	0.783	1.378	1.397	0.786	0.92	1.365	0.304	2.295	2.119
FALSE		[Similar to: Bis(2-ethylhexyl) sebacate; ΔMass: 17.0264 Da]	C26 H53 N O4	Full match	Invalid mass	No results	No results	-0.3	443.397	17.994	3.25338e+08	0	21			96.7	DDA for preferred ion	2.99697e+07	6.36558e+07	4.38244e+07	7.17927e+07	3.05182e+07	2.99697e+07	2.28358e+07	5.8217e+07	6.42879e+07	6.36558e+07	8.57203e+07	4.38244e+07	1.44787e+07	1.03273e+08	6.04712e+07	7.17927e+07	93.6179	31.7372	81.7969	39.0226	0.318	0.887	0.725	0.296	0.496	0.318	0.564	1.063	0.887	0.83	0.725	0.202
FALSE		2,3-Dihydrocyclopenta(b)thiochromen-9(1H)-one	C12 H10 O S	No results	Invalid mass	No results	Full match	-1.6	202.045	0.968	3.16916e+08	4	14			82.3	DDA for preferred ion	1.9993e+08	1.87461e+08	2.8935e+08	2.26216e+08	1.9993e+08	1.97729e+08	2.15654e+08	2.07095e+08	1.52765e+08	1.87461e+08	1.03181e+08	3.28739e+08	2.8935e+08	3.52188e+08	1.9931e+08	2.26216e+08	20.9371	20.4982	56.5797	29.256	0.953	0.766	1.279	0.568	0.992	0.953	0.588	0.766	0.829	0.293	1.649	1.279
FALSE		Dipropylene glycol dimethyl ether	C8 H18 O3	Full match	Full match	No results	Partial match	-1.4	162.125	12.752	3.0762e+08	16	13	86.3	79.7	94.1	DDA for preferred ion	2.47014e+08	2.6044e+08	2.72141e+08	2.75881e+08	2.47014e+08	1.64424e+08	2.57113e+08	2.6044e+08	2.66254e+08	2.49123e+08	8.45286e+08	2.22597e+08	2.72141e+08	3.1608e+08	2.50245e+08	2.75881e+08	51.9341	8.24902	110.697	24.9113	0.781	0.903	0.986	0.781	0.657	0.932	0.824	1.064	0.903	2.674	0.89	0.986
FALSE		6-Methyl-1,3,6,2-dioxazagermocane-2,2-diol	C5 H13 Ge N O4	No match	Invalid mass	No results	Full match	-4.7	225.005	18.064	2.95011e+08	1	24			94.7	DDA for preferred ion	7.95597e+06	2.52177e+07	6.19416e+07	1.15466e+08	7.95597e+06	1.39926e+07	5.82897e+06	2.52177e+07	1.01232e+08	2.22416e+07	1.01167e+08	6.19416e+07	1.80518e+07	6.49758e+07	1.4636e+08	1.15466e+08	107.194	151.169	98.635	92.0073	0.096	0.388	0.423	0.122	0.096	0.05	0.388	0.692	0.193	1.557	0.423	0.156
TRUE		Proline	C5 H9 N O2	Full match	Full match	Full match	Full match	0.94	115.063	1.765	2.79242e+08	55	4	86.1	9.3	81.5	DDA for preferred ion	5.97886e+06	6.25246e+06	3.61302e+06	9.11197e+06	8.5241e+06	4.08805e+06	5.97886e+06	6.25246e+06	9.54672e+06	4.86024e+06	6.91045e+06	2.34619e+06	3.61302e+06	9.11197e+06	3.71271e+06	9.6935e+06	87.7724	76.0975	91.6047	67.5459	0.935	0.686	0.632	0.935	1.101	0.617	0.686	2.571	0.501	0.758	0.632	0.373
FALSE		RZ2670000	C10 H22 O6	Full match	Not the top hit	No results	Full match	-1.34	238.141	10.452	2.77969e+08	1	14			91.4	DDA for preferred ion	2.29279e+08	1.34417e+08	2.44717e+08	1.06624e+08	1.831e+08	2.36095e+08	2.29279e+08	1.34417e+08	1.58307e+08	1.2074e+08	7.57313e+08	2.44717e+08	1.36784e+08	8.99197e+07	1.84936e+08	1.06624e+08	30.1184	51.9478	135.788	72.0788	2.036	1.132	1.323	2.036	1.277	2.15	1.495	0.856	1.132	8.422	1.323	1.283
FALSE		L-Alanyl-L-proline	C8 H14 N2 O3	Full match	Full match	No results	Full match	-1.86	186.1	1.314	2.74932e+08	7	4	91.3	9.6		DDA for preferred ion	1.4745e+07	2.51176e+07	3.17644e+08	1.34449e+07	2.7437e+07	1.17626e+07	1.4745e+07	2.1593e+07	3.07914e+07	2.51176e+07	1.647e+07	6.58574e+08	3.17644e+08	5.31607e+08	1.09817e+07	1.34449e+07	91.9504	35.799	159.695	231.943	1.071	1.868	23.626	0.052	1.071	1.097	0.041	2.804	1.868	0.031	59.97	23.626
FALSE		Dipropylene glycol dimethyl ether	C8 H18 O3	Full match	Full match	No results	Partial match	-1.65	162.125	12.808	2.63394e+08	16	3	85.1	68.8	90.3	DDA for preferred ion	1.31855e+08	1.35046e+08	1.10514e+08	4.45831e+06	1.31855e+08	1.4866e+08	1.09272e+08	3.76383e+06	1.47487e+08	1.35046e+08	1.25133e+07	1.10514e+08	1.28932e+08	2.38514e+06	4.45831e+06	4.54968e+06	107.852	149.707	141.975	50.4297	33.344	29.683	24.788	55.282	33.344	24.017	1.578	33.081	29.683	5.246	24.788	28.339
FALSE		Spermine	C10 H26 N4	Full match	Full match	Full match	Full match	-1.17	202.216	0.819	2.60567e+08	5	8	98.3	92.9	82.9	DDA for preferred ion	9.32967e+07	6.79406e+07	1.31004e+08	7.92779e+07	9.32967e+07	1.56902e+08	8.64451e+07	6.79406e+07	9.83365e+07	6.22934e+07	9.7559e+07	1.34981e+08	1.31004e+08	2.57314e+08	7.92779e+07	6.26081e+07	49.09	56.752	53.947	90.7285	1.381	0.995	1.703	0.363	1.979	1.381	0.264	1.24	0.995	0.379	1.703	2.092
FALSE		3-Phospho-hydroxypyruvate	C3 H5 O7 P	No results	No results	Full match	Full match	0.96	183.977	0.216	2.50336e+08	3	0				DDA for preferred ion	1.60988e+08	1.52983e+08	5.32829e+07	1.54451e+07	2.75815e+08	1.60988e+08	1.26976e+08	2.5486e+08	1.52983e+08	1.47867e+08	2.95073e+08	1.07411e+07	5.32829e+07	1.54451e+07	6.08267e+06	1.6375e+08	68.9023	76.2972	120.498	205.825	17.858	16.501	1.766	17.858	26.467	0.775	16.501	25.151	0.903	19.105	1.766	0.325
FALSE		PEG-4	C8 H18 O5	Full match	Invalid mass	No results	Full match	-1.34	194.115	9.669	2.47874e+08	2	19			94.8	DDA for preferred ion	1.36865e+08	1.00294e+07	4.51028e+07	5.53926e+06	1.36865e+08	1.45314e+08	1.30103e+07	6.90019e+06	1.21232e+08	1.00294e+07	4.51028e+07	7.76982e+07	1.22451e+07	5.01503e+06	7.38354e+06	5.53926e+06	134.305	200.465	121.783	19.5676	19.681	1.811	8.994	27.291	19.681	2.349	1.376	16.419	1.811	8.994	10.523	2.211
FALSE		2-[(3-Aminopropyl)amino]ethanethiol	C5 H14 N2 S	No results	Invalid mass	No results	Full match	2.96	134.088	1.077	2.38892e+08	3	28			98.8	DDA for preferred ion	2.30854e+08	2.05399e+08	2.50841e+08	2.43666e+08	2.06548e+08	2.30854e+08	3.60844e+08	2.05399e+08	2.27566e+08	2.04633e+08	8.17523e+07	2.50841e+08	2.61633e+08	3.20262e+08	1.67414e+08	2.43666e+08	50.9607	8.0171	64.3677	33.6883	1.379	0.84	1.074	0.645	1.379	1.481	0.641	1.359	0.84	0.255	1.498	1.074
FALSE		Inosine	C10 H12 N4 O5	Full match	Full match	Full match	Partial match	-2.43	268.08	6.491	2.35946e+08	30	5	97.5	9.9	97	DDA for preferred ion	1.73368e+08	1.60511e+08	2.59128e+08	1.24569e+08	1.53705e+08	2.30735e+08	1.73368e+08	1.59439e+08	1.60511e+08	1.65961e+08	1.19124e+08	3.27157e+08	2.59128e+08	197329	1.24569e+08	1.50478e+08	41.0491	13.2633	62.875	78.9198	1.852	1.289	2.626	778.93	1.852	1.152	807.987	1.289	1.103	603.685	2.626	1.722
FALSE		(R)-3-Methylitaconate	C6 H8 O4	Full match	Invalid mass	Full match	Not the top hit	-1.74	144.042	0.984	2.34058e+08	44	29			89.1	DDA for preferred ion	1.468e+08	1.38314e+08	1.79583e+08	1.94243e+08	1.49467e+08	1.468e+08	1.38927e+08	1.52407e+08	1.18531e+08	1.38314e+08	6.50657e+07	2.05976e+08	1.79583e+08	3.28519e+08	1.94243e+08	1.36005e+08	24.2061	20.0382	58.6828	41.3855	0.756	0.61	1.06	0.455	0.756	1.021	0.464	0.61	1.017	0.198	1.06	1.32
FALSE		Diethylene glycol	C4 H10 O3	Full match	Invalid mass	No results	Full match	-0.37	106.063	2.122	2.33645e+08	14	1			60.8	DDA for preferred ion	9.79211e+07	1.83917e+08	8.93496e+07	8.07142e+07	9.79211e+07	1.03405e+08	6.5049e+07	8.0036e+07	1.90116e+08	1.83917e+08	3.99056e+07	1.10191e+08	8.93496e+07	3.90728e+06	8.5098e+07	8.07142e+07	29.3243	51.2647	59.7583	72.8929	1.215	2.279	1.295	25.061	1.215	0.806	20.484	2.234	2.279	10.213	1.295	1.107
FALSE		L-Norleucine	C6 H13 N O2	Full match	Full match	Partial match	Not the top hit	-2.26	131.094	1.467	2.17952e+08	66	5	93.9	9.7	80.5	DDA for preferred ion	2.07536e+07	4.58579e+07	7.9506e+07	4.98272e+07	3.15676e+07	2.07536e+07	8.01105e+06	5.05902e+07	4.58579e+07	2.60303e+07	4.81473e+06	1.94113e+08	7.9506e+07	4.98272e+07	6.29471e+07	3.6565e+07	109.436	111.178	99.4864	110.713	0.33	0.729	2.174	0.634	0.33	0.219	1.015	0.729	0.712	0.097	3.084	2.174
TRUE		Proline	C5 H9 N O2	Full match	Full match	Full match	Full match	0.44	115.063	1.506	2.16576e+08	55	4	90.4	9.5	80.9	DDA for preferred ion	2.19396e+06	2.86411e+06	1.54261e+06	2.92823e+06	3.16038e+06	2.19396e+06	1.98511e+06	2.86411e+06	3.2574e+06	2.84261e+06	4.98358e+06	1.10289e+06	1.54261e+06	7.42981e+06	2.92823e+06	1.09339e+06	35.3774	9.32049	94.7308	87.8426	0.749	1.112	0.671	0.425	0.749	1.816	0.385	1.112	2.6	0.671	0.377	1.411
TRUE		Proline	C5 H9 N O2	Full match	Full match	Full match	Full match	-0.62	115.063	1.582	2.16573e+08	55	4	90.4	9.5	80	DDA for preferred ion	2.80834e+06	2.49721e+06	3.11821e+06	2.60696e+06	2.55637e+06	2.97464e+06	2.80834e+06	2.2309e+06	2.6844e+06	2.49721e+06	5.77867e+06	2.80224e+06	3.11821e+06	3.55652e+06	2.30688e+06	2.60696e+06	25.3377	15.7797	67.8081	79.0266	1.077	0.958	1.215	0.719	1.289	1.077	0.627	1.164	0.958	1.625	1.215	1.196
FALSE		6-[(2-Aminoethyl)amino]-1,3-dimethyl-2,4(1H,3H)-pyrimidinedione	C8 H14 N4 O2	Full match	Invalid mass	No results	Full match	-0.94	198.111	1.134	2.11287e+08	6	9			72.2	DDA for preferred ion	2.17628e+08	1.7836e+08	3.25055e+08	1.62417e+08	2.17628e+08	2.33062e+08	1.08521e+08	1.7836e+08	2.49462e+08	1.52301e+08	510048	3.25055e+08	3.5502e+08	1.73503e+08	1.62417e+08	1.58035e+08	118.694	114.27	115.588	109.605	1.254	1.028	2.001	1.254	1.435	0.687	1.028	1.536	0.964	0.003	2.001	2.246
TRUE		dihydroxy sulfate	H2 O6 S	No results	Invalid mass	No results	Full match	3.93	129.958	0.839	2.04209e+08	1	2			95.2	DDA for preferred ion	1.11633e+08	1.38861e+08	7.79646e+07	1.55859e+08	1.33918e+08	1.11633e+08	8.86033e+07	1.29341e+08	1.38861e+08	1.7419e+08	6.27389e+07	7.79646e+07	8.5793e+07	1.82486e+08	1.55859e+08	1.32608e+08	56.1609	19.7474	65.1333	43.4841	0.716	0.891	0.5	0.734	0.716	0.668	0.709	0.891	1.314	0.344	0.5	0.647
FALSE		Creatine	C4 H9 N3 O2	Full match	Full match	No results	Full match	-0.86	131.069	1.089	2.01645e+08	17	5	98.8	85.9	69.6	DDA for preferred ion	1.82492e+08	1.60709e+08	1.63413e+08	1.48874e+08	1.82492e+08	1.9243e+08	1.55352e+08	1.71526e+08	1.58801e+08	1.60709e+08	7.04382e+07	1.63413e+08	1.79294e+08	2.42894e+08	1.17406e+08	1.48874e+08	23.7591	26.4621	55.4294	34.8263	1.044	1.079	1.204	0.751	1.639	1.044	0.706	1.353	1.079	0.29	1.392	1.204
FALSE		2,3,4,9-Tetrahydro-1H-β-carboline-3-carboxylic acid	C12 H12 N2 O2	Full match	Full match	No results	Full match	0.32	216.09	10.843	2.0142e+08	63	12	97.8	81.3	80.1	DDA for preferred ion	1.5943e+08	1.15434e+08	1.05991e+08	9.71488e+07	1.5943e+08	2.196e+08	3.72821e+07	9.30502e+07	1.65091e+08	1.15434e+08	1.67424e+06	1.05991e+08	2.22686e+08	2.33537e+08	6.45913e+07	9.71488e+07	90.024	103.933	108.969	95.1771	0.683	1.188	1.641	0.683	3.4	0.384	0.398	2.556	1.188	0.007	1.641	2.292
FALSE		Nicotinamide	C6 H6 N2 O	Full match	Full match	Full match	Partial match	-0.14	122.048	1.919	1.94969e+08	15	9	99.5	10	79.8	DDA for preferred ion	1.58789e+08	1.91624e+08	1.88174e+08	1.25233e+08	1.58789e+08	2.77261e+08	1.52359e+08	1.61244e+08	2.23532e+08	1.91624e+08	8.62607e+07	1.88174e+08	1.94613e+08	4.66685e+06	1.44387e+08	1.25233e+08	54.6726	30.1249	54.7368	76.0826	1.92	1.548	1.554	34.025	1.92	1.217	34.551	1.548	1.53	18.484	1.303	1.554
FALSE		2-Aminonicotinic acid	C6 H6 N2 O2	Full match	Full match	No results	Full match	-1.3	138.043	2.522	1.92098e+08	45	12	86.5	53.9	77.2	DDA for preferred ion	1.15016e+07	1.05714e+07	1.96279e+07	5.30642e+06	1.15016e+07	1.6985e+07	9.73065e+06	1.05714e+07	9.69742e+06	1.62721e+07	2.25145e+07	1.96279e+07	1.11471e+07	5.30642e+06	4.38567e+06	6.56009e+06	37.1214	55.8126	67.5424	25.4599	2.167	2.211	4.243	2.167	3.873	1.483	1.992	2.211	2.48	4.243	4.475	1.699
FALSE		2-Ethoxy-1,1,1-trifluoroethane	C4 H7 F3 O	No results	Invalid mass	No results	Full match	0.05	128.045	2.127	1.91322e+08	2	7			81.8	DDA for preferred ion	2.92493e+07	1.04602e+08	2.11261e+07	2.68766e+07	3.58054e+07	2.89067e+07	2.92493e+07	2.58971e+07	1.10909e+08	1.04602e+08	2.07631e+07	2.77743e+07	2.11261e+07	687506	2.81636e+07	2.68766e+07	63.1797	121.85	63.9963	107.966	1.088	3.938	0.986	52.08	1.026	1.088	37.668	3.938	3.892	30.201	0.986	0.786
FALSE		Leu-Val	C11 H22 N2 O3	Full match	Invalid mass	No results	Full match	0.06	230.163	10.418	1.83801e+08	8	12			96.5	DDA for preferred ion	2.33476e+07	1.75807e+07	7.35173e+07	5.40648e+07	2.33476e+07	7.07018e+06	5.01289e+07	5.6016e+07	1.05174e+07	1.75807e+07	9.215e+07	7.27092e+06	7.35173e+07	6.23798e+07	5.40648e+07	4.35665e+07	120.782	132.855	137.558	79.7658	0.374	0.404	1.477	0.374	0.131	1.151	0.898	0.195	0.404	1.477	0.134	1.687
FALSE		Leu-Leu	C12 H24 N2 O3	Full match	Invalid mass	No results	Full match	0.1	244.179	11.442	1.83008e+08	13	1			82.5	DDA for preferred ion	9.33485e+07	1.87384e+07	7.59707e+07	7.57258e+07	9.33485e+07	1.30546e+08	8.15112e+07	5.94235e+07	1.65479e+07	1.87384e+07	7.59707e+07	9.85658e+07	3.11596e+07	7.57258e+07	1.00419e+08	5.31018e+07	71.7553	107.053	80.2457	61.6666	1.3	0.353	0.982	1.233	1.3	1.535	0.785	0.165	0.353	1.003	0.982	0.587
FALSE		D-(+)-Pipecolinic acid	C6 H11 N O2	Full match	Full match	Full match	Full match	0.09	129.079	1.12	1.81288e+08	87	21	96.6	9.8	99.5	DDA for preferred ion	1.84306e+07	1.7939e+07	6.47359e+07	4.14278e+07	1.84306e+07	2.13433e+07	4.06862e+06	1.64172e+07	1.88834e+07	1.7939e+07	5.88252e+06	1.54578e+08	6.47359e+07	5.61611e+07	4.14278e+07	2.18201e+07	100.28	91.9003	96.0556	113.389	0.328	0.456	2.967	0.328	0.515	0.186	0.292	0.456	0.822	0.105	3.731	2.967
FALSE		2-Aminonicotinic acid	C6 H6 N2 O2	Full match	Full match	No results	Full match	-1.7	138.043	1.868	1.7639e+08	45	12	76.8	48.2	75.4	DDA for preferred ion	1.28355e+07	1.15259e+07	2.09441e+07	9.57671e+06	1.28355e+07	9.41894e+06	1.4946e+07	1.15259e+07	7.29086e+06	1.45938e+07	2.92674e+07	2.09441e+07	1.15031e+07	2.70699e+07	9.57671e+06	7.8008e+06	54.8275	40.1507	82.0265	81.1494	0.984	0.761	1.475	0.474	0.984	1.916	0.426	0.761	1.871	1.081	2.187	1.475
FALSE		N-Benzylformamide	C8 H9 N O	Full match	Full match	No results	Partial match	1.06	135.069	2.839	1.747e+08	48	15	92.8	9.6	76.5	DDA for preferred ion	9.96528e+07	1.03649e+08	1.66012e+08	8.95206e+07	9.0972e+07	2.49127e+08	9.96528e+07	8.33479e+07	1.264e+08	1.03649e+08	3.6473e+07	1.92749e+08	1.66012e+08	3.7296e+08	8.95206e+07	8.10093e+07	103.561	58.0401	95.9587	95.2006	1.23	1.279	2.049	0.244	2.783	1.23	0.223	1.412	1.279	0.098	2.153	2.049
FALSE		N-Dimethylethanolamine	C4 H11 N O	Full match	No results	Full match	Full match	4.8	89.0845	1.184	1.69862e+08	22	0				DDA for preferred ion	8.7441e+06	5.56525e+06	5.57558e+06	8.78198e+07	8.7441e+06	1.54976e+07	6.20664e+06	2.4459e+08	4.75418e+06	5.56525e+06	5.57558e+06	8.17807e+06	4.12417e+06	3.73108e+06	8.78198e+07	2.45768e+08	76.1735	155.687	85.1099	116.556	0.176	0.054	0.093	2.344	0.176	0.025	65.555	0.054	0.023	1.494	0.093	0.017
FALSE		[Similar to: N-(3-bromo-5-methyl-2-pyridinyl)-1-methyl-1H-imidazole-4-sulfonamide; ΔMass: -147.0010 Da]	C3 H8 N O2 P3	Full match	Invalid mass	No results	No results	4.71	182.978	0.85	1.62917e+08	0	2			63.2	DDA for preferred ion	1.9563e+07	3.12999e+07	1.26724e+07	2.11195e+07	3.26937e+07	1.59871e+07	1.9563e+07	3.12999e+07	2.0109e+07	3.13919e+07	5.12514e+07	1.26724e+07	9.83783e+06	2.29548e+06	2.96149e+07	2.11195e+07	48.3127	49.5911	110.353	72.3763	0.926	1.486	0.466	14.243	0.54	0.926	13.635	0.679	1.486	22.327	0.428	0.466
FALSE		PEG-4	C8 H18 O5	Full match	Invalid mass	No results	Full match	-0.91	194.115	8.784	1.59734e+08	2	38			92.4	DDA for preferred ion	4.58481e+06	3.2552e+06	6.2739e+06	3.22181e+06	1.44795e+06	4.58481e+06	5.89908e+06	3.91244e+06	926956	3.2552e+06	2.83803e+07	5.19777e+06	6.2739e+06	312054	3.26916e+06	3.22181e+06	82.6257	63.3678	152.44	76.2831	1.831	1.01	1.947	4.64	1.402	1.831	12.538	0.284	1.01	90.946	1.59	1.947
FALSE		RZ2670000	C10 H22 O6	Full match	Full match	No results	Full match	-3.47	238.141	10.599	1.58761e+08	1	5			90.1	DDA for preferred ion	2.22284e+06	2.03011e+06	8.30297e+06	2.27154e+06	2.22284e+06	1.68137e+06	4.24407e+06	2.03011e+06	1.29653e+06	2.61343e+06	3.56451e+07	8.30297e+06	5.2306e+06	3.6464e+06	1.57738e+06	2.27154e+06	110.453	60.2375	164.31	45.3511	1.066	0.822	5.264	0.61	1.066	1.868	0.557	0.822	1.151	9.775	5.264	2.303
FALSE		lys-leu	C12 H25 N3 O3	Full match	Invalid mass	No results	Full match	-1.9	259.189	1.519	1.56332e+08	6	91			98.5	DDA for preferred ion	2.30776e+07	2.40857e+07	3.44529e+07	2.6862e+07	2.87917e+07	2.29193e+07	2.30776e+07	2.40857e+07	3.29569e+07	1.2769e+07	4.04387e+07	3.44529e+07	2.96388e+07	1.54149e+08	2.6862e+07	2.02712e+07	89.215	91.2125	97.5211	118.566	0.853	0.63	1.283	0.187	0.853	1.138	0.156	1.227	0.63	0.262	1.283	1.462
FALSE		Hexamethylenetetramine	C6 H12 N4	Full match	Full match	No results	Full match	0	140.106	1.017	1.53137e+08	4	1	91.6	61.7		DDA for preferred ion	1.48995e+08	7.85813e+07	2.40777e+08	4.28031e+07	1.84669e+08	1.33353e+08	1.48995e+08	7.11167e+07	1.16301e+08	7.85813e+07	374039	2.40777e+08	3.20715e+08	4.28031e+07	2.85737e+07	1.11765e+08	111.53	114.766	146.081	143.105	4.314	1.661	2.87	4.314	4.667	1.333	1.661	4.07	0.703	0.009	8.427	2.87
FALSE		δ-Valerolactam	C5 H9 N O	Full match	Full match	Partial match	Partial match	3	99.0687	6.53	1.51322e+08	35	32	95.1	9.8	94.2	DDA for preferred ion	6.30739e+06	5.36492e+06	5.83199e+06	5.4327e+06	5.56246e+06	6.30739e+06	6.71002e+06	5.36492e+06	7.17378e+06	3.69603e+06	1.54834e+07	5.70508e+06	5.83199e+06	3.06656e+06	5.4327e+06	5.68623e+06	47.553	59.3092	77.1921	57.4997	1.18	1.32	1.05	1.814	1.161	1.18	1.749	1.32	0.65	5.049	1.05	1.026
FALSE		[Similar to: N'2-(2-furylcarbonyl)-3-chloro-4-methylthiophene-2-carbohydrazide; ΔMass: -58.9978 Da]	C6 H4 N5 O3 P	Full match	Invalid mass	No results	No results	-3.33	225.004	18.887	1.48249e+08	0	16			94.7	DDA for preferred ion	4.56299e+07	5.55454e+07	3.45537e+07	5.91417e+07	4.60208e+07	4.56299e+07	1.1694e+07	5.55454e+07	3.36665e+07	5.94681e+07	4.49774e+07	3.45537e+07	2.8286e+07	7.91897e+07	5.91417e+07	5.14478e+07	95.0795	67.4735	79.6433	68.4062	0.581	0.701	0.568	0.581	0.772	0.227	0.701	0.569	1.156	0.568	0.584	0.55
FALSE		3-morpholinopropanol	C7 H15 N O2	Full match	Invalid mass	No results	Full match	-1.65	145.11	2.97	1.48059e+08	57	15			87.8	DDA for preferred ion	2.09592e+07	2.86552e+07	6.59248e+07	5.14742e+07	2.12648e+07	2.09592e+07	6.20831e+06	2.86552e+07	3.18941e+07	1.67343e+07	1.74823e+06	1.55591e+08	6.59248e+07	1.07452e+08	5.14742e+07	2.41157e+07	112.735	114.064	95.4113	137.938	0.257	0.62	2.734	0.198	0.407	0.257	0.267	0.62	0.694	0.016	3.023	2.734
FALSE		Inosine	C10 H12 N4 O5	Full match	Full match	Full match	Partial match	-2.12	268.08	5.01	1.46605e+08	37	10	97.6	9.9	96.5	DDA for preferred ion	161737	92391.7	251591	99817.5	91010.7	161737	200436	91136.5	96921.2	92391.7	837073	198776	251591	1.01759e+08	82307.6	99817.5	70.3068	12.7927	137.149	244.072	1.965	0.926	2.415	0.001	1.965	2.008	0.001	1.178	0.926	0.008	2.415	2.521
FALSE		Nicotinamide	C6 H6 N2 O	Full match	Full match	Full match	Partial match	0.09	122.048	1.483	1.46004e+08	15	21			95	DDA for preferred ion	7.27515e+06	3.11668e+06	1.15891e+07	5.66549e+06	3.71058e+06	7.52098e+06	7.27515e+06	4.76808e+06	3.11668e+06	2.98278e+06	3.05381e+06	1.15891e+07	1.50481e+07	2.82607e+08	1.69176e+06	5.66549e+06	55.749	61.2701	102.105	237.075	1.284	0.526	2.656	0.013	4.446	1.284	0.017	1.842	0.526	0.011	6.85	2.656
FALSE		DL-Tryptophan	C11 H12 N2 O2	Full match	Full match	Full match	Full match	-0.68	204.09	4.208	1.45949e+08	50	26	98.1	82.7	77.7	DDA for preferred ion	9.30132e+07	9.32689e+07	1.04608e+08	1.24796e+08	9.30132e+07	4.75899e+06	2.00785e+08	9.32689e+07	9.14917e+07	1.61208e+08	3.28235e+08	332041	1.04608e+08	142320	1.24796e+08	1.7547e+08	165.886	117.534	183.064	157.953	1.144	0.919	0.596	653.552	0.038	1.144	655.349	0.733	0.919	2306.33	0.003	0.596
FALSE		2-Phenyl-1-(1-piperidinyl)ethanethione	C13 H17 N S	No results	Invalid mass	No results	Full match	3.18	219.109	10.814	1.44574e+08	3	1			87.1	DDA for preferred ion	8.57908e+07	8.12036e+07	7.92922e+07	1.08179e+08	1.0956e+08	8.57908e+07	7.65939e+07	8.29464e+07	8.12036e+07	7.70085e+07	1.89596e+07	7.92922e+07	2.04079e+08	1.13673e+08	7.16077e+07	1.08179e+08	61.0643	98.6257	104.223	85.3629	0.964	0.73	1.107	0.964	1.198	0.708	0.73	1.134	0.712	0.167	1.107	1.886
FALSE		[Similar to: O1-[(5-methylisoxazol-3-yl)carbonyl]-4-(tert-butyl)benzene-1-carbohydroximamide; ΔMass: -130.1589 Da]	C4 H2 N3 O3 P	Full match	Invalid mass	No results	No results	2.12	170.984	0.823	1.41812e+08	0	7			72.5	DDA for preferred ion	1.00513e+07	1.1491e+07	7.36732e+06	1.66937e+07	9.74599e+06	1.07714e+07	1.00513e+07	1.1491e+07	1.14798e+07	1.44103e+07	6.70471e+06	7.36732e+06	9.31474e+06	1.1774e+08	1.66937e+07	1.18877e+07	53.8331	36.6092	62.562	150.28	0.645	0.688	0.441	0.083	0.645	0.846	0.098	0.688	1.212	0.057	0.441	0.784
FALSE		Triethylene glycol	C6 H14 O4	Full match	Invalid mass	No results	Full match	-1.33	150.089	6.727	1.38651e+08	8	24			94.4	DDA for preferred ion	6.72431e+07	6.23512e+07	7.11633e+07	5.86517e+07	6.72431e+07	4.24176e+07	1.01891e+08	6.23512e+07	9.00938e+07	2.60312e+07	6.22889e+07	8.42056e+07	7.11633e+07	1.4721e+06	5.86517e+07	6.80411e+07	56.7354	77.0572	46.1655	92.1167	1.497	1.536	1.436	45.678	0.723	1.497	42.355	1.536	0.383	42.313	1.436	1.046
TRUE		DL-Arginine	C6 H14 N4 O2	Full match	Full match	Full match	Full match	-1.81	174.111	0.921	1.36782e+08	12	5	94.1	81.7	83	DDA for preferred ion	8.86918e+07	9.05872e+07	4.82991e+07	5.96901e+07	8.86918e+07	5.52961e+07	1.28134e+08	6.81522e+07	1.64145e+08	9.05872e+07	2.93691e+07	5.2931e+07	4.82991e+07	5.26821e+07	5.96901e+07	1.07498e+08	78.8925	54.8862	52.7256	52.4171	1.192	1.294	0.557	1.684	0.926	1.192	1.294	2.75	0.843	0.557	0.887	0.449
FALSE		PEG-4	C8 H18 O5	Full match	Invalid mass	No results	Full match	-0.6	194.115	7.722	1.35409e+08	2	19			96.5	DDA for preferred ion	1.36239e+08	6.72579e+07	1.57954e+08	5.0459e+07	1.161e+08	1.36239e+08	2.23253e+08	5.20743e+07	7.02639e+07	6.72579e+07	7.56736e+08	4.01532e+06	1.57954e+08	1.1194e+07	5.0459e+07	7.93667e+07	117.854	108.967	197.182	139.245	2.813	1.392	1.99	10.372	2.7	2.813	4.652	1.392	0.847	67.602	0.08	1.99
FALSE		δ-Valerolactam	C5 H9 N O	Full match	Full match	Partial match	Partial match	2.76	99.0687	4.87	1.33464e+08	35	16	96	9.8	93.8	DDA for preferred ion	2.12463e+06	2.01002e+06	1.09274e+06	1.77905e+06	1.99291e+06	2.12463e+06	2.72102e+06	1.15177e+06	2.0331e+06	2.01002e+06	8.41577e+06	999363	1.09274e+06	1.77905e+06	1.59341e+06	1.81773e+06	28.7361	46.1515	164.331	13.0445	1.333	1.106	0.627	1.12	1.333	1.497	0.647	1.276	1.106	4.73	0.627	0.601
FALSE		2-(Trifluoromethyl)phenylacetamide	C9 H8 F3 N O	No match	Invalid mass	No results	Full match	-0.98	203.056	2.838	1.33374e+08	3	18			93.9	DDA for preferred ion	6.57372e+07	6.68547e+07	8.89891e+07	5.2877e+07	6.57372e+07	1.21527e+08	5.9178e+07	5.25519e+07	7.21852e+07	6.68547e+07	4.28925e+07	9.15188e+07	8.89891e+07	2.10986e+08	4.8216e+07	5.2877e+07	59.4963	24.3477	50.4685	81.4832	1.119	1.264	1.683	0.312	2.52	1.119	0.249	1.497	1.264	0.203	1.898	1.683
FALSE		[Similar to: (3R,5S)-5-(3-{[(4-Fluorophenyl)sulfonyl]methyl}-1,2,4-oxadiazol-5-yl)-1-(2-thienylmethyl)-3-pyrrolidinol; ΔMass: -272.0663 Da]	C2 H7 N3 O P2	Full match	Invalid mass	No results	No results	-2.86	151.006	0.828	1.32503e+08	0	2			94.3	DDA for preferred ion	2.1208e+06	1.76895e+06	408267	2.83102e+06	1.099e+06	4.81038e+06	2.1208e+06	893520	1.76895e+06	2.14329e+06	819153	175908	408267	574614	1.01832e+07	2.83102e+06	134.791	90.0336	67.5047	167.452	0.749	0.757	0.144	1.913	0.472	0.749	1.555	0.174	0.757	1.426	0.017	0.144
FALSE		Leucylproline	C11 H20 N2 O3	Full match	Full match	No results	Full match	-1.21	228.147	10.429	1.31844e+08	10	18	95.1	9.8	85.9	DDA for preferred ion	7.52247e+07	6.37308e+07	6.21431e+07	6.19579e+07	8.35712e+07	7.52247e+07	5.39814e+07	4.95997e+07	7.07976e+07	6.37308e+07	3.20867e+07	6.21431e+07	8.52264e+07	1.28566e+08	6.19579e+07	5.63277e+07	56.2691	65.2627	73.1029	62.6655	0.958	1.131	1.003	0.65	1.214	0.958	0.386	1.143	1.131	0.25	1.003	1.513
FALSE		Malonohydrazide	C3 H8 N4 O2	Full match	Invalid mass	No results	Full match	-1.63	132.065	1.159	1.29503e+08	3	3			69.7	DDA for preferred ion	4.744e+07	3.67071e+07	5.11792e+06	1.90392e+07	5.51021e+07	4.744e+07	2.19066e+07	2.88766e+07	3.67071e+07	7.54632e+07	4.33933e+07	4.28844e+06	5.11792e+06	8.07283e+07	1.20079e+07	1.90392e+07	118.172	127.146	191.35	163.53	1.151	3.057	0.357	0.683	3.951	1.151	0.358	3.057	3.964	0.538	0.357	0.269
FALSE		Tolycaine	C15 H22 N2 O3	Full match	Invalid mass	No results	Full match	-1.59	278.163	11.951	1.26678e+08	21	40			97.4	DDA for preferred ion	6.07148e+07	5.82027e+07	5.45856e+07	7.16293e+07	5.15089e+07	6.07148e+07	7.89348e+07	5.82027e+07	8.03873e+07	3.18944e+07	1.00072e+08	5.40566e+07	5.45856e+07	9.25248e+07	7.16293e+07	5.56539e+07	57.0994	67.4704	55.246	72.6061	0.848	0.629	0.981	0.557	0.848	1.418	0.629	1.122	0.573	1.082	0.755	0.981
FALSE		OCTENYL CYCLOPENTANONE	C13 H22 O	Full match	Invalid mass	No results	Full match	-0.75	194.167	14.666	1.26651e+08	21	25			88.6	DDA for preferred ion	8.30039e+07	5.6454e+07	7.30139e+07	5.51074e+07	6.01287e+07	8.50279e+07	8.30039e+07	6.57399e+07	5.6454e+07	4.68389e+07	3.32929e+08	7.30139e+07	7.03127e+07	4.59077e+07	5.51074e+07	6.92499e+07	72.587	61.835	152.227	60.7822	1.31	1.024	1.325	1.31	1.543	1.199	1.432	1.024	0.676	7.252	1.325	1.015
FALSE		Tolycaine	C15 H22 N2 O3	Full match	Full match	No results	Full match	0.33	278.163	11.74	1.25929e+08	21	11	94.4	9.7	86.3	DDA for preferred ion	2.08392e+07	9.65521e+06	4.7457e+07	1.90418e+07	9.88603e+06	2.13291e+07	2.08392e+07	1.85868e+07	8.16107e+06	9.65521e+06	7.00864e+07	4.7457e+07	3.88684e+07	2.54745e+07	1.60949e+07	1.90418e+07	77.6065	102.787	97.466	70.4631	1.094	0.507	2.751	0.388	1.325	1.094	0.73	0.507	0.507	2.751	2.949	2.041
FALSE		Leu-Leu	C12 H24 N2 O3	Full match	Invalid mass	No results	Full match	-1.98	244.178	11.297	1.25445e+08	13	4			86	DDA for preferred ion	3.55508e+07	2.87365e+07	3.61504e+07	1.85311e+07	3.55508e+07	7.83153e+07	3.71681e+06	2.87365e+07	5.61579e+07	1.81121e+07	1.89137e+07	3.61504e+07	3.90478e+07	1.97057e+06	3.40763e+07	1.85311e+07	146.173	75.4219	94.7292	115.577	2.298	1.648	2.107	18.041	2.298	0.201	14.583	1.648	0.977	9.598	1.061	2.107
FALSE		Triethylene glycol	C6 H14 O4	Full match	Invalid mass	No results	Full match	-1.97	150.089	4.4	1.24116e+08	8	22			91.7	DDA for preferred ion	1.63659e+06	908140	2.01693e+06	752732	768781	1.63659e+06	1.8861e+06	908140	709411	932380	6.98219e+06	1.34645e+06	2.01693e+06	990617	752732	624032	69.7106	31.339	139.593	27.974	2.174	0.942	3.232	0.776	2.174	3.022	0.917	0.942	1.494	7.048	1.789	3.232
FALSE		1,4-Dideoxyhexitol	C6 H14 O4	Full match	Invalid mass	No results	Full match	-0.9	150.089	6.51	1.23173e+08	8	38			98.3	DDA for preferred ion	5.13558e+07	5.03026e+07	3.11706e+07	1.19455e+06	4.60358e+07	5.9692e+07	5.13558e+07	4.22303e+07	6.86487e+07	5.03026e+07	7.19651e+06	3.3662e+07	3.11706e+07	1.19455e+06	3.8786e+07	876071	107.975	112.349	127.517	227.901	38.538	35.353	6.024	38.538	1.539	58.621	35.353	1.77	57.418	6.024	0.868	35.58
FALSE		Leu-Leu	C12 H24 N2 O3	Full match	Invalid mass	No results	Full match	0.46	244.179	11.218	1.19955e+08	13	12			97.3	DDA for preferred ion	4.2256e+07	6.55657e+07	2.64072e+07	4.99652e+07	3.589e+07	7.5188e+07	4.2256e+07	6.89874e+07	6.55657e+07	1.41534e+07	4.37328e+07	2.64072e+07	2.4064e+07	4.99652e+07	5.70363e+07	2.02592e+07	104.115	90.2323	85.2437	82.0519	1.318	1.15	0.875	0.718	1.318	2.086	1.381	1.15	0.699	0.875	0.463	1.188
FALSE		(2-Cyclohexen-1-ylsulfanyl)benzene	C12 H14 S	No results	Invalid mass	No results	Full match	2.12	190.082	4.019	1.18994e+08	1	12			77.5	DDA for preferred ion	1.16166e+07	1.40496e+08	1.82761e+08	9.94074e+07	7.72868e+07	1.16166e+07	5.84994e+06	1.43843e+08	1.40496e+08	1.09403e+08	9.04605e+08	336073	1.82761e+08	335525	9.94074e+07	1.52234e+08	192.755	110.883	199.561	159.535	0.117	1.413	1.201	230.346	0.117	0.038	428.71	1.413	0.719	2696.09	0.003	1.201
FALSE		[Similar to: N'-(3-Chloro-2-hydroxy-5-nitrobenzylidene)aminomethanehydrazonamide; ΔMass: -88.0617 Da]	C2 H5 N O4 P2	Full match	Invalid mass	No results	No results	2.8	168.97	19.796	1.16381e+08	0	1			61	DDA for preferred ion	2.03015e+07	2.03634e+07	1.61996e+08	1.1441e+08	2.03015e+07	1.02888e+07	2.26604e+08	2.03634e+07	2.349e+07	1.80345e+07	2.66903e+07	1.66173e+08	1.61996e+08	1.35589e+08	6.52016e+07	1.1441e+08	200.261	27.4768	131.708	103.075	0.158	0.158	1.416	0.15	0.158	1.981	0.15	0.36	0.158	0.197	2.549	1.416
FALSE		Uridine	C9 H12 N2 O6	Full match	Invalid mass	Full match	Full match	-2.03	244.069	2.702	1.15394e+08	20	8			97	DDA for preferred ion	633972	754120	271027	678506	633972	965310	588811	491398	754120	830579	931952	231992	271027	1.47551e+08	678506	498528	52.783	35.8698	79.1525	153.902	1.181	1.111	0.342	0.004	1.423	1.181	0.003	1.111	1.666	0.006	0.342	0.544
FALSE		Kanosamine	C6 H13 N O5	Full match	Invalid mass	Full match	Not the top hit	-2.44	179.079	0.973	1.14951e+08	33	44			96.7	DDA for preferred ion	6.13387e+07	8.70382e+07	7.48338e+07	9.21806e+07	8.24502e+07	5.45413e+07	6.13387e+07	9.09769e+07	7.56154e+07	8.70382e+07	4.0732e+07	7.60044e+07	7.48338e+07	7.81712e+07	1.30735e+08	9.21806e+07	27.4119	13.845	62.6144	28.315	0.665	0.944	0.581	1.055	0.417	0.665	1.164	0.578	0.944	0.521	0.581	0.812
FALSE		PEG-4	C8 H18 O5	Full match	Invalid mass	No results	Full match	0.36	194.115	9.143	1.14599e+08	2	19			96.4	DDA for preferred ion	5.72545e+06	3.28014e+06	8.2176e+06	3.70831e+06	3.05377e+06	1.06784e+07	5.72545e+06	3.28014e+06	1.8442e+06	4.31795e+06	2.71329e+07	8.2176e+06	4.95856e+06	1.57853e+08	2.55026e+06	3.70831e+06	73.2646	47.2151	140.906	146.074	1.544	0.723	1.337	0.019	4.187	1.544	0.021	0.723	1.164	0.172	3.222	1.337
FALSE		Massoia lactone	C10 H16 O2	Full match	Invalid mass	No results	Full match	-1.24	168.115	13.803	1.1342e+08	113	73			78.2	DDA for preferred ion	1.10432e+08	8.66641e+07	9.9795e+07	9.84125e+07	8.81511e+07	1.10432e+08	1.16154e+08	9.04954e+07	7.99e+07	8.66641e+07	4.80269e+08	9.9795e+07	9.45578e+07	8.84683e+07	9.84125e+07	1.03931e+08	61.4652	51.5766	153.152	48.2117	1.118	0.834	1.014	0.996	1.122	1.118	1.023	0.812	0.834	5.429	1.014	0.91
FALSE		Bischloroethyl nitrosourea	C3 H5 Cl2 N3 O2	No results	Invalid mass	No results	Full match	-0.64	184.976	0.853	1.13276e+08	2	1			60.9	DDA for preferred ion	7.35527e+06	1.35936e+07	3.70926e+06	1.09856e+07	1.53186e+07	6.33417e+06	7.35527e+06	1.49079e+07	1.35936e+07	1.27612e+07	2.69437e+07	3.70926e+06	1.79349e+06	3.67048e+06	1.09856e+07	1.71012e+07	71.7291	58.0931	188.19	86.612	0.577	1.237	0.338	4.173	0.577	0.43	4.062	1.237	0.746	7.341	0.338	0.105
FALSE		8-[(4-Methylphenyl)sulfanyl]-4-oxatricyclo[5.2.1.0~2,6~]decane	C16 H20 O S	No match	Invalid mass	No results	Full match	-0.17	260.123	10.455	1.12288e+08	1	2			81	DDA for preferred ion	9.59014e+07	6.2079e+07	1.25015e+08	4.93518e+07	7.17986e+07	9.88137e+07	9.59014e+07	5.40753e+07	6.2079e+07	1.09108e+08	4.43454e+08	1.25015e+08	7.47824e+07	6.32878e+07	4.93518e+07	4.84721e+07	40.7898	38.5994	145.075	48.352	1.978	1.258	2.533	1.134	2.002	1.978	0.854	1.258	2.251	7.007	2.533	1.543
FALSE		1,1'-Oxydiethanol	C4 H10 O3	Full match	Invalid mass	No results	Full match	-1.27	106.063	1.663	1.09267e+08	14	2			73.1	DDA for preferred ion	2.74226e+06	2.69891e+06	3.29229e+06	3.49753e+06	2.74226e+06	3.18235e+06	1.61443e+06	2.89399e+06	2.69891e+06	2.40717e+06	6.42821e+06	3.29229e+06	2.88541e+06	1.45965e+08	3.49753e+06	3.01866e+06	47.7503	35.0278	86.8273	179.889	0.535	0.772	0.941	0.019	0.91	0.535	0.02	0.772	0.797	0.044	0.941	0.956
FALSE		D-Alanyl-D-alanine	C6 H12 N2 O3	Full match	No results	Full match	Not the top hit	-2.1	160.084	1.09	1.0889e+08	50	0				DDA for preferred ion	1.58296e+07	1.97013e+07	3.01517e+07	2.52894e+07	1.5815e+07	2.40178e+07	1.58296e+07	2.12452e+07	1.97013e+07	8.59449e+06	1.76628e+07	1.06679e+08	3.01517e+07	4.43734e+07	2.52894e+07	2.34797e+07	83.2426	51.2492	87.5945	44.2514	0.674	0.479	1.284	0.356	0.95	0.674	0.479	0.779	0.366	0.398	4.218	1.284
FALSE		2,3,4,9-Tetrahydro-1H-β-carboline-3-carboxylic acid	C12 H12 N2 O2	Full match	Full match	No results	Full match	0.6	216.09	9.377	1.0661e+08	63	13	95.7	9.8	82.4	DDA for preferred ion	1.13893e+08	6.6689e+07	1.56292e+08	7.53668e+07	1.13893e+08	7.75156e+07	2.6996e+08	6.6689e+07	5.89947e+07	1.17687e+08	2.11278e+08	231222	1.56292e+08	137520	7.53668e+07	8.28686e+07	138.019	120.04	157.268	154.784	3.258	1.42	1.886	828.194	1.029	3.258	484.941	0.783	1.42	1536.34	0.003	1.886
FALSE		3,4-Dichloro-5-oxo-2,5-dihydro-2-furanyl methyl carbonate	C6 H4 Cl2 O5	No match	Invalid mass	No results	Full match	0.25	225.944	18.91	1.05947e+08	3	17			94.7	DDA for preferred ion	2.50182e+07	4.90989e+07	1.60391e+07	5.2742e+07	2.51004e+07	2.50182e+07	2.00433e+07	4.73646e+07	5.78719e+07	4.90989e+07	2.86462e+07	5.6163e+06	1.60391e+07	9.34543e+07	5.2742e+07	2.73737e+07	96.7984	20.6955	72.2683	59.2019	0.474	1.097	0.307	0.269	0.474	0.732	0.507	1.097	1.794	0.307	0.106	0.586
FALSE		DL0865000	C7 H5 N3 O2 S	Full match	No results	No results	Full match	0.58	195.01	19.717	1.02971e+08	4	0				DDA for preferred ion	5.48644e+07	1.1742e+08	5.82657e+07	1.23326e+08	7.61259e+07	4.15548e+07	5.48644e+07	1.38776e+08	1.1742e+08	8.11594e+07	2.43414e+08	5.82657e+07	5.07382e+07	2.05747e+08	1.11803e+08	1.23326e+08	63.8061	88.6368	147.039	101.071	0.372	0.674	0.521	0.37	0.372	0.445	0.674	1.05	0.658	1.183	0.521	0.411
FALSE		2-(3,4-Dihydroxy-1-pyrrolidinyl)-3-methylbutanamide	C9 H18 N2 O3	Full match	Invalid mass	No results	Full match	-1.23	202.131	7.509	1.02773e+08	14	10			95.2	DDA for preferred ion	3.92296e+07	3.21912e+07	4.43149e+07	3.50391e+07	3.58897e+07	4.2685e+07	3.92296e+07	3.21912e+07	4.47085e+07	9.97831e+06	5.16291e+07	4.10426e+07	4.43149e+07	8.9049e+06	3.61551e+07	3.50391e+07	88.2255	101.046	95.5713	115.937	1.181	1.237	1.265	4.03	1.181	1.12	3.615	1.237	0.285	5.798	1.135	1.265
FALSE		L-alpha-Glutamyl-L-glutamine	C10 H17 N3 O6	Full match	Invalid mass	No results	Full match	-2.37	275.111	1.122	1.01283e+08	10	18			99	DDA for preferred ion	2.09417e+07	2.18558e+07	2.32657e+07	2.18935e+07	2.09417e+07	2.83083e+07	1.65497e+07	1.87191e+07	2.18558e+07	3.17796e+07	1.6109e+07	2.45908e+07	2.32657e+07	8.17363e+07	1.89696e+07	2.18935e+07	33.7929	45.1453	56.0362	120.565	0.756	1.152	1.063	0.256	1.492	0.756	0.229	1.152	1.452	0.197	1.296	1.063
FALSE		1-Adamantylmethyl 4-methylbenzenesulfinate	C18 H24 O2 S	Not the top hit	Invalid mass	No results	Full match	-0.71	304.149	10.845	9.98392e+07	2	4			91.1	DDA for preferred ion	5.16625e+07	3.54849e+07	6.02709e+07	2.45306e+07	3.34796e+07	5.16625e+07	5.83515e+07	2.75643e+07	3.54849e+07	3.76036e+07	2.68439e+08	6.02709e+07	4.83868e+07	2.59311e+07	2.17783e+07	2.45306e+07	63.3208	25.3024	156.11	25.5604	2.372	1.533	2.767	1.291	2.372	2.379	1.063	1.629	1.533	10.352	2.767	1.973
FALSE		[Similar to: 3-Methylhistamine; ΔMass: 46.0034 Da]	C3 H9 N9	Full match	Invalid mass	No results	No results	3.53	171.099	5.699	9.92683e+07	0	3			95.3	DDA for preferred ion	59954.7	33668.9	74844.5	35835.9	34530.4	59954.7	74916	33588	41262.6	33668.9	299044	72264.6	74844.5	6.88463e+07	31533.2	35835.9	69.0015	15.4594	141.285	244.548	1.901	0.94	2.089	0.001	1.901	2.091	0	1.309	0.94	0.004	2.292	2.089
FALSE		1-Bromo-2-fluorocyclopentane	C5 H8 Br F	No match	Invalid mass	No results	Full match	-3.94	165.979	0.838	9.89325e+07	2	10			98.6	DDA for preferred ion	4.41062e+07	5.47844e+07	3.63589e+07	3.42298e+07	3.07112e+07	4.41062e+07	4.62222e+07	4.87966e+07	5.47844e+07	6.54337e+07	3.63589e+07	2.92075e+07	4.99875e+07	1.62089e+07	3.42298e+07	4.51919e+07	89.4896	85.1012	90.2226	89.4891	1.289	1.6	1.106	1.895	1.289	1.023	3.01	1.6	1.448	2.243	0.853	1.106
FALSE		Thiomorpholine	C4 H9 N S	Full match	Invalid mass	No results	Full match	2.35	103.046	1.644	9.72717e+07	8	2			94.7	DDA for preferred ion	5.8392e+07	5.8567e+07	1.01995e+08	4.37103e+07	4.67302e+07	1.73735e+08	5.8392e+07	4.49076e+07	7.13525e+07	5.8567e+07	1.90385e+07	1.2417e+08	1.01995e+08	1.44152e+08	4.34609e+07	4.37103e+07	120.818	55.873	99.2664	69.9603	1.336	1.34	2.333	0.324	3.998	1.336	0.312	1.642	1.34	0.132	2.857	2.333
FALSE		UQ1000000	C6 H6 O3	Full match	Not the top hit	No results	Full match	-0.65	126.032	0.986	9.67221e+07	31	24			89.3	DDA for preferred ion	7.89366e+07	7.40647e+07	1.0051e+08	1.03038e+08	7.89366e+07	8.66324e+07	7.06153e+07	7.4195e+07	6.40426e+07	7.40647e+07	2.70956e+07	1.44505e+08	1.0051e+08	1.66771e+08	1.03038e+08	6.99398e+07	41.9358	26.5114	78.929	47.5103	0.841	0.622	1.402	0.473	0.841	1.01	0.445	0.622	1.059	0.162	1.402	1.437
FALSE		L-Alanyl-L-proline	C8 H14 N2 O3	Full match	Full match	No results	Full match	-1.19	186.1	1.752	9.59315e+07	7	24	70.4	44.4	89.8	DDA for preferred ion	1.14242e+06	1.0549e+06	3.00392e+06	1.7193e+06	1.14242e+06	1.93699e+06	1.0871e+06	1.1381e+06	1.0549e+06	729989	1.14839e+06	3.62531e+06	3.00392e+06	8.13578e+07	1.7193e+06	1.35267e+06	102.072	91.903	79.4689	186.942	0.804	0.54	2.109	0.014	1.127	0.804	0.014	0.614	0.54	0.014	2.109	2.221
FALSE		Kanosamine	C6 H13 N O5	Full match	Invalid mass	Full match	Not the top hit	-3.44	179.079	1.415	9.41236e+07	33	45			90.1	DDA for preferred ion	3.13102e+07	3.04191e+07	3.78092e+07	2.04104e+07	2.73508e+07	3.49201e+07	3.13102e+07	3.07033e+07	3.04191e+07	1.26187e+07	4.77783e+07	3.78092e+07	2.87549e+07	7.71668e+06	3.81839e+07	2.04104e+07	92.8584	91.6384	105.712	134.155	1.534	0.797	1.409	3.544	0.915	1.534	3.979	0.797	0.618	6.192	0.99	1.409
FALSE		Hypoxanthine	C5 H4 N4 O	Full match	Full match	Partial match	Partial match	-1.05	136.038	6.523	9.39342e+07	17	12	96.4	9.8	96.1	DDA for preferred ion	1.18885e+08	1.24457e+08	3.21158e+08	7.69733e+07	1.1255e+08	2.06616e+08	1.18885e+08	1.24457e+08	1.10568e+08	1.2555e+08	4.8752e+07	3.30781e+08	3.21158e+08	1.02663e+06	7.69733e+07	1.07657e+08	89.0025	55.7367	112.992	112.705	2.684	1.436	4.297	109.63	2.684	1.104	121.229	1.436	1.166	47.487	4.297	2.983
FALSE		[Similar to: 3-Methylhistamine; ΔMass: 46.0035 Da]	C3 H9 N9	Full match	Invalid mass	No results	No results	4.15	171.099	6.193	9.18391e+07	0	13			95.5	DDA for preferred ion	4.48475e+07	4.60395e+07	4.27184e+07	5.05672e+07	4.51538e+07	4.48475e+07	4.22435e+07	4.60395e+07	3.55272e+06	5.16705e+07	332986	4.27184e+07	4.28222e+07	1.04443e+08	5.05672e+07	56126.1	109.405	147.273	153.678	168.049	0.887	0.441	0.845	0.432	0.887	752.653	0.441	0.07	920.614	0.003	0.845	762.964
FALSE		[Similar to: N'2-(2,6-dichlorophenyl)-5-nitrofuran-2-carbohydrazide; ΔMass: -116.0010 Da]	C4 H11 N P2 S2	Full match	Invalid mass	No results	No results	-2.34	198.98	19.983	8.98335e+07	0	2			66.7	DDA for preferred ion	4.92391e+07	1.99999e+06	3.67653e+07	3.96023e+07	3.7822e+07	7.92179e+07	4.92391e+07	1.99999e+06	1.05218e+06	2.38757e+07	2.51379e+08	3.67653e+07	1.10489e+06	9.66061e+07	3.96023e+07	708711	78.4016	207.135	173.872	112.892	2	0.027	1.559	0.392	2	69.477	0.021	0.027	33.689	2.602	0.928	1.559
FALSE		DLK	C16 H30 N4 O6	Full match	Full match	No results	No match	-1.67	374.216	2.877	8.97585e+07	2	3	95.9	88.5	95.3	DDA for preferred ion	5.09998e+06	6.77484e+06	5.55497e+06	4.78705e+06	5.09998e+06	7.53036e+06	4.07793e+06	5.14782e+06	6.77484e+06	6.79103e+06	3.38413e+06	5.55497e+06	5.95339e+06	1.01339e+08	4.78705e+06	4.74475e+06	52.3091	27.3688	55.2839	140.657	0.859	1.415	1.16	0.05	1.573	0.859	0.051	1.415	1.431	0.033	1.16	1.255
FALSE		L-Serine	C3 H7 N O3	Full match	Invalid mass	Full match	Partial match	1.78	105.043	0.937	8.84383e+07	17	2			96.8	DDA for preferred ion	5.13141e+07	8.94438e+07	4.38182e+07	7.29064e+07	7.00995e+07	5.13141e+07	3.85537e+07	5.95341e+07	1.16764e+08	8.94438e+07	2.75007e+07	4.4131e+07	4.38182e+07	1.01976e+08	4.69415e+07	7.29064e+07	36.1364	45.0448	55.9616	40.0825	0.687	1.227	0.601	0.687	1.093	0.529	0.584	2.487	1.227	0.27	0.94	0.601
FALSE		[Similar to: N'1-[(4-methyl-2-thienyl)carbonyl]-4-methylbenzene-1-sulfonohydrazide; ΔMass: -149.0826 Da]	C4 H5 N P2 S	Full match	Invalid mass	No results	No results	0.99	160.962	0.85	8.76961e+07	0	6			95.2	DDA for preferred ion	7.19123e+07	6.99932e+07	9.17561e+07	2.77526e+07	7.19123e+07	6.21579e+07	8.08109e+07	7.28656e+07	4.06961e+07	6.99932e+07	4.08633e+08	3.07708e+07	9.17561e+07	1.84628e+06	3.1625e+07	2.77526e+07	47.7839	53.4898	165.919	93.1734	2.912	2.522	3.306	38.95	1.965	2.912	39.466	1.287	2.522	221.328	0.973	3.306
FALSE		3,4-Dichloro-5-oxo-2,5-dihydro-2-furanyl methyl carbonate	C6 H4 Cl2 O5	No match	Invalid mass	No results	Full match	0.45	225.944	19.262	8.75701e+07	3	4			94.3	DDA for preferred ion	1.5447e+07	1.05071e+07	7.5381e+06	3.92365e+07	9.19554e+06	1.5447e+07	2.60572e+07	1.05071e+07	6.83638e+06	1.09982e+07	2.58357e+07	7.5381e+06	7.45312e+06	7.88575e+07	3.92365e+07	8.43566e+06	86.691	44.2913	122.785	130.675	0.394	0.174	0.328	0.117	0.394	3.089	0.133	0.174	1.304	0.328	0.192	0.884
FALSE		2-[(Dioxido-lambda~6~-sulfanylidene)amino]pyrimidine	C4 H3 N3 O2 S	Full match	Invalid mass	No results	Full match	3.83	156.995	19.962	8.74289e+07	1	2			95.2	DDA for preferred ion	7.05147e+07	3.09084e+06	4.50817e+07	7.21144e+07	6.59441e+07	8.79724e+07	7.05147e+07	3.09084e+06	2.93878e+06	2.74708e+07	4.51574e+07	4.50817e+07	3.72744e+07	1.10434e+08	7.21144e+07	2.53071e+07	48.1699	182.186	98.7409	60.7401	1.22	0.041	0.625	0.597	1.22	2.786	0.028	0.041	1.085	0.409	0.625	1.473
FALSE		3-(Methylthio)-1,2-propanediol	C4 H10 O2 S	No results	Invalid mass	No results	Full match	-0.68	122.04	2.465	8.69293e+07	8	46			98.3	DDA for preferred ion	129330	83412.6	169173	87031.8	81361.4	129330	161444	83412.6	83984.8	81170.3	654916	156897	169173	126265	74316.4	87031.8	64.6009	18.6965	139.993	28.8847	1.74	0.933	2.111	0.644	1.74	1.855	0.661	1.13	0.933	5.187	2.111	1.944
FALSE		Diphenylsilanediol	C12 H12 O2 Si	No results	Invalid mass	No results	Full match	-0.83	216.06	1.415	8.63073e+07	7	3			81.5	DDA for preferred ion	3.96635e+07	2.53849e+07	4.35479e+07	2.00252e+07	3.96635e+07	5.8331e+07	3.76984e+07	2.53849e+07	3.38777e+07	1.9953e+07	4.33937e+07	4.35479e+07	6.75293e+07	2.00252e+07	2.83702e+07	1.79158e+07	64.9726	72.9716	71.2577	102.5	2.056	1.194	2.167	1.981	2.056	2.104	1.268	1.194	1.114	2.167	1.535	3.769
FALSE		Glycerol	C3 H8 O3	Full match	No results	Full match	Full match	0.66	92.0474	1.051	8.56283e+07	7	0				DDA for preferred ion	9.49975e+06	9.93451e+06	1.00885e+07	6.72909e+06	9.12872e+06	9.49975e+06	1.2588e+07	8.47213e+06	1.34047e+07	9.93451e+06	9.58029e+06	1.00885e+07	1.50756e+07	2.63363e+07	6.72909e+06	5.3902e+06	38.7017	23.993	60.6829	93.9475	1.412	1.843	1.499	0.347	1.412	2.335	0.322	1.992	1.843	0.364	1.499	2.797
FALSE		N-Acetyltyramine	C10 H13 N O2	Full match	Invalid mass	No results	Full match	-1.85	179.094	7.328	8.55612e+07	116	57			96.7	DDA for preferred ion	5.87982e+06	2.30956e+07	5.02075e+07	2.09387e+07	1.71606e+07	1.40934e+06	5.87982e+06	2.30956e+07	2.64032e+07	1.38499e+07	1.35519e+06	1.13691e+08	5.02075e+07	343766	3.61192e+07	2.09387e+07	158.359	115.77	96.0485	160.787	0.281	0.731	3.148	49.919	0.039	0.281	67.184	0.731	0.661	3.942	3.148	2.398
FALSE		Pyrone	C5 H4 O2	Full match	Invalid mass	No results	Full match	3.14	96.0214	0.991	8.54321e+07	9	10			87.9	DDA for preferred ion	9.35157e+07	8.01778e+07	9.38479e+07	1.15677e+08	9.5984e+07	9.35157e+07	7.57535e+07	8.01778e+07	6.96162e+07	8.67607e+07	3.31663e+07	1.3215e+08	9.38479e+07	1.79975e+08	1.15677e+08	7.83671e+07	42.1678	32.6233	68.8911	52.2239	0.808	0.602	1.142	0.533	0.808	0.967	0.445	0.602	1.107	0.184	1.142	1.198
FALSE		2-Oxopent-4-enoate	C5 H6 O3	Full match	Invalid mass	Full match	Partial match	2.86	114.032	0.989	8.52446e+07	32	16			93.5	DDA for preferred ion	9.03439e+07	7.72831e+07	9.19309e+07	1.12802e+08	9.24135e+07	9.03439e+07	7.53506e+07	7.72831e+07	6.53373e+07	8.46639e+07	3.49954e+07	1.28102e+08	9.19309e+07	1.71308e+08	1.12802e+08	7.55423e+07	39.0295	28.191	66.6046	47.908	0.801	0.579	1.136	0.539	0.801	0.997	0.451	0.579	1.121	0.204	1.136	1.217
FALSE		7-Chlorokynurenic acid	C10 H6 Cl N O3	No match	Invalid mass	No results	Full match	2.23	223.004	19.772	8.5003e+07	7	2			64.8	DDA for preferred ion	3.78142e+07	4.78893e+07	2.50931e+07	2.19692e+07	3.78142e+07	3.96467e+07	3.10278e+07	1.40722e+07	4.78893e+07	5.13921e+07	3.10163e+07	2.50931e+07	7.08908e+06	3.63188e+07	1.98667e+07	2.19692e+07	78.8312	101.95	74.4311	67.3998	1.412	2.339	0.854	1.041	1.996	1.412	0.387	2.411	2.339	0.854	1.263	0.323
FALSE		N-Phenyl-N-(trimethylsilyl)acetamide	C11 H17 N O Si	No results	Invalid mass	No results	Full match	3.32	207.109	4.095	8.43396e+07	3	7			77.1	DDA for preferred ion	3.82395e+06	9.93024e+07	7.06376e+06	1.47732e+07	5.00359e+07	364800	3.82395e+06	9.93024e+07	9.95826e+07	7.02414e+07	7.06376e+06	157336	5.93731e+07	71474.9	1.47732e+07	8.37551e+07	222.646	111.918	214.393	203.652	0.046	6.741	0.709	700.048	0.025	0.046	1389.33	6.741	0.839	98.828	0.011	0.709
FALSE		Indole-3-acetyl-L-alanine	C13 H14 N2 O3	Full match	Not the top hit	Full match	Not the top hit	-1.85	246.1	10.631	8.32728e+07	50	13			78.8	DDA for preferred ion	3.31686e+07	3.40789e+07	7.31318e+07	4.77435e+07	3.31686e+07	9.1712e+07	1.16809e+07	2.89414e+07	3.40789e+07	4.86643e+07	2.21732e+06	8.21977e+07	7.31318e+07	4.77435e+07	5.05805e+07	2.62904e+07	153.587	107.872	89.1834	114.704	0.695	0.674	1.625	0.695	1.813	0.444	0.606	0.674	1.851	0.046	1.625	2.782
FALSE		4-(3-Hydroxyphenyl)-3,4,7,8-tetrahydro-2H-pyrano[4,3-d]pyrimidine-2,5(1H)-dione	C13 H12 N2 O4	Not the top hit	Not the top hit	No results	Full match	1.73	260.08	0.936	8.31211e+07	14	4			93.4	DDA for preferred ion	2.55638e+07	3.12179e+07	3.60201e+07	4.30492e+07	5.40018e+07	2.55638e+07	2.05349e+07	5.01573e+07	3.12179e+07	2.88261e+07	1.25118e+07	3.96425e+07	3.60201e+07	4.30492e+07	5.20342e+07	3.19968e+07	83.4802	58.7641	57.4693	26.2522	0.642	0.901	0.762	1.254	0.491	0.642	1.165	0.6	0.901	0.291	0.762	1.126
FALSE		Uracil	C4 H4 N2 O2	Full match	Full match	Full match	Partial match	1.87	112.027	2.705	8.29795e+07	28	5	93.1	67.2	70.7	DDA for preferred ion	673605	526083	558741	429173	544252	1.28903e+06	673605	460645	544099	526083	558741	286957	668101	1.4257e+08	429173	301023	76.6573	9.92783	38.8648	157.993	2.238	1.268	0.669	0.004	3.004	2.238	0.003	1.268	1.748	0.004	0.669	2.219
FALSE		3,3,3-Trifluoropropanol	C3 H5 F3 O	No results	Invalid mass	No results	Full match	1.95	114.029	1.037	8.2558e+07	3	11			83.8	DDA for preferred ion	5.63167e+06	5.06994e+06	5.49667e+06	5.3179e+06	4.85961e+06	5.63167e+06	9.18927e+06	5.06994e+06	7.09094e+06	4.31659e+06	4.12525e+06	5.49667e+06	9.49198e+06	1.23113e+07	3.58653e+06	5.3179e+06	39.6932	35.2569	56.2473	69.0468	1.57	0.812	1.533	0.395	1.57	1.728	0.412	1.977	0.812	0.335	1.533	1.785
FALSE		N3,N4-Dimethyl-L-arginine	C8 H18 N4 O2	Full match	Full match	No results	Partial match	-1.41	202.143	1.153	8.16443e+07	14	5	88.5	73.5	77.7	DDA for preferred ion	5.45563e+07	4.33492e+07	3.95356e+07	3.02695e+07	5.45563e+07	6.15899e+07	3.40617e+07	4.46788e+07	4.33492e+07	4.03372e+07	2.39838e+07	5.0218e+07	3.95356e+07	4.27154e+07	3.02695e+07	3.01254e+07	57.0982	24.095	65.2545	80.7884	1.277	1.339	1.312	1.277	2.035	1.131	1.046	1.432	1.339	0.561	1.659	1.312
FALSE		Leucylproline	C11 H20 N2 O3	Full match	Full match	No results	Full match	-1.16	228.147	10.047	8.10429e+07	10	41	95.7	9.8	93.7	DDA for preferred ion	5.32863e+07	4.83558e+07	7.13872e+07	5.04711e+07	2.82778e+07	5.32863e+07	5.43791e+07	4.39453e+07	4.83558e+07	4.89679e+07	8.43909e+07	2.5394e+07	7.13872e+07	1.95774e+07	5.04711e+07	7.38494e+07	85.8039	28.1182	75.0323	65.0803	1.056	0.958	0.967	1.444	1.056	0.736	2.245	0.958	0.663	4.311	0.503	0.967
FALSE		Gly-Phe	C11 H14 N2 O3	Full match	Invalid mass	No results	Full match	-1.31	222.1	9.775	8.05029e+07	56	44			96.3	DDA for preferred ion	3.96956e+07	4.06396e+07	3.50833e+07	3.42223e+07	5.46459e+07	3.334e+07	3.96956e+07	4.25176e+07	4.06396e+07	3.28376e+07	2.49485e+07	3.50833e+07	3.70852e+07	2.07667e+07	3.42223e+07	3.95202e+07	65.44	71.4663	62.3151	63.4797	1.004	1.188	1.025	2.631	0.974	1.004	2.047	1.188	0.831	1.201	1.025	0.938
FALSE		4-(4,5-Dihydro-1H-imidazol-2-yl)-4-heptanol	C10 H20 N2 O	Full match	Invalid mass	No results	Full match	-1.84	184.157	3.298	7.97656e+07	7	17			81.9	DDA for preferred ion	3.23923e+07	2.65014e+07	2.77886e+07	1.7407e+07	3.02275e+07	4.89459e+07	3.23923e+07	2.60998e+07	3.49265e+07	2.65014e+07	1.74482e+07	3.04473e+07	2.77886e+07	362329	1.7407e+07	3.30298e+07	101.695	105.162	96.24	158.094	2.812	2.006	1.749	83.426	2.812	0.981	72.034	2.006	0.802	48.156	1.749	0.841
FALSE		2,3,4,9-Tetrahydro-1H-β-carboline-3-carboxylic acid	C12 H12 N2 O2	Full match	Full match	No results	Full match	0.34	216.09	10.508	7.92973e+07	63	65	79.5	9	97.6	DDA for preferred ion	3.79094e+07	8.11499e+06	2.45957e+07	1.49115e+07	3.79094e+07	3.96916e+07	188723	8.11499e+06	209106	3.6417e+07	7.08283e+06	4.11899e+07	2.45957e+07	3.05563e+07	162434	1.49115e+07	123.876	137.122	138.613	108.718	1.241	1.287	1.649	1.241	244.355	0.013	0.266	1.287	2.442	0.232	253.579	1.649
FALSE		2-(3,4-Dihydroxy-1-pyrrolidinyl)-3-methylbutanamide	C9 H18 N2 O3	Full match	Invalid mass	No results	Full match	-1.14	202.132	7.172	7.91577e+07	14	10			95.4	DDA for preferred ion	187279	201429	81134.3	228890	414043	174596	187279	201429	118044	4.89758e+06	300824	78661	81134.3	6.37613e+07	228890	97010.4	109.362	199	134.605	205.372	0.763	0.516	0.344	0.006	0.763	1.931	0.003	0.516	50.485	0.005	0.344	0.836
FALSE		Uridine	C9 H12 N2 O6	Full match	Invalid mass	Full match	Full match	-2.29	244.069	3.078	7.91222e+07	20	8			97	DDA for preferred ion	4.41925e+07	6.45971e+07	7.18852e+07	4.91831e+07	5.21927e+07	3.4585e+07	4.41925e+07	5.3157e+07	7.37645e+07	6.45971e+07	3.81762e+07	7.37917e+07	7.18852e+07	404901	4.91831e+07	5.16045e+07	53.896	17.0465	49.2646	79.0338	0.856	1.5	1.5	128.902	0.703	0.856	131.284	1.5	1.252	94.285	1.5	1.393
FALSE		Phenmetrazine	C11 H15 N O	Full match	Full match	No results	Partial match	-1.24	177.115	8.928	7.87538e+07	65	9	72.4	69.7		DDA for preferred ion	2.53231e+07	1.56552e+07	2.50559e+07	1.47305e+07	4.83801e+07	1.90358e+07	2.53231e+07	1.31488e+07	2.55348e+07	1.56552e+07	1.10427e+08	2.50559e+07	2.33271e+07	1.49144e+07	1.25246e+07	1.47305e+07	88.6667	56.5472	144.599	12.0396	1.719	1.063	2.001	3.244	1.52	1.719	0.882	2.039	1.063	7.404	2.001	1.584
FALSE		EJ4025000	C8 H18 N2 O	Full match	Invalid mass	No results	Full match	-2.23	158.142	10.057	7.84877e+07	9	1			95.2	DDA for preferred ion	501309	2.52826e+06	2.04799e+06	2.62138e+06	469233	501309	2.2016e+06	3.59706e+06	570033	2.52826e+06	2.37398e+06	2.04799e+06	1.43699e+06	862100	2.62138e+06	2.90168e+06	148.291	115.643	39.7706	107.859	0.544	0.871	0.781	0.544	0.191	0.759	4.172	0.217	0.871	2.754	0.781	0.495
FALSE		4-(4,5-Dihydro-1H-imidazol-2-yl)-4-heptanol	C10 H20 N2 O	Full match	No results	No results	Full match	-2.15	184.157	2.778	7.8046e+07	7	0				DDA for preferred ion	530964	590363	575801	516910	530964	600470	439266	498900	646416	590363	850270	575801	510803	5.58464e+07	509205	516910	23.43	13.4894	31.6006	230.74	0.85	1.142	0.988	0.01	1.179	0.85	0.009	1.269	1.142	0.015	1.131	0.988
FALSE		Xanthine	C5 H4 N4 O2	Full match	Invalid mass	Full match	Partial match	-0.93	152.033	2.281	7.77313e+07	10	11			81.1	DDA for preferred ion	73659.8	46891.8	136481	48160.7	59803.6	73659.8	136239	40914.8	46891.8	53084.3	535829	92253.6	136481	1.1555e+08	43825.5	48160.7	85.5104	19.8387	154.344	155.259	1.681	1.07	2.105	0.001	1.681	2.829	0	1.07	1.102	0.005	2.105	2.834
FALSE		2-Aminonicotinic acid	C6 H6 N2 O2	Full match	Full match	No results	Full match	-1.35	138.043	8.893	7.65457e+07	45	12	86.2	53.7	77.3	DDA for preferred ion	2.07891e+07	1.58415e+07	5.28405e+07	1.37815e+07	1.55006e+07	5.22322e+07	2.07891e+07	1.4083e+07	2.13974e+07	1.58415e+07	8.06377e+07	5.28405e+07	1.27644e+07	2.27597e+07	1.20663e+07	1.37815e+07	93.1873	30.2194	114.707	32.0795	1.508	1.149	3.543	0.681	4.329	1.508	0.619	1.773	1.149	3.543	4.379	0.926
FALSE		2-(2-amino-3-methylbutanamido)-3-phenylpropanoic acid	C14 H20 N2 O3	Full match	Full match	No results	Partial match	-1.72	264.147	11.176	7.45845e+07	26	23	98.6	84.8	95.8	DDA for preferred ion	2.92967e+07	2.14793e+07	2.98508e+07	2.41734e+07	2.92967e+07	4.93346e+07	4.67416e+06	2.14793e+07	3.91469e+07	8.72683e+06	4.85271e+07	2.98508e+07	2.25113e+07	1.14091e+07	2.41734e+07	2.47532e+07	124.043	133.667	53.6797	87.9035	2.041	1.619	1.235	2.568	2.041	0.189	1.883	1.619	0.353	4.253	1.235	0.909
FALSE		Caprolactam	C6 H11 N O	Full match	Full match	No results	Full match	2.89	113.084	9.797	7.44924e+07	50	4	72.8	51.9	68.7	DDA for preferred ion	4.39744e+06	3.85697e+06	1.98111e+07	3.95098e+06	3.87403e+06	4.39744e+06	4.92667e+06	3.61728e+06	3.85697e+06	2.68269e+07	1.98111e+07	4.6063e+06	2.75926e+07	7.69515e+07	3.3121e+06	3.95098e+06	26.8209	166.144	114.98	147.359	1.247	1.165	1.391	0.05	1.328	1.247	0.047	1.165	6.79	0.257	1.391	6.984
FALSE		1-Butyryl-4-(2-methyl-2-propanyl)-1,2,4-triazolidine-3,5-dione	C10 H17 N3 O3	Full match	Invalid mass	No results	Full match	-1.64	227.127	9.448	7.32229e+07	5	8			95.8	DDA for preferred ion	7.75702e+07	5.15856e+07	6.59008e+06	4.5874e+07	8.84661e+07	7.33415e+07	7.75702e+07	5.91702e+07	4.47826e+07	5.15856e+07	4.41076e+08	287705	6.59008e+06	279485	4.5874e+07	4.96723e+07	109.902	110.355	240.412	153.882	1.599	1.039	0.133	316.532	1.599	1.562	211.712	0.976	1.039	1578.17	0.006	0.133
FALSE		[Similar to: Maltotriose; ΔMass: -293.0639 Da]	C7 H17 N O6	Full match	Invalid mass	No results	No results	-2	211.105	1.413	7.25834e+07	0	40			95.4	DDA for preferred ion	2.33331e+07	1.83098e+07	3.07371e+07	1.28714e+07	2.01006e+07	2.42175e+07	2.33331e+07	2.27965e+07	1.83098e+07	9.32082e+06	3.642e+07	3.07371e+07	2.37609e+07	87703.1	2.80463e+07	1.28714e+07	95.6303	97.0001	107.036	168.859	1.813	0.724	1.846	229.189	0.863	1.813	259.928	0.653	0.724	415.265	1.096	1.846
FALSE		[Similar to: 3-Aminobenzamide; ΔMass: 0.9814 Da]	C3 H3 N7	Full match	Invalid mass	No results	No results	0.5	137.045	1.084	7.14022e+07	0	24			99.4	DDA for preferred ion	4.15059e+07	3.32239e+07	3.85175e+07	4.07384e+07	4.15059e+07	5.44327e+07	3.81787e+07	3.36069e+07	3.32239e+07	3.08601e+07	2.34085e+07	4.03279e+07	3.85175e+07	1.50921e+08	3.2077e+07	4.07384e+07	30.9537	16.5639	49.2175	91.5121	0.937	0.758	0.945	0.275	1.697	0.937	0.223	1.036	0.758	0.155	1.257	0.945
FALSE		VES	C33 H54 O5	Not the top hit	Invalid mass	No results	Full match	4.34	530.399	17.543	7.13274e+07	3	1			60.1	DDA for preferred ion	953059	391738	258552	245825	829289	2.43269e+06	953059	296187	391738	464981	740632	249859	258552	756035	235553	245825	83.9627	54.1964	95.7288	84.5293	3.877	1.663	1.052	1.097	10.328	3.877	0.392	1.663	1.892	0.98	1.061	1.052
FALSE		DLK	C16 H30 N4 O6	Full match	Full match	No results	No match	-2.08	374.216	3.333	7.10882e+07	2	3	96.4	90.8	94.5	DDA for preferred ion	1.80264e+07	3.183e+07	2.48455e+07	1.80721e+07	2.4673e+07	1.80264e+07	1.36834e+07	1.88871e+07	3.47271e+07	3.183e+07	1.34762e+07	2.48455e+07	2.63052e+07	8.25275e+07	1.80721e+07	1.77215e+07	55.8031	45.2731	76.6395	89.0546	0.772	1.796	1.375	0.299	0.997	0.772	0.229	1.922	1.796	0.163	1.375	1.484
FALSE		2-Phenyl-1-(1-piperidinyl)ethanethione	C13 H17 N S	Full match	Invalid mass	No results	Full match	2.77	219.109	9.249	7.0564e+07	3	2			88.1	DDA for preferred ion	8.51518e+07	6.2739e+07	1.1079e+08	5.10737e+07	8.51518e+07	8.33865e+07	9.82416e+07	6.54793e+07	5.52421e+07	6.2739e+07	5.77458e+08	484081	1.1079e+08	173272	5.10737e+07	5.82221e+07	109.972	109.797	201.157	154.767	1.687	1.082	1.903	491.433	1.633	1.687	377.898	1.082	1.078	3332.66	0.009	1.903
FALSE		Triethylamine	C6 H15 N	Full match	No results	No results	Full match	0.43	101.12	2.21	6.99902e+07	18	0				DDA for preferred ion	8.67438e+07	8.31393e+07	1.05215e+08	5.93986e+07	8.67438e+07	7.74261e+07	1.06855e+08	6.99301e+07	8.31393e+07	8.54373e+07	6.19718e+07	1.29421e+08	1.05215e+08	3.59935e+07	5.93986e+07	8.81529e+07	48.1945	28.154	54.3279	54.5173	1.304	1.4	1.722	2.41	1.304	1.212	1.943	1.4	0.969	1.722	2.179	1.194
FALSE		1,2-Ethanediylbis(phosphonate)	C2 H4 O6 P2	Not the top hit	No results	No results	Full match	2.92	185.949	8.343	6.90473e+07	2	0				DDA for preferred ion	2.54982e+07	3.53171e+07	3.41358e+07	3.4084e+07	2.54982e+07	5.0007e+07	5.76852e+06	3.53171e+07	4.14476e+06	5.48276e+07	1.45352e+07	9.12594e+07	3.41358e+07	1.00416e+08	2.43782e+07	3.4084e+07	110.963	97.2562	105.435	87.4118	0.254	0.352	1.002	0.254	2.051	0.169	0.352	0.17	1.609	0.145	3.743	1.002
FALSE		L-Histidine	C6 H9 N3 O2	Full match	Invalid mass	Full match	Full match	-2.78	155.069	0.93	6.86868e+07	19	11			95.7	DDA for preferred ion	8.17055e+07	6.20106e+07	5.18398e+07	5.76875e+07	8.40502e+07	8.17055e+07	6.43946e+07	5.05509e+07	6.20106e+07	9.0624e+07	1.43676e+07	7.32717e+07	5.18398e+07	6.37666e+07	3.51196e+07	5.76875e+07	41.4808	73.3517	81.1581	39.6157	1.318	1.571	0.899	1.318	2.326	1.116	0.793	1.766	1.571	0.225	2.086	0.899
FALSE		6-{[(3-Methoxy-4-biphenylyl)amino]methyl}-5-methylpyrido[2,3-d]pyrimidine-2,4-diamine	C22 H22 N6 O	Not the top hit	Invalid mass	No results	Full match	0.02	386.186	15.184	6.80072e+07	7	9			100	DDA for preferred ion	3.82253e+07	6.35869e+07	4.25802e+07	4.88289e+07	3.43295e+07	3.82253e+07	8.55902e+07	6.35869e+07	8.04223e+07	3.01124e+07	1.63605e+08	2.46012e+07	4.25802e+07	4.03772e+07	4.88289e+07	6.06715e+07	124.668	120.194	163.095	106.954	0.85	1.575	0.702	0.85	0.783	1.411	1.575	1.647	0.496	4.052	0.504	0.702
FALSE		tert-Butyl N-[1-(aminocarbonyl)-3-methylbutyl]carbamate	C11 H22 N2 O3	Full match	Full match	No results	Partial match	-1.33	230.163	9.791	6.76184e+07	8	1	88.2	9.4		DDA for preferred ion	2.51042e+07	1.26494e+07	1.63831e+07	1.39037e+07	2.51042e+07	2.7129e+07	1.65767e+07	1.26494e+07	2.68903e+07	4.58631e+06	1.44415e+07	3.67401e+07	1.63831e+07	1.98232e+07	1.06889e+07	1.39037e+07	98.267	114.767	116.855	91.1477	1.266	0.638	1.178	1.266	2.538	1.192	0.638	2.516	0.33	0.729	3.437	1.178
FALSE		Triethylene glycol	C6 H14 O4	Full match	Invalid mass	No results	Full match	-1.33	150.089	5.042	6.71759e+07	8	8			71.8	DDA for preferred ion	1.16505e+06	971215	1.64041e+06	808774	779345	1.16505e+06	1.73133e+06	883490	1.06333e+06	971215	7.05398e+06	1.64041e+06	799344	4.73012e+07	808774	769896	59.5301	17.3694	158.529	231.071	1.441	1.261	1.038	0.016	1.441	2.249	0.019	1.315	1.261	0.149	2.028	1.038
FALSE		[Similar to: Aminorex; ΔMass: 105.0629 Da]	C11 H26 N O2 P S	Full match	Invalid mass	No results	Full match	0.24	267.142	11.165	6.62085e+07	3	34			96.9	DDA for preferred ion	5.85367e+07	7.307e+07	3.39832e+07	88277.9	5.75278e+07	5.85367e+07	8.08375e+07	6.1896e+07	7.51007e+07	7.307e+07	8.60443e+07	2.21871e+07	3.39832e+07	99709.1	69255.6	88277.9	112.316	110.146	142.073	17.5571	845.226	827.727	384.957	576.956	845.226	915.716	620.766	1084.4	827.727	862.953	320.366	384.957
FALSE		5,5-dimethyl-2-{[(2-phenylacetyl)amino]methyl}-1,3-thiazolane-4-carboxylic acid	C15 H20 N2 O3 S	Full match	Full match	No results	Partial match	-1.94	308.119	12.551	6.5506e+07	6	3	97.7	97.1	80.7	DDA for preferred ion	7.17104e+07	5.30634e+07	7.34732e+07	5.98247e+07	3.84517e+07	7.17104e+07	8.53927e+07	5.30634e+07	5.38168e+07	4.82704e+07	7.34732e+07	6.44123e+07	7.73962e+07	5.39893e+07	7.07077e+07	5.98247e+07	59.7224	30.4449	24.7958	19.3528	1.014	0.807	1.294	0.712	1.014	1.427	0.983	0.761	0.807	1.361	0.911	1.294
FALSE		TEMPO	C9 H19 N O	Full match	Partial match	No results	Full match	-0.36	157.147	1.874	6.50784e+07	20	2			87.8	DDA for preferred ion	267700	201001	432469	232376	213838	267700	277788	230229	201001	199397	1.2104e+06	383679	432469	5.35204e+07	232038	232376	33.3635	13.1097	116.318	200.086	1.154	0.858	1.654	0.004	1.154	1.195	0.004	0.866	0.858	0.023	1.654	1.861
FALSE		Phenmetrazine	C11 H15 N O	Full match	Full match	No results	Partial match	-1.24	177.115	9.196	6.45909e+07	65	7	72.4	69.7		DDA for preferred ion	1.82712e+07	1.46468e+07	3.1992e+07	1.11568e+07	1.82712e+07	1.30314e+07	2.29015e+07	1.24229e+07	4.18467e+07	1.46468e+07	1.05571e+08	3.1992e+07	1.97783e+07	1.3453e+07	1.11568e+07	7.54178e+06	64.8129	104.282	137.756	49.8243	1.358	1.942	2.867	1.358	1.168	3.037	0.923	3.751	1.942	7.847	2.867	2.623
FALSE		1-Hexopyranosyl-2-thioxo-1,2,5,6,7,8-hexahydro-3-quinolinecarbonitrile	C16 H20 N2 O5 S	Full match	Invalid mass	No results	Full match	-1.77	352.109	12.577	6.45177e+07	6	20			94.9	DDA for preferred ion	5.24477e+07	3.82873e+07	5.28327e+07	5.06255e+07	4.94833e+07	5.24477e+07	6.07395e+07	3.76674e+07	3.82873e+07	4.23122e+07	5.92359e+07	4.52253e+07	5.28327e+07	6.46456e+07	4.3199e+07	5.06255e+07	37.6644	8.90755	21.4416	38.0051	1.2	0.836	1.044	0.765	1.214	1.2	0.583	0.886	0.836	0.916	1.047	1.044
FALSE		1-(3-Aminopropyl)-2-pyrrolidone	C7 H14 N2 O	Full match	Invalid mass	No results	Full match	-1.06	142.11	1.216	6.41689e+07	27	1			60.2	DDA for preferred ion	8.35905e+06	8.21917e+06	2.65839e+07	1.36033e+07	9.80216e+06	8.35905e+06	7.83546e+06	1.10148e+07	8.21917e+06	5.93385e+06	279926	6.09535e+07	2.65839e+07	2.06605e+07	1.36033e+07	1.17926e+07	108.608	115.588	94.3881	115.804	0.614	0.533	2.254	0.474	0.614	0.664	0.533	0.604	0.503	0.014	4.481	2.254
FALSE		(1S,4S,5R,8S,9R,10S)-1,5,9-Trimethyl-11,14,15,16-tetraoxatetracyclo[10.3.1.0~4,13~.0~8,13~]hexadec-10-yl N-benzyl-N-methyl-beta-alaninate	C26 H37 N O6	Full match	Invalid mass	No results	Full match	-1.6	459.261	15.256	6.40246e+07	8	9			86.3	DDA for preferred ion	9.36086e+07	8.09211e+07	1.08263e+08	7.56723e+07	6.882e+07	9.36086e+07	1.19998e+08	8.09211e+07	8.78281e+07	7.9806e+07	4.37582e+08	8.85241e+07	1.08263e+08	5.75473e+07	7.56723e+07	8.63465e+07	49.7753	29.7426	142.836	36.542	1.237	1.161	1.254	1.196	1.237	1.39	1.406	1.161	0.924	7.604	1.17	1.254
FALSE		alpha-nitro-2,3,4,5,6-pentafluorotoluene	C7 H2 F5 N O2	No results	Invalid mass	No results	Full match	-3.1	227	18.797	6.35657e+07	2	10			94.7	DDA for preferred ion	2.11377e+07	2.6056e+07	1.58994e+07	1.51242e+07	2.19297e+07	2.11377e+07	1.60821e+07	2.54162e+07	2.6056e+07	2.80356e+07	2.12027e+07	1.58994e+07	1.391e+07	1.51242e+07	2.20175e+07	6.63149e+06	76.3815	64.8292	73.8666	108.356	1.45	1.68	1.402	1.45	0.96	2.425	1.68	1.183	4.228	1.402	0.722	2.098
FALSE		SULFONYLDIIMIDAZOLE	C6 H6 N4 O2 S	Not the top hit	No results	No results	Full match	2.8	198.022	19.96	6.33491e+07	5	0				DDA for preferred ion	2.37882e+07	2.21259e+06	3.02604e+07	3.05886e+07	2.39884e+07	2.37882e+07	1.53048e+06	2.21259e+06	2.47618e+06	1.22664e+06	3.02604e+07	3.33476e+07	2.15664e+07	3.7428e+07	3.05886e+07	1.2676e+06	141.793	48.1111	101.873	143.925	0.778	0.081	1.09	0.641	0.778	1.207	0.059	0.081	0.968	0.808	1.09	17.014
FALSE		Leucylproline	C11 H20 N2 O3	Full match	Full match	No results	Full match	-1.7	228.147	10.221	6.2564e+07	10	2	94.5	9.7	67.7	DDA for preferred ion	5.08977e+07	4.4238e+07	3.33149e+07	6.18144e+07	5.08977e+07	5.04617e+07	6.80864e+07	4.4238e+07	4.67313e+07	1.80848e+07	7.60156e+07	2.92569e+07	3.33149e+07	6.18144e+07	4.83858e+07	7.22803e+07	44.7258	54.1537	90.2328	43.1588	0.942	0.716	0.605	0.823	1.043	0.942	0.716	0.966	0.25	1.23	0.605	0.461
FALSE		Uracil	C4 H4 N2 O2	Full match	Full match	Full match	Partial match	1.69	112.027	3.076	6.23028e+07	28	5	92	63.1	67.4	DDA for preferred ion	6.25794e+07	8.05156e+07	8.43318e+07	5.80086e+07	6.25794e+07	1.21401e+08	4.60223e+07	6.49775e+07	9.29083e+07	8.05156e+07	3.01634e+07	8.85647e+07	8.43318e+07	602043	5.80086e+07	5.97611e+07	76.2333	51.7189	58.8918	82.4589	2.093	1.602	1.527	103.945	2.093	0.77	107.928	1.602	1.347	50.102	1.527	1.411
FALSE		5-(4-{[4-(1,3-Dioxolan-2-yl)benzyl]amino}-3-nitrophenyl)-6-ethyl-2,4-pyrimidinediamine	C22 H24 N6 O4	Full match	No results	No results	Full match	-1.29	436.185	15.257	6.18563e+07	3	0				DDA for preferred ion	5.4576e+07	4.85228e+07	5.01687e+07	5.23062e+07	3.99939e+07	5.4576e+07	5.69725e+07	4.28275e+07	5.41102e+07	4.85228e+07	1.43373e+08	4.02806e+07	5.01687e+07	8.07385e+07	4.26196e+07	5.23062e+07	31.2481	22.5907	105.8	31.8768	1.089	0.928	0.959	0.495	1.281	1.089	0.53	1.27	0.928	1.776	0.945	0.959
FALSE		tert-Butyl N-[1-(aminocarbonyl)-3-methylbutyl]carbamate	C11 H22 N2 O3	Full match	Full match	No results	Partial match	-0.88	230.163	9.392	6.16865e+07	8	2	86.9	9.3	64.3	DDA for preferred ion	8.85519e+06	1.57439e+07	3.14467e+07	2.31588e+07	8.85519e+06	203497	2.29584e+07	2.03099e+07	7.58089e+06	1.57439e+07	6.61926e+07	3.29408e+06	3.14467e+07	3.8878e+07	2.31588e+07	1.86164e+07	172.494	108.283	106.084	90.9366	0.228	0.522	1.689	0.228	0.009	1.233	0.522	0.327	0.846	1.703	0.142	1.689
FALSE		2-Phenyl-1-(1-piperidinyl)ethanethione	C13 H17 N S	No match	Invalid mass	No results	Full match	2.79	219.109	10.518	6.14119e+07	3	6			87.4	DDA for preferred ion	1.49927e+07	1.73055e+07	3.66209e+07	8.64495e+06	1.5926e+07	1.49927e+07	9.10338e+06	7.67917e+06	1.73055e+07	4.53747e+07	4.1738e+06	3.66209e+07	5.44282e+07	1.52827e+06	8.64495e+06	1.12737e+07	112.192	114.222	74.1011	140.562	1.734	4.025	4.236	10.421	1.734	0.807	5.025	2.002	4.025	2.731	4.236	4.828
FALSE		5,5-dimethyl-2-{[(2-phenylacetyl)amino]methyl}-1,3-thiazolane-4-carboxylic acid	C15 H20 N2 O3 S	Full match	Full match	No results	Partial match	-1.59	308.119	12.585	6.12402e+07	6	3	98	98.4	80.3	DDA for preferred ion	7.17104e+07	3.52285e+07	5.63228e+07	5.2169e+07	4.89775e+07	7.17104e+07	8.53927e+07	3.52285e+07	1.99652e+07	4.00899e+07	5.63228e+07	5.40334e+07	7.57755e+07	4.84197e+07	5.97697e+07	5.2169e+07	50.5065	45.6558	41.964	34.5799	1.2	0.728	1.163	1.012	1.2	1.637	0.728	0.334	0.768	1.163	0.904	1.453
FALSE		tert-Butyl N-[1-(aminocarbonyl)-3-methylbutyl]carbamate	C11 H22 N2 O3	Full match	Full match	No results	Partial match	-0.82	230.163	9.502	6.12167e+07	8	1	87.9	9.4		DDA for preferred ion	2.50747e+07	1.57439e+07	2.57889e+07	1.99429e+07	3.33714e+07	5.91026e+06	2.50747e+07	2.16976e+07	7.57012e+06	1.57439e+07	2.57889e+07	3.30381e+06	3.38682e+07	3.18917e+06	2.31588e+07	1.99429e+07	97.5358	101.896	131.146	98.3053	1.257	0.789	1.698	10.464	0.255	1.257	6.804	0.327	0.789	8.086	0.143	1.698
FALSE		3-Thiomorpholinecarboxylic acid	C5 H9 N O2 S	Full match	Invalid mass	No results	Full match	-1.63	147.035	1.208	6.11954e+07	16	5			78.6	DDA for preferred ion	6.27792e+06	4.3808e+06	2.20317e+07	2.99614e+07	1.37287e+07	6.27792e+06	1.90551e+06	1.36672e+07	4.3808e+06	4.16214e+06	1.78665e+06	6.47782e+07	2.20317e+07	3.78221e+07	2.99614e+07	9.46339e+06	108.545	136.26	97.7477	126.988	0.21	0.361	2.162	0.363	0.21	0.201	0.361	0.146	0.44	0.047	2.162	2.328
FALSE		N-(2,4-Dimethoxybenzyl)-2-hydroxy-1,3-dioxo-1,2,3,4-tetrahydro-4-isoquinolinecarboxamide	C19 H18 N2 O6	No results	Invalid mass	No results	Full match	2.29	370.117	1.235	6.11586e+07	12	1			82.2	DDA for preferred ion	239668	27133.6	47385.7	29765.8	27734	239668	464942	24345.3	27133.6	271335	145388	47385.7	44402.3	1.26962e+06	29765.8	26949.7	122.262	184.717	125.251	227.915	8.052	0.912	1.592	0.022	8.052	17.252	0.019	0.912	10.068	0.115	1.592	1.648
FALSE		(Nitroimino)dimethanol	C2 H6 N2 O4	Full match	Invalid mass	No results	Full match	2.44	122.033	19.43	6.08751e+07	1	9			72.2	DDA for preferred ion	8.5766e+07	8.43725e+07	8.35566e+07	9.83271e+07	8.5766e+07	7.60448e+07	9.04694e+07	8.43725e+07	8.69299e+07	8.06547e+07	3.36847e+08	7.70818e+07	8.35566e+07	1.36265e+08	7.98863e+07	9.83271e+07	71.6872	59.6304	144.553	66.5059	0.92	0.82	0.965	0.629	0.952	0.92	0.619	1.088	0.82	2.472	0.965	0.85
FALSE		Lys-phe	C15 H23 N3 O3	Full match	Invalid mass	No results	Full match	-1.14	293.174	2.568	6.07069e+07	8	50			97.4	DDA for preferred ion	747475	789315	873113	743331	747475	793786	537636	677464	789315	832001	1.17396e+06	873113	603493	5.55636e+07	626919	743331	32.4902	12.0805	30.275	177.169	0.723	1.119	0.812	0.013	1.266	0.723	0.012	1.259	1.119	0.021	1.393	0.812
FALSE		taurultam	C3 H8 N2 O2 S	Full match	Invalid mass	No results	Full match	-4.2	136.03	19.788	5.99094e+07	3	44			94.8	DDA for preferred ion	6.77744e+06	3.96416e+06	2.23294e+06	3.26933e+07	6.77744e+06	3.08642e+06	2.2671e+07	8.00084e+06	3.96416e+06	2.8865e+06	3.72334e+06	2.23294e+06	1.69313e+06	4.28495e+07	3.40079e+06	3.26933e+07	156.685	101.134	57.949	140.391	0.693	0.187	0.087	0.158	0.908	0.693	0.187	1.166	0.088	0.087	0.657	0.052
FALSE		Bis(chloromethyl) carbonate	C3 H4 Cl2 O3	No match	Invalid mass	No results	Full match	1.18	157.954	8.162	5.95964e+07	3	2			95.2	DDA for preferred ion	7.01865e+07	5.79426e+07	2.33608e+08	7.04304e+07	9.55721e+07	7.01865e+07	2.05999e+07	5.79426e+07	5.64055e+07	7.06982e+07	6.19608e+08	1.29455e+08	2.33608e+08	1.03164e+08	2.08342e+07	7.04304e+07	91.3775	89.17	141.156	119.012	0.926	1.004	6.006	0.926	3.369	0.292	0.562	2.707	1.004	6.006	6.214	3.317
FALSE		D-lysopine	C9 H18 N2 O4	Full match	Invalid mass	No results	Full match	-2.22	218.126	6.539	5.72029e+07	26	20			96.5	DDA for preferred ion	2.52288e+07	5.43355e+06	3.58942e+07	2.05261e+07	1.91483e+07	2.99862e+07	2.52288e+07	5.43355e+06	2.3224e+07	1.38722e+06	2.52637e+07	3.58942e+07	3.70148e+07	1.16562e+07	2.81516e+07	2.05261e+07	65.1011	181.295	66.7172	92.5534	1.229	0.466	1.803	1.643	1.065	1.229	0.466	0.825	0.068	2.167	1.275	1.803
FALSE		4-Hydroxybenzaldehyde	C7 H6 O2	Full match	Full match	Full match	Full match	-0.1	122.037	2.826	5.632e+07	14	23	97.2	79.8	80.6	DDA for preferred ion	3.11408e+07	3.61616e+07	4.78573e+07	3.23172e+07	3.11408e+07	6.72542e+07	2.47778e+07	3.06252e+07	4.46173e+07	3.61616e+07	1.45364e+07	5.23055e+07	4.78573e+07	1.39769e+08	3.23172e+07	2.93941e+07	92.3744	59.8734	79.3814	103.218	0.843	1.23	1.619	0.223	2.081	0.843	0.219	1.381	1.23	0.104	1.619	1.628
FALSE		2-Amino-7,9-dimethyl-1,7,8,9-tetrahydro-6H-purin-6-one	C7 H11 N5 O	Full match	Invalid mass	No results	Full match	-2	181.096	2.157	5.625e+07	7	10			98.6	DDA for preferred ion	3.01315e+07	3.64261e+07	2.56342e+07	2.37848e+07	3.21546e+07	3.01315e+07	2.31311e+07	2.75096e+07	4.00184e+07	3.64261e+07	2.45249e+07	3.18771e+07	2.56342e+07	210822	2.37848e+07	3.08302e+07	73.6321	65.5699	80.8883	107.304	1.267	1.683	1.34	152.52	1.267	0.75	130.487	1.683	1.182	116.33	1.34	0.831
FALSE		tert-Butyl hydrazodiformate	C10 H20 N2 O4	Full match	Invalid mass	No results	Full match	-1.59	232.142	7.956	5.51293e+07	21	25			96.6	DDA for preferred ion	2.98497e+07	1.68084e+07	3.5834e+07	2.98534e+07	6.86898e+06	3.87419e+07	2.98497e+07	2.90008e+07	7.50808e+06	1.68084e+07	2.77781e+07	3.77434e+07	3.5834e+07	1.50871e+07	3.22564e+07	2.98534e+07	72.5073	83.6292	59.8781	74.8276	1	0.563	1.2	0.455	1.201	1	1.922	0.233	0.563	1.841	1.17	1.2
FALSE		2-Cyanoethyl hydrogen diisopropylphosphoramidoite	C9 H19 N2 O2 P	No results	Invalid mass	No results	Full match	-1.35	218.118	4.657	5.49516e+07	2	4			73.3	DDA for preferred ion	55608.5	31141	68825.8	32570.2	30146.2	55608.5	67198.2	30625.8	31141	31490.7	271056	66351.7	68825.8	45274.2	29107.8	32570.2	70.7443	14.8654	140.684	25.9574	1.91	0.967	2.28	0.666	1.91	2.063	0.676	1.07	0.967	5.987	2.28	2.113
FALSE		tert-Butyl hydrazodiformate	C10 H20 N2 O4	Full match	Invalid mass	No results	Full match	-1.45	232.142	7.706	5.49016e+07	21	26			96.6	DDA for preferred ion	102971	63170	102620	57558.2	35780	102971	2.22329e+07	58193.6	63170	8.66099e+06	297943	102620	92809	5.30516e+07	49199.9	57558.2	241.987	239.723	113.861	175.034	2.093	1.284	1.612	0.001	2.093	386.269	0.001	1.284	150.474	0.006	2.086	1.612
FALSE		Gly-Tyr	C11 H14 N2 O4	Full match	Invalid mass	No results	Full match	-2.11	238.095	5.706	5.46277e+07	58	62			96	DDA for preferred ion	3.36889e+07	3.59572e+07	3.71216e+07	3.48387e+07	3.77734e+07	2.34377e+07	3.36889e+07	3.69682e+07	3.59572e+07	2.22742e+07	2.78228e+07	3.94515e+07	3.71216e+07	350977	3.65175e+07	3.48387e+07	50.9235	59.628	59.3726	89.8122	0.967	0.985	1.08	107.624	0.642	0.967	105.329	0.985	0.639	79.273	1.08	1.066
FALSE		glu-leu	C11 H20 N2 O5	Full match	Invalid mass	No results	Full match	-1.73	260.137	8.191	5.40657e+07	9	12			99.1	DDA for preferred ion	2.3116e+07	1.98417e+07	2.7472e+07	2.7473e+07	1.64442e+06	4.12312e+07	2.3116e+07	2.36955e+07	1.2492e+07	1.98417e+07	2.7472e+07	2.28367e+07	3.02832e+07	4.7918e+07	2.7473e+07	2.25619e+07	96.8042	87.4215	78.9979	78.3835	1.025	0.495	0.831	0.034	1.501	1.025	0.495	0.455	0.879	0.573	0.831	1.342
FALSE		2,2'-Methylenebis(1-cyanoguanidine)	C5 H8 N8	No results	Invalid mass	No results	Full match	1.46	180.087	1.098	5.39484e+07	2	5			89.3	DDA for preferred ion	1.15889e+07	1.4976e+07	8.74139e+06	1.36277e+07	1.40242e+07	1.15889e+07	8.53753e+06	1.4976e+07	1.48957e+07	1.67674e+07	8.60839e+06	8.74139e+06	1.308e+07	5.48878e+07	1.1544e+07	1.36277e+07	38.6972	9.29998	65.9939	94.9001	0.626	1.23	0.757	0.256	1.004	0.626	0.273	1.29	1.23	0.157	0.757	0.96
FALSE		(2Z)-3-Fluoro-2-(phosphonooxy)acrylic acid	C3 H4 F O6 P	No match	Invalid mass	No results	Full match	2.19	185.973	0.857	5.3837e+07	1	1			60.9	DDA for preferred ion	4.51531e+06	9.60045e+06	5.26095e+06	1.68476e+06	1.05101e+07	4.51531e+06	2.47138e+06	9.77409e+06	6.22526e+06	9.60045e+06	1.56077e+07	5.26095e+06	4.78378e+06	423292	1.68476e+06	6.55912e+06	73.4115	49.9809	86.3904	107.269	2.68	3.695	3.123	24.829	2.68	0.377	23.091	3.695	1.464	36.872	3.123	0.729
FALSE		N-{1-[(2,2-Dimethoxyethyl)(methyl)amino]-1-oxo-2-propanyl}benzamide	C15 H22 N2 O4	Full match	Invalid mass	No results	Full match	-0.98	294.158	10.631	5.36135e+07	36	18			95.2	DDA for preferred ion	1.48054e+07	2.35034e+07	1.56299e+07	2.01363e+07	1.48054e+07	3.41382e+07	1.29713e+07	2.35034e+07	2.69491e+07	6.07941e+06	9.42735e+06	1.56299e+07	2.50234e+07	1.90813e+07	2.01363e+07	2.14818e+07	109.376	97.4382	95.2201	79.9986	0.776	1.232	0.776	0.776	1.695	0.604	1.232	1.338	0.283	0.494	0.776	1.165
FALSE		3-Iodo-2-cyclohexen-1-one	C6 H7 I O	No match	Invalid mass	No results	Full match	-4.31	221.953	0.824	5.34965e+07	3	27			95.1	DDA for preferred ion	178180	45892	100925	109812	32236.9	435801	178180	45892	56169	43697.1	100925	104994	45115.9	109812	986488	67754.3	146.123	23.8128	79.9302	194.492	0.442	0.418	0.666	0.294	0.442	2.63	0.418	0.057	0.645	0.919	0.106	0.666
FALSE		Gly-Phe	C11 H14 N2 O3	Full match	Invalid mass	No results	Full match	-0.44	222.1	9.531	5.14221e+07	56	42			96	DDA for preferred ion	86112.1	4.09483e+06	269268	59667.9	86112.1	77896.1	2.59995e+07	52737.2	4.09483e+06	2.63984e+07	269268	77360.9	2.52818e+07	3.86935e+07	51326.5	59667.9	242.548	207.217	240.029	154.299	1.518	79.78	1.507	0.002	1.518	435.736	0.001	79.78	442.421	0.007	1.507	423.709
FALSE		N-Acetyl-5-methoxykynurenamine	C12 H16 N2 O3	Full match	Invalid mass	Full match	Partial match	-2.14	236.116	9.916	5.12755e+07	39	38			96.5	DDA for preferred ion	3.10082e+06	5.51868e+06	2.57106e+07	2.23049e+07	1.94393e+06	3.10082e+06	2.64637e+07	2.72447e+07	5.51868e+06	4.35081e+06	2.58243e+07	2.37397e+06	2.57106e+07	2.86705e+07	1.86293e+07	2.23049e+07	178.126	153.527	128.597	77.5865	0.166	0.296	0.901	0.068	0.166	1.186	0.95	0.296	0.195	0.901	0.127	1.153
FALSE		2-oxa-4-azatetracyclo[6.3.1.1~6,10~.0~1,5~]tridecan-3-one	C11 H15 N O2	Full match	Full match	No results	Partial match	-1.07	193.11	7.438	5.10441e+07	98	50	72.7	51.7	93.5	DDA for preferred ion	2.71979e+07	1.6956e+07	3.97377e+07	3.03201e+07	1.39136e+07	2.71979e+07	5.68372e+07	2.78564e+07	1.6956e+07	1.30986e+07	2.92436e+08	3.86317e+07	3.97377e+07	6.8654e+06	3.03201e+07	3.03646e+07	108.387	44.7126	171.042	61.2992	1.872	0.559	1.309	2.027	0.897	1.872	4.058	0.559	0.431	42.596	1.274	1.309
FALSE		N6-Acetyl-L-lysine	C8 H16 N2 O3	Full match	Not the top hit	Full match	Partial match	-2.17	188.116	2.475	5.05994e+07	31	8			99.4	DDA for preferred ion	1.13767e+07	1.07797e+07	1.39575e+07	1.01757e+07	1.13767e+07	1.11569e+07	1.27357e+07	1.07797e+07	1.53465e+07	3.82357e+06	1.29418e+07	1.46513e+07	1.39575e+07	4.28181e+07	8.10067e+06	1.01757e+07	83.4936	91.7766	92.4893	124.56	1.252	0.376	1.372	0.266	1.377	1.252	0.252	1.894	0.376	0.302	1.809	1.372
FALSE		4-(1,2-Dihydroxyethyl)-5-tridecyl-1,3-oxazolidin-2-one	C18 H35 N O4	Full match	Invalid mass	No results	Full match	-1.63	329.256	15.559	5.01599e+07	6	17			95.8	DDA for preferred ion	4.92097e+07	3.65742e+07	5.97208e+07	3.06984e+07	3.97298e+07	4.92097e+07	6.95994e+07	3.86971e+07	3.65742e+07	2.86608e+07	2.74201e+08	5.80463e+07	5.97208e+07	1.52163e+07	3.81465e+07	3.06984e+07	70.1761	42.768	151.796	45.9672	2.267	0.959	1.945	2.611	1.29	2.267	2.543	0.959	0.934	18.02	1.522	1.945
FALSE		Glycylproline	C7 H12 N2 O3	Full match	Full match	No results	Full match	-1.72	172.084	1.524	4.99163e+07	11	3	97.9	81.7	69.8	DDA for preferred ion	1.30801e+07	1.35191e+07	1.2108e+07	2.09247e+07	1.71734e+07	9.77042e+06	1.30801e+07	1.35191e+07	1.54286e+07	1.20131e+07	9.51612e+06	1.2108e+07	1.71062e+07	4.30523e+07	1.62198e+07	2.09247e+07	73.6421	80.3115	77.9056	80.7985	0.602	0.574	0.746	0.399	0.602	0.625	0.314	0.951	0.574	0.221	0.746	0.818
FALSE		9-Hydrazino-9-oxononanoic acid	C9 H18 N2 O3	Full match	Invalid mass	No results	Full match	-1.75	202.131	5.234	4.95547e+07	14	11			82.3	DDA for preferred ion	1.93825e+07	1.65922e+07	2.02031e+07	1.67428e+07	1.93825e+07	2.52611e+07	1.87825e+07	1.65922e+07	2.57679e+07	4.39841e+06	2.50522e+07	2.02031e+07	1.80363e+07	140552	1.71682e+07	1.67428e+07	92.7215	112	96.3097	134.195	1.471	1.501	1.177	137.902	1.471	1.122	118.05	1.501	0.263	178.241	1.177	1.077
FALSE		1-Azabicyclo[2.2.2]oct-3-yl 2,6-dioxo-3-piperidinecarboxylate	C13 H18 N2 O4	Full match	Invalid mass	No results	Full match	-1.74	266.126	10.21	4.88993e+07	29	29			96.1	DDA for preferred ion	2.18482e+07	2.03044e+07	1.7481e+07	1.74606e+07	2.18482e+07	2.20187e+07	1.83113e+07	2.03044e+07	2.94704e+07	3.98041e+06	1.7481e+07	2.78882e+07	3.95821e+06	1.74606e+07	1.64877e+07	1.76579e+07	87.4713	116.531	128.312	77.5715	1.251	1.163	1.001	1.251	1.335	1.037	1.163	1.787	0.225	1.001	1.691	0.224
FALSE		N6-Acetyl-L-lysine	C8 H16 N2 O3	Full match	No results	Full match	Partial match	-2.46	188.116	1.985	4.85135e+07	31	0				DDA for preferred ion	1.84023e+07	1.87643e+07	2.44011e+07	1.68549e+07	1.84023e+07	2.38099e+07	1.83825e+07	1.87643e+07	2.45689e+07	5.29043e+06	2.44011e+07	2.46374e+07	2.03683e+07	88798.1	1.68549e+07	1.81941e+07	95.343	107.106	98.8655	135.002	1.413	1.458	1.462	207.237	1.413	1.01	211.314	1.458	0.291	274.793	1.462	1.119
FALSE		3-Amino-6-chloropyridazine	C4 H4 Cl N3	No match	Invalid mass	No results	Full match	1.1	129.01	0.802	4.84847e+07	3	28			93.7	DDA for preferred ion	7.96672e+06	6.95369e+06	7.95863e+06	8.51592e+06	7.96672e+06	9.89058e+06	6.88341e+06	6.26899e+06	8.7513e+06	6.95369e+06	4.5379e+06	8.45493e+06	7.95863e+06	5.45856e+07	8.51592e+06	4.91637e+06	30.0661	47.2935	40.822	115.144	1.161	1.028	0.993	0.146	1.161	1.4	0.115	1.028	1.414	0.083	0.993	1.619
FALSE		tert-Butyl hydrazodiformate	C10 H20 N2 O4	Full match	Invalid mass	No results	Full match	-1.26	232.142	8.653	4.80824e+07	21	25			96.3	DDA for preferred ion	94227.6	61634.1	134675	83035.1	185744	94227.6	88923.4	61634.1	2.66452e+07	60605	301550	134675	85236.8	91020.9	83035.1	69186.4	87.7982	243.336	103.196	23.2429	1.285	0.876	1.622	2.041	1.135	1.285	0.677	320.89	0.876	3.313	1.622	1.232
FALSE		N~5~-(pyridin-2-ylmethyl)-1H-1,2,4-triazole-3,5-diamine	C8 H10 N6	Full match	Full match	No results	Partial match	-0.15	190.097	13.82	4.7816e+07	11	2	62.9	65.8		DDA for preferred ion	5.19833e+07	2.70795e+07	4.85539e+07	3.08592e+07	2.90741e+07	5.19833e+07	5.50316e+07	2.70795e+07	2.21864e+07	2.95121e+07	2.56622e+08	4.85539e+07	4.40775e+07	3.73059e+07	2.8565e+07	3.08592e+07	73.3043	34.2766	162.358	37.0846	1.783	0.777	1.7	0.779	1.82	1.783	0.726	0.777	0.956	6.879	1.7	1.428
FALSE		2908	C5 H11 N	Full match	No results	No results	Full match	4.78	85.0896	1.065	4.77307e+07	15	0				DDA for preferred ion	7.1295e+06	1.33427e+06	2.09682e+06	2.12173e+06	1.45382e+07	7.1295e+06	3.22958e+06	1.33427e+06	747360	4.57501e+07	2.09682e+06	5.705e+06	747225	2.12173e+06	3.74092e+06	999768	92.365	149.797	145.396	88.3197	3.23	0.629	0.988	6.852	1.906	3.23	0.629	0.2	45.761	0.988	1.525	0.747
FALSE		3-[Ethyl(dimethyl)ammonio]-1-propanesulfonate	C7 H17 N O3 S	No results	Invalid mass	No results	Full match	-0.75	195.093	1.083	4.75428e+07	1	68			95.9	DDA for preferred ion	6.96948e+06	1.03392e+07	8.12214e+06	1.15933e+07	1.02163e+07	6.96948e+06	4.89504e+06	1.03392e+07	8.50669e+06	1.23179e+07	8.12214e+06	6.14892e+06	8.30589e+06	4.76146e+07	1.15933e+07	1.07379e+07	38.082	20.8485	71.3564	95.7322	0.456	0.734	0.53	0.215	0.601	0.456	0.217	0.734	1.147	0.171	0.53	0.774
FALSE		[Similar to: Bis(2-ethylhexyl)adipate; ΔMass: -162.1931 Da]	C9 H22 O P2	Full match	Invalid mass	No results	No results	2.75	208.115	9.858	4.72701e+07	0	6			77	DDA for preferred ion	5.75287e+06	4.87514e+06	4.85815e+06	1.85147e+07	5.75287e+06	1.85931e+06	1.81036e+07	1.54128e+07	4.87514e+06	3.7088e+06	7.22993e+06	4.85815e+06	3.36991e+06	1.85147e+07	3.38307e+07	1.62813e+07	99.3862	87.6834	116.352	77.4141	0.311	0.228	0.207	0.311	0.055	1.112	0.832	0.144	0.228	0.39	0.144	0.207
FALSE		[Similar to: 4-(2,3-dihydro-1,4-benzodioxin-6-yl)-1,2-diphenylbut-2-ene-1,4-dione; ΔMass: 50.1889 Da]	C23 H40 N4 O3	Full match	Invalid mass	No results	No results	-1.42	420.309	15.184	4.71502e+07	0	4			92	DDA for preferred ion	8.51725e+07	5.65192e+07	9.90059e+07	5.08841e+07	4.93814e+07	8.51725e+07	1.44378e+08	4.88546e+07	6.52054e+07	5.65192e+07	2.42573e+08	6.44374e+07	9.90059e+07	3.42543e+07	5.08841e+07	5.13556e+07	88.0343	32.4494	116.331	29.9644	1.674	1.281	1.928	1.442	1.674	2.811	1.426	1.281	1.101	7.082	1.266	1.928
FALSE		N-Methyl-3-sulfanyl-L-valine	C6 H13 N O2 S	Full match	Invalid mass	No results	Full match	-2.47	163.066	2.056	4.69171e+07	25	2			65.3	DDA for preferred ion	3.61523e+06	9.88367e+06	1.73542e+07	7.45539e+06	5.32081e+06	3.61523e+06	1.77013e+06	9.88367e+06	9.88949e+06	4.28156e+06	308100	4.1211e+07	1.73542e+07	490208	1.16154e+07	7.45539e+06	115.524	119.867	100.208	154.094	0.311	0.851	2.328	10.854	0.311	0.237	20.162	0.851	0.574	0.629	3.548	2.328
FALSE		tert-Butyl hydrazodiformate	C10 H20 N2 O4	Full match	Invalid mass	No results	Full match	-0.8	232.142	8.297	4.68526e+07	21	26			96.7	DDA for preferred ion	390576	69342.1	228780	60114.1	2.51063e+07	256390	390576	65446.9	69342.1	84507	267818	80567.8	228780	60114.1	103008	52448.7	237.079	26.7295	77.234	58.9866	7.447	1.089	4.362	417.644	2.489	7.447	1.089	0.673	1.611	4.455	0.782	4.362
FALSE		Peramivir	C15 H28 N4 O4	No match	Invalid mass	No results	Full match	-2.72	328.21	9.58	4.68105e+07	9	5			97.4	DDA for preferred ion	80059	68522.2	84768.7	61701.5	60869	80059	86375.7	60352.2	68522.2	69371.4	288692	82771.5	84768.7	69035.9	49563.5	61701.5	26.1717	33.5557	119.489	27.5092	1.4	1.124	1.67	0.882	1.615	1.4	0.874	1.383	1.124	4.182	1.67	1.374
FALSE		2,2,2-Trifluoro-N-(2-propyn-1-yl)acetamide	C5 H4 F3 N O	No results	Invalid mass	No results	Full match	-1.35	151.024	2.135	4.62195e+07	1	4			95.2	DDA for preferred ion	1.32066e+07	1.37316e+07	1.18845e+07	9.069e+06	2.77996e+07	1.32066e+07	9.56212e+06	1.7063e+07	1.21058e+07	1.37316e+07	1.17527e+07	1.41058e+07	1.18845e+07	341314	1.17758e+07	9.069e+06	100.684	64.7417	67.322	97.9037	1.122	1.514	1.31	81.449	1.122	1.054	49.992	1.028	1.514	34.434	1.198	1.31
FALSE		PPG n4	C12 H26 O5	Full match	Full match	No results	Full match	-2.17	250.177	12.528	4.61509e+07	2	4	95.8	9.8	84.1	DDA for preferred ion	2.42535e+07	3.46452e+06	2.18934e+07	2.75628e+06	2.57758e+07	2.08852e+07	2.42535e+07	3.69137e+06	3.46452e+06	2.22983e+06	2.47166e+07	2.18934e+07	1.95286e+07	2.71131e+06	2.75628e+06	7.71071e+06	91.364	44.4769	88.2749	86.3692	7.577	1.257	7.943	9.507	7.577	3.145	1.361	1.257	0.289	9.116	7.943	2.533
FALSE		(2Z)-2-Heptylidenehydrazinecarbothioamide	C8 H17 N3 S	No results	Invalid mass	No results	Full match	-4.37	187.113	1.953	4.58193e+07	1	3			65.9	DDA for preferred ion	8.13165e+06	2.56259e+07	9.46156e+06	1.01674e+07	2.58935e+07	4.3527e+06	8.13165e+06	2.56259e+07	2.72346e+07	1.14808e+07	4.58023e+06	9.86012e+06	9.46156e+06	1.66943e+07	1.01674e+07	8.51529e+06	117.747	91.7995	56.7073	96.0035	0.955	1.535	0.97	1.551	0.428	0.955	1.535	2.679	1.348	0.274	0.97	1.111
FALSE		DINOR-N(OMEGA)-HYDROXY-L-ARGININE	C4 H10 N4 O3	Full match	No results	No results	Full match	-3.41	162.075	1.317	4.57779e+07	2	0				DDA for preferred ion	1.60848e+07	2.72379e+06	1.51631e+07	1.82401e+06	1.60848e+07	1.71536e+07	1.45729e+06	2.39454e+06	2.72379e+06	2.34039e+07	1.51631e+07	1.37985e+07	2.33204e+07	2.82878e+07	477679	1.82401e+06	143.716	192.258	113.24	220.518	0.799	5.702	12.785	0.569	35.91	0.799	0.085	5.702	12.831	0.536	28.886	12.785
FALSE		2,2,6,6-Tetramethyl-4-piperidinol	C9 H19 N O	Full match	Full match	No results	Partial match	-1.42	157.146	2.368	4.5558e+07	20	3	90.8	76.8	62.5	DDA for preferred ion	2.64639e+07	2.20209e+07	2.43778e+07	7.8983e+06	2.30284e+07	2.64639e+07	2.68594e+07	2.20209e+07	1.95271e+07	2.70507e+07	6.83077e+06	2.87594e+07	2.43778e+07	175595	7.8983e+06	3.02346e+07	55.5904	74.8076	62.2543	144.366	3.351	2.472	3.641	131.145	3.351	0.888	125.407	2.472	0.895	38.901	3.641	0.806
FALSE		[Similar to: (3R,5S)-5-(3-{[(4-Fluorophenyl)sulfonyl]methyl}-1,2,4-oxadiazol-5-yl)-1-(2-thienylmethyl)-3-pyrrolidinol; ΔMass: -274.0658 Da]	C4 H8 N O P S	Full match	Invalid mass	No results	No results	0.03	149.006	0.828	4.52469e+07	0	1			94.3	DDA for preferred ion	1.62242e+07	8.08715e+06	1.17862e+07	1.39168e+07	1.99307e+07	1.62242e+07	1.42068e+07	8.08715e+06	1.0041e+07	4.45658e+06	3.10011e+06	1.17862e+07	1.34334e+07	2.39182e+07	9.2077e+06	1.39168e+07	35.8681	61.3474	72.7652	45.2561	1.021	0.338	0.965	0.833	1.762	1.021	0.338	1.09	0.32	0.13	1.28	0.965
FALSE		Diethanolamine	C4 H11 N O2	Full match	Full match	No results	Not the top hit	1.93	105.079	0.937	4.52317e+07	14	5	95.6	75.4	97.3	DDA for preferred ion	5.28033e+06	4.90464e+06	4.46867e+06	3.87496e+06	5.28033e+06	3.1296e+06	7.60637e+06	4.90464e+06	9.46077e+06	4.86486e+06	3.00061e+06	4.46867e+06	5.86392e+06	3.87496e+06	6.40907e+06	2.63398e+06	59.8389	57.7136	81.5601	74.044	1.363	1.476	0.774	1.363	0.488	2.888	1.266	1.476	1.847	0.774	0.697	2.226
FALSE		tert-Butyl N-[1-(aminocarbonyl)-3-methylbutyl]carbamate	C11 H22 N2 O3	Full match	Full match	No results	Partial match	-1.21	230.163	10.143	4.52099e+07	8	1	87.4	9.4		DDA for preferred ion	1.78704e+07	1.67091e+07	2.397e+07	1.68684e+07	1.3728e+06	1.78704e+07	1.92017e+07	1.67091e+07	2.90715e+07	3.08952e+06	2.77047e+06	2.397e+07	2.73089e+07	2.70225e+07	1.31677e+07	1.68684e+07	110.974	114.357	112.519	85.5901	1.138	0.618	1.619	0.051	1.357	1.138	0.618	2.208	0.183	0.103	1.82	1.619
FALSE		3,5-Diamino-4,6-diazatricyclo[7.3.1.0~2,7~]trideca-2,4,6-trien-11-one	C11 H14 N4 O	No results	Invalid mass	No results	Full match	4.27	218.118	4.448	4.46963e+07	11	33			94.2	DDA for preferred ion	52903.8	30418.9	65634.6	31240.1	30477.9	52903.8	66477.9	29248	30418.9	30970.8	262530	62162.1	65634.6	43884	27067.8	31240.1	70.9512	15.5469	142.536	25.4924	1.954	0.991	2.297	0.695	1.954	2.128	0.666	1.124	0.991	5.982	2.297	2.101
FALSE		Bis(chloromethyl) carbonate	C3 H4 Cl2 O3	No match	Invalid mass	No results	Full match	0.79	157.954	7.756	4.44284e+07	2	2			95.2	DDA for preferred ion	5.40271e+07	1.45882e+07	1.85394e+08	1.81243e+07	5.40271e+07	4.83701e+07	9.40114e+07	1.45882e+07	3.83283e+06	1.97398e+07	4.52049e+08	1.09413e+07	1.85394e+08	3.0642e+07	1.81243e+07	1.71217e+07	93.9464	109.18	161.012	99.4379	2.669	0.476	10.828	1.763	2.669	5.491	0.476	0.211	1.153	14.753	0.604	10.828
FALSE		6-Methylquinoline	C10 H9 N	Full match	Full match	No results	Partial match	0.23	143.074	10.842	4.4264e+07	18	21	91.5	9.6	87.3	DDA for preferred ion	3.19661e+07	2.75928e+07	1.04042e+07	1.94436e+07	3.19661e+07	5.11391e+07	7.56874e+06	2.27145e+07	3.96809e+07	2.75928e+07	6.15466e+06	5.37014e+07	1.04042e+07	4.03367e+07	1.60189e+07	1.94436e+07	121.193	107.26	106.299	123.371	0.792	1.419	0.535	0.792	3.192	0.389	0.563	2.477	1.419	0.153	3.352	0.535
FALSE		3-Hydroxy-2,2,5,5-tetramethyl-1-nitroso-4-imidazolidinone	C7 H13 N3 O3	Full match	Invalid mass	No results	Full match	-2.58	187.095	1.154	4.37928e+07	2	2			79.5	DDA for preferred ion	1.58081e+07	1.51162e+07	1.73141e+07	1.98053e+07	1.83351e+07	1.58081e+07	1.57776e+07	1.21538e+07	1.51162e+07	1.63144e+07	1.672e+07	1.73141e+07	2.2314e+07	5.44916e+07	1.98053e+07	1.77358e+07	55.8236	24.5281	78.1038	63.4289	0.798	0.763	0.874	0.336	0.798	0.89	0.223	0.763	0.92	0.307	0.874	1.258
FALSE		Triethanolamine	C6 H15 N O3	Full match	Full match	No results	Full match	-3.15	149.105	0.959	4.36727e+07	3	4	98.8	95.2	96.2	DDA for preferred ion	1.40075e+07	8.94376e+06	1.40643e+07	1.21777e+07	2.16916e+07	1.40075e+07	1.32974e+07	1.28024e+07	4.3035e+06	8.94376e+06	3.25926e+06	2.4943e+07	1.40643e+07	1.40052e+07	1.21777e+07	7.48585e+06	61.0317	51.4366	106.029	40.3127	1.549	0.914	1.879	1.549	1.15	1.776	0.914	0.353	1.195	0.233	2.048	1.879
FALSE		Leu-ala	C9 H18 N2 O3	Full match	Invalid mass	No results	Full match	-1.74	202.131	4.579	4.30341e+07	14	1			60.8	DDA for preferred ion	1.44862e+07	1.33341e+07	1.82434e+07	1.35424e+07	1.44862e+07	2.25466e+07	1.3897e+07	1.33341e+07	2.01194e+07	2.92298e+06	2.17887e+07	1.82434e+07	1.40351e+07	1.75882e+07	1.35424e+07	1.16408e+07	102.229	119.898	103.48	86.9379	1.194	0.758	1.239	0.824	1.665	1.194	0.758	1.486	0.251	1.239	1.347	1.206
FALSE		3-[hydroxy(oxido)phosphoranyl]pyruvic acid	C3 H5 O5 P	Full match	No results	No results	Full match	0.41	151.988	19.736	4.2838e+07	3	0				DDA for preferred ion	2.24526e+07	5.12187e+07	2.12494e+07	4.72938e+07	3.27635e+07	2.24526e+07	2.23668e+07	4.72436e+07	5.30161e+07	5.12187e+07	9.45389e+07	2.12494e+07	1.66292e+07	8.82556e+07	3.83241e+07	4.72938e+07	44.3863	86.5411	150.285	106.187	0.473	1.083	0.554	0.371	0.586	0.473	0.535	1.383	1.083	1.071	0.554	0.352
FALSE		Hypoxanthine	C5 H4 N4 O	Full match	Full match	Partial match	Partial match	0.26	136.039	5.255	4.25211e+07	17	5	97.7	90.6	93.7	DDA for preferred ion	543907	274535	1.74498e+06	256317	261450	543907	725176	274535	279536	247743	1.82313e+06	1.46964e+06	1.74498e+06	8.23919e+07	195245	256317	102.827	59.9572	68.1113	242.595	2.786	0.967	6.808	0.003	2.786	2.829	0.003	1.432	0.967	0.022	7.527	6.808
FALSE		[Similar to: 5-Fluoro-3,5-AB-PFUPPYCA; ΔMass: -0.0004 Da]	C22 H32 O4 S	Full match	Unused	No results	No results	-0.3	392.202	11.426	4.25111e+07	0	3			89.5	DDA for preferred ion	1.76972e+07	1.05186e+07	2.33125e+07	8.51588e+06	9.24036e+06	1.93369e+07	1.76972e+07	1.05186e+07	8.51511e+06	1.13575e+07	1.16236e+08	2.33125e+07	2.28146e+07	8.51588e+06	7.62252e+06	1.08956e+07	78.4976	29.848	156.316	28.3532	1.624	1.117	3.058	1.085	2.537	1.624	1.235	1.117	1.042	13.649	3.058	2.094
FALSE		2-Cyanoethyl hydrogen diisopropylphosphoramidoite	C9 H19 N2 O2 P	No results	Invalid mass	No results	Full match	-1.73	218.118	5.734	4.21941e+07	2	4			74.3	DDA for preferred ion	632667	429532	342057	225382	632667	493783	921278	340650	573685	429532	351471	342057	328505	470432	171604	225382	101.487	92.399	73.9197	69.8258	2.877	1.906	1.458	1.345	2.877	4.088	0.724	3.343	1.906	0.747	1.993	1.458
FALSE		L-Histidine	C6 H9 N3 O2	Full match	Full match	Full match	Full match	-1.03	155.069	1.148	4.21183e+07	19	21			95.5	DDA for preferred ion	2.20381e+07	2.05653e+07	3.39066e+07	2.35209e+07	2.03071e+07	3.01703e+07	2.20381e+07	1.52655e+07	2.24185e+07	2.05653e+07	1.73781e+07	3.39066e+07	3.956e+07	5.74572e+07	2.35209e+07	2.22876e+07	25.4517	26.2749	49.7493	52.811	0.989	0.923	1.442	0.353	1.283	0.989	0.266	0.953	0.923	0.302	1.442	1.775
FALSE		4-Methyl-2-phenyl-6-propyl-5,6-dihydro-4H-1,3-thiazin-4-ol	C14 H19 N O S	Full match	Invalid mass	No results	Full match	0.61	249.119	10.599	4.168e+07	3	18			94.1	DDA for preferred ion	2.84927e+07	2.42834e+07	5.15286e+07	3.03428e+07	3.0305e+07	2.80344e+07	2.84927e+07	2.08335e+07	2.42834e+07	3.19321e+07	965599	6.34073e+07	5.15286e+07	3.41603e+07	3.03428e+07	2.52622e+07	104.969	106.43	89.3383	108.99	0.924	0.8	2.04	0.887	0.924	1.128	0.61	0.8	1.264	0.028	2.09	2.04
FALSE		1,3,4-Hexanetriol	C6 H14 O3	Full match	Invalid mass	No results	Full match	-0.75	134.094	9.43	4.16445e+07	19	43			99.8	DDA for preferred ion	4.36188e+06	3.8248e+06	1.10357e+07	3.44375e+06	4.36188e+06	1.15206e+07	3.14652e+06	3.03569e+06	4.37267e+06	3.8248e+06	1.64329e+07	1.10357e+07	2.82622e+06	5.21197e+06	2.77352e+06	3.44375e+06	109.637	57.9728	110.208	48.4713	0.914	1.111	3.153	0.837	4.154	0.914	0.582	1.577	1.111	3.153	3.979	0.821
FALSE		Glycyl-L-leucine	C8 H16 N2 O3	Full match	Full match	Partial match	Not the top hit	-1.38	188.116	7.65	4.0949e+07	31	5	98.2	92.2	85.9	DDA for preferred ion	2.60771e+07	1.5227e+07	1.98202e+07	2.50056e+07	2.77135e+07	1.83105e+07	2.60771e+07	2.51301e+07	4.06116e+06	1.5227e+07	1.80815e+07	1.98202e+07	2.50104e+07	1.55409e+07	2.50056e+07	3.02686e+07	56.5668	89.8371	66.3824	66.1439	0.862	0.503	0.826	1.783	0.732	0.862	1.617	0.162	0.503	1.163	0.793	0.826
FALSE		[Similar to: Trigonelline; ΔMass: 17.9590 Da]	C2 H5 N O7	Full match	Invalid mass	No results	No results	0.29	155.007	0.801	4.07929e+07	0	14			98.5	DDA for preferred ion	2.98614e+06	3.00182e+06	3.52664e+06	4.37653e+06	1.43425e+06	4.02315e+06	2.98614e+06	3.00182e+06	3.82319e+06	1.36029e+06	2.07502e+06	3.70596e+06	3.52664e+06	3.45652e+07	4.37653e+06	1.82589e+06	51.9075	56.8616	43.8356	158.196	0.919	0.745	0.847	0.041	0.919	1.635	0.087	0.874	0.745	0.06	0.847	1.931
FALSE		1-Methyl-4-(2-methylphenyl)pyridinium	C13 H14 N	No match	Invalid mass	No results	Full match	-0.26	184.113	8.724	4.07e+07	4	2			75.1	DDA for preferred ion	138147	111443	172782	122571	128005	138147	169028	111443	107977	120500	590964	130780	172782	136042	90604.7	122571	34.5531	21.5374	128.008	26.066	1.379	0.983	1.443	0.941	1.525	1.379	0.819	1.192	0.983	4.344	1.443	1.41
FALSE		3-(Methylthio)-1,2-propanediol	C4 H10 O2 S	No results	Invalid mass	No results	Full match	-0.17	122.04	2.04	4.03999e+07	8	21			93.5	DDA for preferred ion	98538.8	68821.3	119481	72274.8	74574.3	98538.8	120049	65432.6	70416.7	68821.3	416964	118194	119481	84923.6	59791.6	72274.8	57.9261	24.4038	129.038	27.163	1.648	0.952	1.977	0.878	1.648	1.661	0.77	1.178	0.952	4.91	1.977	1.653
FALSE		hydroxymethylmelamine	C4 H8 N6 O	Full match	Invalid mass	No results	Full match	1.08	156.076	9.652	4.03851e+07	1	4			98.9	DDA for preferred ion	1.74323e+07	1.51014e+07	9.75302e+06	6.85151e+06	2.50608e+07	1.40942e+07	1.74323e+07	1.51014e+07	1.85139e+07	1.1253e+07	7.40636e+07	8.9778e+06	9.75302e+06	6.85151e+06	4.52733e+06	9.10476e+06	66.4635	52.2365	175.187	46.5871	3.113	2.204	1.983	3.658	3.113	1.915	2.204	4.089	1.236	10.81	1.983	1.071
FALSE		6-Chloro-5-nitro-1-propyl-2,4(1H,3H)-pyrimidinedione	C7 H8 Cl N3 O4	No match	Invalid mass	No results	Full match	-3.76	233.019	2.765	4.03422e+07	1	2			91.7	DDA for preferred ion	3.30857e+07	4.95104e+07	3.73789e+07	3.41986e+07	3.37082e+07	3.01502e+07	3.30857e+07	4.17763e+07	5.16808e+07	4.95104e+07	4.98841e+06	3.82296e+07	3.73789e+07	783815	3.41986e+07	3.46944e+07	58.7402	90.1936	124.45	136.626	0.954	1.511	1.118	43.005	0.882	0.954	53.299	1.511	1.427	6.364	1.118	1.077
FALSE		2-Methyl-2-propanyl L-alanyl-L-alaninate	C10 H20 N2 O3	Full match	Invalid mass	No results	Full match	-1.58	216.147	6.128	4.02355e+07	9	1			80.9	DDA for preferred ion	1.84787e+07	1.56026e+07	2.54981e+07	1.68312e+07	1.81539e+07	2.33692e+07	1.84787e+07	1.56026e+07	2.49336e+07	6.5618e+06	2.03953e+07	2.56714e+07	2.54981e+07	215059	1.68312e+07	1.75406e+07	69.6561	86.1338	78.0107	124.414	1.388	1.481	1.525	84.414	1.388	1.053	72.55	1.481	0.374	94.835	1.525	1.454
FALSE		Creatine	C4 H9 N3 O2	Full match	Invalid mass	No results	Full match	-1.83	131.069	0.833	3.99876e+07	17	47			96.1	DDA for preferred ion	1.60486e+07	1.55264e+07	1.98315e+07	2.19741e+07	1.57914e+07	2.18908e+07	1.60486e+07	1.36903e+07	2.03294e+07	1.55264e+07	1.4623e+07	1.98315e+07	2.55254e+07	4.05229e+07	2.19741e+07	1.58572e+07	37.0702	49.8573	69.46	65.4904	0.996	0.925	0.902	0.39	0.996	1.012	0.338	0.925	0.979	0.361	0.902	1.61
FALSE		2-2'-Dimethoxybiphenyl-5-boronic acid	C14 H15 B O4	No results	Invalid mass	No results	Full match	-3.62	258.105	0.974	3.95289e+07	20	10			99.4	DDA for preferred ion	4.0014e+07	3.47908e+07	6.07215e+07	4.24399e+07	4.0014e+07	3.84718e+07	4.13901e+07	3.46456e+07	3.47908e+07	3.86168e+07	1.30593e+07	6.07215e+07	6.54198e+07	4.32789e+07	4.24399e+07	3.49633e+07	23.6756	12.1208	86.9633	16.374	0.925	0.82	1.431	0.925	0.907	1.184	0.801	0.82	1.104	0.302	1.431	1.871
FALSE		Crotetamide	C12 H22 N2 O2	Full match	Invalid mass	No results	Full match	-1.97	226.168	10.652	3.95251e+07	12	35			86.2	DDA for preferred ion	7.96821e+06	2.02636e+07	9.79312e+06	5.8132e+06	1.42082e+07	7.96821e+06	6.70229e+06	6.81869e+06	2.30328e+07	2.02636e+07	1.11483e+07	9.79312e+06	8.76631e+06	4.34627e+06	1.45799e+07	5.8132e+06	97.2882	110.721	42.3361	121.237	1.153	1.58	1.508	3.269	0.547	1.153	1.569	1.58	3.486	2.565	0.672	1.508
FALSE		Valylproline	C10 H18 N2 O3	Full match	Full match	Partial match	Full match	-2.62	214.131	8.162	3.93793e+07	9	6	98.2	82.8	68.7	DDA for preferred ion	5.76327e+06	7.79687e+06	1.75827e+07	8.06819e+06	4.96142e+06	1.45629e+07	5.76327e+06	1.64455e+07	3.57009e+06	7.79687e+06	1.05813e+07	1.75827e+07	2.7283e+07	3.80964e+06	9.90739e+06	8.06819e+06	65.4377	103.559	65.9525	106.194	1.302	0.966	2.778	1.302	1.47	0.714	4.317	0.36	0.966	2.778	1.775	3.382
FALSE		1,2-Ethanediylbis(phosphonate)	C2 H4 O6 P2	Full match	No results	No results	Full match	2.1	185.949	7.664	3.93352e+07	2	0				DDA for preferred ion	1.37455e+07	1.94303e+07	1.58095e+07	2.6433e+07	2.15573e+07	9.79711e+06	1.37455e+07	1.18293e+06	1.94303e+07	3.31027e+07	1.58095e+07	9.6145e+06	8.12584e+07	2.6433e+07	1.04416e+06	3.01745e+07	110.954	101.015	150.441	110.876	0.816	1.097	2.693	0.816	9.383	0.456	0.045	18.609	1.097	0.598	9.208	2.693
FALSE		Inosine	C10 H12 N4 O5	Full match	Full match	Full match	Partial match	-0.96	268.081	5.259	3.91207e+07	37	5	85.8	9.3	94.1	DDA for preferred ion	141624	76942.3	201171	82484.1	78078.7	141624	232872	76570.8	79779.4	76942.3	680178	163057	201171	7.58048e+07	69954.8	82484.1	88.1954	14.2617	137.113	243.597	2.025	0.933	2.331	0.001	2.025	2.823	0.001	1.14	0.933	0.009	2.331	2.439
TRUE		2-Amino-4-oxopentanoate	C5 H9 N O3	Full match	Invalid mass	Full match	Not the top hit	-0.95	131.058	2.717	3.88959e+07	54	8			97.5	DDA for preferred ion	6.76941e+06	8.92889e+06	7.27164e+06	5.84393e+06	6.76941e+06	9.06964e+06	4.27763e+06	5.10716e+06	9.33039e+06	8.92889e+06	7.27164e+06	8.49879e+06	6.68509e+06	3.93133e+07	5.3779e+06	5.84393e+06	55.9926	32.531	69.9104	117.009	0.732	1.528	1.144	0.172	1.686	0.732	0.13	1.735	1.528	0.185	1.58	1.144
FALSE		Urocanic acid	C6 H6 N2 O2	Full match	Full match	No results	Partial match	-1.57	138.043	1.539	3.88326e+07	45	14	98.2	83	77.4	DDA for preferred ion	2.69498e+06	4.44242e+06	4.55454e+06	4.42889e+06	4.13907e+06	2.69498e+06	2.22133e+06	4.03411e+06	4.52237e+06	4.44242e+06	1.58814e+07	4.55454e+06	1.99613e+06	1.82824e+07	3.4805e+06	4.42889e+06	70.2055	23.8292	133.53	150.404	0.502	1.003	0.869	0.226	0.774	0.502	0.221	1.299	1.003	0.869	1.309	0.451
FALSE		Glycyl-L-leucine	C8 H16 N2 O3	Full match	Full match	Partial match	Not the top hit	-1.39	188.116	7.909	3.85859e+07	31	5	99.3	97.8	86.4	DDA for preferred ion	393583	465452	1.01134e+06	462408	2.08254e+07	136395	393583	465452	2.12777e+07	170922	1.01134e+06	1.29356e+07	606972	485249	450076	462408	235.115	234.41	206.696	31.5365	0.851	0.959	2.084	42.917	0.303	0.851	0.959	47.276	0.37	2.084	28.741	1.313
FALSE		D-lysopine	C9 H18 N2 O4	Full match	Invalid mass	No results	Full match	-1.37	218.126	6.247	3.8536e+07	26	13			96.2	DDA for preferred ion	1.90761e+07	110991	116353	110123	1.90761e+07	2.02003e+07	120056	88657.7	110991	6.49578e+06	378423	116353	110517	2.67943e+07	110123	93655.2	153.902	234.805	102.424	241.876	1.282	1.008	1.057	0.712	183.434	1.282	0.003	1.008	69.358	0.014	1.057	1.18
FALSE		Sebacic acid	C10 H18 O4	Full match	Full match	No results	Full match	-0.68	202.12	18.309	3.82611e+07	31	36	73.5	70.5	90.4	DDA for preferred ion	393186	335090	354951	287048	393186	556882	338698	324680	367432	335090	888553	300131	354951	449957	286639	287048	49.67	34.6897	91.0937	32.0665	1.18	1.167	1.237	0.874	1.943	1.18	0.722	1.282	1.167	1.975	1.047	1.237
FALSE		Cyclohexylamine	C6 H13 N	Full match	Full match	No results	Partial match	3.5	99.1051	4.661	3.80281e+07	16	11	81.1	50.7	92.3	DDA for preferred ion	2.15577e+07	1.86419e+07	1.149e+07	1.55258e+07	2.46777e+07	2.15577e+07	1.74553e+07	1.74151e+07	1.86419e+07	3.09291e+07	1.91355e+07	1.13744e+07	1.149e+07	2.75473e+07	1.55258e+07	1.17252e+07	43.7036	34.4654	37.2493	56.1458	1.389	1.201	0.733	0.896	1.389	1.489	0.632	1.201	2.638	0.695	0.733	0.98
FALSE		Bis(methylbenzylidene)sorbitol	C22 H26 O6	Full match	Full match	No results	Not the top hit	-0.72	386.173	14.903	3.79579e+07	42	12	98.8	9.9	82.5	DDA for preferred ion	5.84409e+07	3.58312e+07	5.58696e+07	4.03448e+07	4.83196e+07	5.84409e+07	6.34798e+07	3.58312e+07	3.41037e+07	3.91233e+07	1.34329e+08	3.36884e+07	5.58696e+07	5.14291e+07	2.97822e+07	4.03448e+07	100.88	91.7159	130.609	90.2921	1.573	0.97	1.385	0.94	1.962	1.573	0.697	1.145	0.97	2.612	1.131	1.385
FALSE		Isoamylamine	C5 H13 N	Full match	Full match	No results	Full match	4.52	87.1052	1.866	3.77903e+07	12	1	81.2	9.1		DDA for preferred ion	4.31502e+07	3.32361e+07	3.84427e+07	2.77359e+07	3.82031e+07	4.31502e+07	5.22951e+07	3.2028e+07	3.3888e+07	3.32361e+07	1.55325e+07	4.20056e+07	3.84427e+07	2.09086e+07	2.77359e+07	3.40011e+07	26.0221	6.21744	58.0295	51.6117	1.556	1.222	1.131	1.827	1.556	1.538	1.532	1.222	0.977	0.743	1.514	1.131
FALSE		3-Amino-3-cyclohexylpropanoic acid	C9 H17 N O2	Full match	Invalid mass	No results	Full match	-1.95	171.126	12.078	3.77407e+07	25	5			68.2	DDA for preferred ion	2.57436e+07	2.23853e+07	2.54929e+07	2.01706e+07	2.17332e+07	2.57436e+07	2.80543e+07	2.00406e+07	2.29938e+07	2.23853e+07	1.24625e+08	2.54929e+07	2.2579e+07	2.01706e+07	1.87247e+07	2.18201e+07	39.8922	25.7728	151.54	29.0658	1.286	1.026	1.361	1.077	1.375	1.286	0.994	1.228	1.026	6.179	1.361	1.035
FALSE		Methyl alpha-aspartylphenylalaninate	C14 H18 N2 O5	Full match	Not the top hit	No results	Full match	-2.43	294.121	10.284	3.76924e+07	25	29			96.5	DDA for preferred ion	1.52712e+07	1.05354e+07	1.11537e+07	1.29442e+07	1.52712e+07	2.45079e+07	8.29662e+06	2.52155e+06	2.50521e+07	1.05354e+07	1.76314e+07	2.38912e+06	1.11537e+07	1.98924e+07	1.29442e+07	1.19077e+07	99.8411	108.388	119.76	75.8577	0.768	0.885	0.886	0.768	1.893	0.697	0.127	1.935	0.885	0.886	0.185	0.937
FALSE		L-Arabinono-1,4-lactone	C5 H8 O5	Full match	Invalid mass	Full match	Full match	2.65	148.038	12.623	3.76069e+07	30	27			88.4	DDA for preferred ion	3.52065e+07	4.28382e+07	3.04778e+07	4.42847e+07	4.1907e+07	2.74482e+07	3.52065e+07	4.74157e+07	4.0603e+07	4.28382e+07	1.46794e+08	2.78911e+07	3.04778e+07	3.58199e+07	4.42847e+07	5.74547e+07	74.2381	73.8783	153.213	76.1326	0.62	0.917	0.63	1.17	0.62	0.613	1.324	0.917	0.746	4.098	0.63	0.53
FALSE		N-Acetyl-L-ornithine	C7 H14 N2 O3	Full match	Invalid mass	Full match	Full match	-0.86	174.1	1.045	3.75107e+07	36	59			96.9	DDA for preferred ion	1.15877e+07	6.53745e+06	4.0459e+07	9.08503e+06	1.03214e+07	1.73011e+07	1.15877e+07	8.55982e+06	6.53745e+06	5.264e+06	854248	5.87156e+07	4.0459e+07	1.32771e+07	9.08503e+06	7.2681e+06	109.423	102.084	87.9828	110.747	1.594	0.72	5.567	0.777	1.904	1.594	0.645	0.72	0.724	0.064	6.463	5.567
FALSE		[Similar to: N6,N6,N6-Trimethyl-L-lysine; ΔMass: -64.1860 Da]	C2 H6 P2 S	Full match	Invalid mass	No results	No results	-0.33	123.966	0.829	3.74299e+07	0	21			94.3	DDA for preferred ion	2.25009e+07	2.44012e+07	2.03195e+07	2.22113e+07	2.18017e+07	2.56764e+07	2.25009e+07	2.27638e+07	2.44012e+07	3.20936e+07	1.42802e+07	2.03195e+07	2.27772e+07	1.40299e+07	2.25032e+07	2.22113e+07	33.3377	35.1331	51.8525	34.6196	1.141	1.445	1.018	1.554	1.141	1.013	1.623	1.084	1.445	1.018	0.903	1.025
FALSE		2-Amino-3-methoxybenzoic acid	C8 H9 N O3	Full match	Full match	Partial match	Not the top hit	-2	167.058	1.903	3.72041e+07	68	5	93.9	9.7	78	DDA for preferred ion	2.06938e+07	1.97126e+07	3.23937e+07	1.70002e+07	2.05907e+07	3.02944e+07	2.06938e+07	1.89495e+07	2.30583e+07	1.97126e+07	1.51129e+07	3.93069e+07	3.23937e+07	131283	1.71619e+07	1.70002e+07	31.462	18.2661	50.0222	79.5647	1.765	1.344	2.29	156.843	1.765	1.217	144.342	1.344	1.16	115.117	2.29	1.905
FALSE		[Similar to: DL-Lysine; ΔMass: 186.1001 Da]	C14 H28 N4 O5	Full match	Invalid mass	No results	No results	-0.91	332.206	1.306	3.68435e+07	0	32			95.7	DDA for preferred ion	5.20916e+06	9.43149e+06	8.88949e+06	7.41192e+06	8.52937e+06	4.36024e+06	5.20916e+06	9.43149e+06	7.36653e+06	9.8217e+06	6.18901e+06	9.88702e+06	8.88949e+06	4.93139e+07	7.41192e+06	6.74075e+06	44.0425	31.2091	67.6488	103.459	0.588	0.994	1.319	0.173	0.588	0.773	0.191	0.994	1.457	0.126	1.334	1.319
FALSE		H-Lys(Z)-OH	C14 H20 N2 O4	Full match	Invalid mass	No results	Full match	-2.03	280.142	8.834	3.66449e+07	30	16			95.6	DDA for preferred ion	2.68451e+06	5.38276e+06	1.7737e+07	1.37133e+07	1.19224e+06	2.68451e+06	1.63163e+07	1.54193e+07	2.89133e+06	5.38276e+06	1.85253e+07	2.86295e+06	1.7737e+07	1.35793e+07	1.37133e+07	1.55101e+07	161.062	127.893	121.45	97.7549	0.196	0.347	1.144	0.088	0.196	1.052	1.136	0.211	0.347	1.364	0.209	1.144
FALSE		Phosphonoacetate	C2 H4 O5 P	No results	Invalid mass	No results	Full match	3.12	138.98	0.839	3.66309e+07	1	22			97.6	DDA for preferred ion	5.63134e+07	4.66794e+07	3.88919e+07	4.30837e+07	5.63134e+07	4.24345e+07	5.71463e+07	2.23972e+07	5.36214e+07	4.66794e+07	2.54028e+08	3.88919e+07	2.04059e+07	1.84924e+06	4.30837e+07	5.2795e+07	48.9507	53.0169	175.508	96.208	1.082	1.245	0.903	30.452	0.985	1.082	12.112	1.245	0.884	137.369	0.903	0.387
FALSE		L-alpha-Glutamyl-L-isoleucine	C11 H20 N2 O5	Full match	Invalid mass	No results	Full match	-1.75	260.137	8.951	3.65577e+07	9	80			99.5	DDA for preferred ion	126987	96792.6	93056	55128.2	123209	284021	126987	96792.6	2.03485e+07	69872	341792	87280.8	93056	141954	55128.2	45062.1	93.0794	241.007	78.0426	91.6121	2.818	1.551	2.065	0.868	5.152	2.818	0.682	369.112	1.551	2.408	1.583	2.065
FALSE		(3S,4S)-1-[Ethyl(isopropyl)carbamoyl]-3,4-dihydroxy-3-pyrrolidinecarboxylic acid	C11 H20 N2 O5	Full match	Invalid mass	No results	Full match	-1.4	260.137	8.577	3.64407e+07	9	19			98.4	DDA for preferred ion	160224	124909	276564	88122.5	1.95572e+07	160224	80998.2	184268	124909	77311.3	498535	107472	276564	68043.2	88122.5	104865	240.417	62.8631	95.6716	24.1596	1.818	1.417	2.637	287.424	1.818	0.772	2.708	1.417	0.737	7.327	1.22	2.637
FALSE		Valylproline	C10 H18 N2 O3	Full match	Full match	Partial match	Full match	-0.69	214.132	8.592	3.60388e+07	9	5	97.2	79.8	68.6	DDA for preferred ion	1.61452e+06	738342	1.26556e+06	946451	1.94273e+07	1.61452e+06	993473	738342	342391	1.34589e+06	2.11287e+06	1.26556e+06	824167	946451	1.15218e+06	489412	208.513	66.2861	48.4301	37.3321	2.03	0.78	1.684	20.527	1.401	2.03	0.78	0.297	2.75	2.232	1.098	1.684
FALSE		tert-Butyl hydrazodiformate	C10 H20 N2 O4	Full match	Invalid mass	No results	Full match	-2.24	232.142	3.644	3.60046e+07	21	26			99.7	DDA for preferred ion	1.17126e+07	1.01827e+07	1.2095e+07	9.72447e+06	1.17126e+07	1.84952e+07	1.15835e+07	1.01827e+07	1.28378e+07	1.84578e+06	1.82339e+07	1.2095e+07	1.03459e+07	3.32043e+06	1.18129e+07	9.72447e+06	102.797	117.222	106.427	118.492	1.566	1.087	1.064	3.527	1.566	1.191	3.067	1.087	0.19	5.491	1.024	1.064
FALSE		5-Fluoropentyl methanesulfonate	C6 H13 F O3 S	No results	Invalid mass	No results	Full match	-0.15	184.057	1.319	3.56605e+07	1	24			100	DDA for preferred ion	1.33345e+07	2.77807e+06	1.20219e+07	1.70446e+06	1.33345e+07	1.47752e+07	1.27867e+06	1.85477e+06	2.77807e+06	1.89857e+07	1.20219e+07	1.08949e+07	1.81439e+07	2.23006e+07	590178	1.70446e+06	143.85	189.317	113.622	215.077	0.75	4.707	10.645	0.598	25.035	0.75	0.083	4.707	11.139	0.539	18.46	10.645
FALSE		1,2-Ethanediylbis(phosphonate)	C2 H4 O6 P2	Full match	No results	No results	Full match	2.4	185.949	7.395	3.54398e+07	2	0				DDA for preferred ion	2.20092e+07	2.26472e+07	6.44977e+07	2.65008e+07	2.14225e+06	2.20092e+07	3.94725e+07	2.68971e+07	1.49466e+07	2.26472e+07	1.53342e+08	3.25381e+07	6.44977e+07	4.3014e+07	1.16085e+07	2.65008e+07	96.3134	48.4194	139.6	59.1016	1.489	0.855	2.803	0.05	1.896	1.489	0.625	1.288	0.855	3.565	2.803	2.434
FALSE		MO4650000	C6 H14 O3	Full match	Invalid mass	No results	Full match	-1.31	134.094	9.966	3.54009e+07	19	9			97.6	DDA for preferred ion	2.88726e+06	2.48524e+06	2.04487e+06	2.18513e+06	1.64219e+06	3.25928e+06	2.88726e+06	2.22372e+06	2.48524e+06	2.59391e+06	2.59782e+06	2.04487e+06	1.83954e+06	3.26046e+06	1.86375e+06	2.18513e+06	61.8539	70.8022	34.1023	82.9258	1.321	1.187	0.842	0.504	1.749	1.321	0.682	1.333	1.187	0.797	1.097	0.842
FALSE		Gly-Tyr	C11 H14 N2 O4	Full match	Invalid mass	No results	Full match	-1.74	238.095	5.135	3.5284e+07	58	31			96.4	DDA for preferred ion	807472	1.87976e+06	2.34366e+06	2.26019e+06	28272.3	807472	867316	2.57502e+06	1.23392e+06	1.87976e+06	1.97358e+06	2.34366e+06	2.71771e+06	2.44835e+07	2.26019e+06	1.18901e+06	147.862	52.0849	50.7549	208.677	0.357	0.546	1.037	0.001	0.357	0.729	0.105	0.546	1.581	0.081	1.037	2.286
FALSE		MFCD00216577	C9 H13 N3 Si	No results	Invalid mass	No results	Full match	1.66	191.088	9.97	3.51866e+07	1	12			77.1	DDA for preferred ion	1.66327e+07	7.02913e+06	8.16455e+06	2.30945e+07	1.66327e+07	3.02718e+06	3.11228e+07	1.77302e+07	7.02913e+06	4.9694e+06	8.16455e+06	8.71042e+06	6.54214e+06	2.30945e+07	1.91085e+07	2.73716e+07	75.7554	81.7849	107.912	36.464	0.72	0.368	0.354	0.72	0.158	1.137	0.768	0.368	0.182	0.354	0.456	0.239
FALSE		1-Methyl-4-(2-methylphenyl)pyridinium	C13 H14 N	No match	Invalid mass	No results	Full match	0.22	184.113	8.032	3.49849e+07	4	6			90	DDA for preferred ion	144260	99734.5	159037	108538	71936.2	144260	162451	99734.5	66784.1	112505	564921	153014	159037	128016	84406.6	108538	47.0788	33.5738	124.159	26.6757	1.497	0.791	1.813	0.562	1.709	1.497	0.779	0.791	1.037	4.413	1.813	1.465
FALSE		PEG-4	C8 H18 O5	No results	Invalid mass	No results	Full match	1.16	194.116	3.111	3.49372e+07	2	65			92.6	DDA for preferred ion	1.60304e+07	2.13479e+07	1.66627e+07	1.57817e+07	1.92907e+07	1.60304e+07	1.12136e+07	1.66307e+07	2.13479e+07	2.30555e+07	1.16442e+07	1.66627e+07	2.19014e+07	516660	1.57817e+07	1.70474e+07	41.1559	18.9706	74.4869	77.7268	1.016	1.353	1.285	37.337	1.016	0.658	32.189	1.353	1.352	22.537	1.056	1.285
FALSE		melamine	C3 H6 N6	No results	Full match	No results	Full match	2.2	126.066	4.778	3.4815e+07	3	7			99.1	DDA for preferred ion	1.23676e+06	1.10461e+06	1.17275e+06	928945	1.4139e+06	1.18123e+06	1.23676e+06	894356	1.82699e+06	1.10461e+06	2.59798e+06	1.17275e+06	705937	240104	928945	1.14359e+06	46.8126	79.7393	66.8475	87.4743	1.272	1.967	1.262	5.889	1.272	1.081	3.725	1.967	0.966	10.82	1.262	0.617
FALSE		2-Methyl-2-propanyl L-alanyl-L-alaninate	C10 H20 N2 O3	Full match	Invalid mass	No results	Full match	-1.51	216.147	5.264	3.46955e+07	9	1			82	DDA for preferred ion	46718.9	25197	59129.2	27241.1	25738.2	46718.9	56302.1	24249.8	26588.1	25197	227610	59129.2	54608.2	2.41181e+07	22461.3	27241.1	67.2556	13.3719	140.706	243.557	2.067	0.925	2.005	0.001	2.08	2.067	0.001	1.184	0.925	0.009	2.632	2.005
FALSE		glu-ser	C8 H14 N2 O6	Full match	Invalid mass	No results	Full match	-2.39	234.085	1.047	3.44682e+07	8	16			99.5	DDA for preferred ion	9.55183e+06	9.90904e+06	1.13069e+07	1.15152e+07	9.55183e+06	1.66166e+07	9.21276e+06	9.90904e+06	1.25391e+07	9.79874e+06	9.11271e+06	1.32109e+07	1.13069e+07	3.60305e+07	1.15152e+07	1.05837e+07	49.3964	21.912	57.0005	78.0935	0.87	0.926	1.068	0.265	1.443	0.87	0.275	1.089	0.926	0.253	1.147	1.068
FALSE		12,13-Epoxytrichothec-9-ene-3,7,8,15-tetrol	C15 H22 O6	Full match	Invalid mass	No results	Full match	-1.15	298.141	12.651	3.40919e+07	13	4			91.5	DDA for preferred ion	5.48357e+07	4.21208e+07	3.7176e+07	4.8282e+07	3.52289e+07	5.48357e+07	6.51447e+07	5.37187e+07	4.21208e+07	3.5918e+07	1.15781e+08	2.54831e+07	3.7176e+07	5.09909e+07	4.31138e+07	4.8282e+07	89.9681	64.6306	132.145	60.9574	1.272	0.977	0.77	0.691	1.272	1.349	1.053	0.977	0.744	2.271	0.591	0.77
FALSE		N~6~-(Glycyl-L-glutaminyl)-D-lysyl-D-alanine	C16 H30 N6 O6	Full match	Invalid mass	No results	Full match	-2.16	402.222	2.263	3.4018e+07	2	5			86.1	DDA for preferred ion	1.1133e+07	1.60424e+07	1.36477e+07	1.11366e+07	1.1133e+07	1.0235e+07	1.32357e+07	1.04342e+07	1.60424e+07	1.86753e+07	7.5521e+06	1.36477e+07	2.11244e+07	8.04377e+06	1.11366e+07	1.33679e+07	41.0281	32.2441	80.2786	55.1479	0.99	1.397	1.225	1.384	0.919	0.99	1.297	1.441	1.397	0.939	1.225	1.58
FALSE		5-Amino-1-(5-hydroxypentyl)-1H-imidazole-4-carboxamide	C9 H16 N4 O2	Full match	Invalid mass	No results	Full match	-1.1	212.127	1.206	3.38918e+07	8	17			77.5	DDA for preferred ion	3.45171e+06	3.5395e+07	3.83945e+06	4.25226e+07	2.44523e+07	3.45171e+06	1.97178e+06	3.5395e+07	4.02249e+07	2.68011e+07	284659	4.42437e+06	3.83945e+06	4.51845e+07	2.80358e+07	4.25226e+07	193.341	111.615	142.397	113.222	0.123	0.783	0.09	0.541	0.123	0.046	0.783	1.435	0.63	0.006	0.158	0.09
FALSE		Indole-3-acetyl-L-alanine	C13 H14 N2 O3	Full match	Invalid mass	Full match	Not the top hit	-0.53	246.1	9.453	3.38341e+07	50	14			77.4	DDA for preferred ion	3.02522e+07	2.0894e+07	3.87477e+07	2.13193e+07	3.02522e+07	2.36442e+07	1.01919e+08	2.0894e+07	1.91682e+07	2.81263e+07	4.07479e+07	124655	3.87477e+07	110338	2.13193e+07	4.44815e+07	152.074	112.094	154.341	167.949	2.291	0.899	0.871	274.177	1.109	2.291	189.364	0.899	0.632	369.3	0.006	0.871
FALSE		2707	C8 H14 O	Full match	Invalid mass	No results	Full match	1.1	126.105	11.778	3.34895e+07	78	11			74.3	DDA for preferred ion	4.92748e+07	4.03615e+07	5.13378e+07	4.30545e+07	4.26652e+07	4.92748e+07	5.16005e+07	4.03615e+07	4.24058e+07	4.00423e+07	2.32816e+08	4.71837e+07	5.13378e+07	3.41063e+07	4.31177e+07	4.30545e+07	52.8435	50.187	150.745	47.1259	1.198	0.983	1.192	1.251	1.143	1.198	1.183	0.983	0.93	6.826	1.094	1.192
FALSE		3-{2-[(Dimethylamino)methyl]-3-oxo-1-phenylbutyl}-2-hydroxy-4H-chromen-4-one	C22 H23 N O4	No match	Invalid mass	No results	Full match	-1.95	365.162	1.234	3.34375e+07	17	42			97.3	DDA for preferred ion	668386	551484	649960	146765	613796	897946	668386	503432	551484	789362	649960	842453	356527	113359	146765	213215	65.6555	58.8517	93.8032	79.842	5.415	3.758	5.734	5.415	6.118	3.135	4.441	3.758	3.702	5.734	5.74	1.672
FALSE		3-(2-Carboxybenzylthio)-4-hydroxy-6-phenylpyran-2-one	C19 H14 O5 S	Full match	Invalid mass	No results	Full match	-1.56	354.056	12.525	3.34154e+07	11	17			94.9	DDA for preferred ion	4.01176e+07	3.86941e+07	5.10238e+07	4.57178e+07	3.94305e+07	4.01176e+07	5.04016e+07	3.86941e+07	3.87215e+07	3.04508e+07	7.48977e+07	3.2816e+07	5.10238e+07	4.54553e+07	4.57178e+07	5.27332e+07	63.9672	44.728	78.2455	55.187	0.878	0.847	0.968	0.867	0.878	0.956	0.851	0.847	0.577	1.648	0.718	0.968
FALSE		Histidinol	C6 H11 N3 O	Full match	No results	Full match	Not the top hit	-0.67	141.09	5.401	3.32672e+07	5	0				DDA for preferred ion	2.58608e+06	2.92152e+06	2.04405e+06	2.74922e+06	5.11154e+06	2.35495e+06	2.58608e+06	2.92152e+06	4.4134e+06	2.33403e+06	2.04405e+06	2.17504e+06	1.44186e+06	714384	2.74922e+06	3.1034e+06	65.0557	87.6294	83.6482	100.376	0.857	1.605	0.791	7.155	0.857	0.833	4.09	1.605	0.752	2.861	0.791	0.465
FALSE		arg-val	C11 H23 N5 O3	Full match	Invalid mass	No results	Full match	-3.2	273.179	1.275	3.32367e+07	3	5			87.2	DDA for preferred ion	1.24963e+07	1.23914e+07	1.41404e+07	9.6166e+06	1.24963e+07	1.45141e+07	1.07493e+07	1.23914e+07	1.44098e+07	5.84319e+06	1.24838e+07	1.41404e+07	1.78046e+07	2.30596e+07	8.10136e+06	9.6166e+06	84.0858	92.8911	79.7418	127.385	1.118	0.608	1.745	0.542	1.792	1.118	0.537	1.779	0.608	0.541	1.745	1.851
FALSE		[Similar to: PEG n5; ΔMass: 226.1847 Da]	C23 H48 N2 O5 S	Full match	Invalid mass	No results	No results	-4.35	464.326	18.066	3.30574e+07	0	34			97.3	DDA for preferred ion	1.25581e+07	1.36414e+07	8.44576e+06	1.43279e+07	4.97515e+06	1.25581e+07	1.27036e+07	1.34061e+07	1.36414e+07	1.37234e+07	2.50682e+07	8.44576e+06	5.16295e+06	2.44991e+07	1.20405e+07	1.43279e+07	50.0651	22.746	105.658	46.2569	0.887	0.958	0.701	0.203	1.043	0.887	0.547	1.133	0.958	1.023	0.701	0.36
FALSE		N''-Cyclohexylidenecarbonohydrazonic diamide	C7 H14 N4	Full match	Full match	No results	Full match	-1.11	154.122	1.01	3.29571e+07	4	1			64.8	DDA for preferred ion	2.75971e+07	1.95017e+07	4.83063e+07	1.54622e+07	3.29187e+07	2.75971e+07	1.10191e+07	1.59469e+07	3.89712e+07	1.95017e+07	359199	5.7036e+07	4.83063e+07	1.54622e+07	1.05489e+07	1.54728e+07	123.322	125.896	129.935	111.528	2.129	1.26	3.122	2.129	2.616	0.712	1.031	3.694	1.26	0.023	5.407	3.122
FALSE		DI2450000	C8 H8 N2	Full match	Invalid mass	No results	Full match	0.26	132.069	10.119	3.28708e+07	34	16			92.1	DDA for preferred ion	2.21319e+07	1.42554e+07	7.89488e+06	1.03347e+07	2.97658e+07	2.20595e+07	2.21319e+07	3.86449e+07	5.82656e+06	1.42554e+07	5.9704e+06	9.4092e+06	7.89488e+06	4.0089e+07	9.2685e+06	1.03347e+07	49.184	107.496	75.3884	86.005	2.142	0.964	0.764	0.742	2.38	2.142	0.964	0.629	1.379	0.149	1.015	0.764
TRUE		DL-Glutamine	C5 H10 N2 O3	Full match	Full match	Full match	Full match	-1.37	146.069	2.228	3.27631e+07	38	59	84.8	52.9	95.8	DDA for preferred ion	2.17757e+07	2.12996e+07	3.47034e+07	1.52435e+07	2.17757e+07	3.72923e+07	7.31761e+06	1.97353e+07	3.1787e+07	2.12996e+07	2.14802e+06	4.47329e+07	3.47034e+07	648186	2.35294e+07	1.52435e+07	125.009	95.9137	81.9313	141.563	1.585	1.397	2.277	33.595	1.585	0.48	30.447	1.351	1.397	3.314	1.901	2.277
FALSE		pro-his	C11 H16 N4 O3	Full match	Invalid mass	No results	Full match	-2.83	252.122	1.193	3.27092e+07	17	105			95	DDA for preferred ion	4.2598e+06	4.00378e+06	4.26565e+06	6.13396e+06	4.2598e+06	2.97196e+06	4.43665e+06	4.00378e+06	4.6688e+06	2.85871e+06	2.76332e+06	4.26565e+06	7.28537e+06	2.59772e+07	6.13396e+06	4.63053e+06	77.1766	89.7329	96.4946	133.472	0.485	0.617	0.695	0.164	0.485	0.958	0.154	0.761	0.617	0.106	0.695	1.573
FALSE		4-Hydroxyprolylserine	C8 H14 N2 O5	Full match	Invalid mass	No results	Full match	-2.12	218.09	1.131	3.20847e+07	10	23			97	DDA for preferred ion	1.24015e+07	1.26994e+07	1.25792e+07	1.30344e+07	1.24015e+07	2.045e+07	9.21573e+06	1.28396e+07	1.26994e+07	7.77445e+06	1.17621e+07	1.25792e+07	1.4489e+07	3.2839e+07	1.30344e+07	1.09379e+07	78.5921	52.8614	85.1414	74.588	0.843	0.711	0.965	0.378	1.569	0.843	0.391	0.974	0.711	0.358	0.965	1.325
FALSE		Xanthine	C5 H4 N4 O2	Full match	Invalid mass	Full match	Partial match	-1.96	152.033	2.61	3.20687e+07	12	9			77.8	DDA for preferred ion	3.41459e+07	3.83876e+07	3.47894e+07	2.88702e+07	3.41459e+07	4.61806e+07	2.17278e+07	3.43849e+07	4.58352e+07	3.83876e+07	1.55824e+07	3.90151e+07	3.47894e+07	450152	2.88702e+07	3.05304e+07	39.4319	43.1016	61.251	80.1166	1.6	1.588	1.351	75.854	1.6	0.712	76.385	1.588	1.257	34.616	1.351	1.14
FALSE		Cyclohexylamine	C6 H13 N	Full match	No results	No results	Full match	3.03	99.1051	3.674	3.19256e+07	16	0				DDA for preferred ion	6.66349e+06	9.76954e+06	2.2239e+07	1.50999e+07	6.66349e+06	1.28135e+07	5.23415e+06	9.76954e+06	9.83541e+06	5.28657e+06	2.09135e+06	6.89556e+07	2.2239e+07	2.15546e+07	1.50999e+07	7.47618e+06	107.551	99.2915	137.042	116.053	0.7	0.651	2.975	0.309	0.849	0.7	0.453	0.651	0.707	0.097	4.567	2.975
FALSE		TLK	C16 H32 N4 O5	Full match	Full match	No results	No match	-3.01	360.236	2.72	3.17795e+07	2	3	97.9	97.8	94.8	DDA for preferred ion	7.19492e+06	1.38449e+07	1.25918e+07	1.64234e+07	1.71953e+07	5.95431e+06	7.19492e+06	1.50033e+07	1.17595e+07	1.38449e+07	9.72812e+06	1.25918e+07	1.63169e+07	292550	1.90944e+07	1.64234e+07	77.2463	36.5475	101.011	82.9888	0.438	0.843	0.994	58.777	0.312	0.438	51.285	0.616	0.843	33.253	0.659	0.994
FALSE		SLK	C15 H30 N4 O5	Full match	Full match	No results	No match	-1.95	346.221	2.451	3.15619e+07	2	3	97.9	97.9	94.9	DDA for preferred ion	1.26459e+07	1.5817e+07	1.80858e+07	1.32558e+07	1.80886e+07	1.07935e+07	1.26459e+07	1.44998e+07	1.5817e+07	1.74509e+07	1.29826e+07	1.80858e+07	2.03849e+07	707511	1.76288e+07	1.32558e+07	37.1452	19.3336	64.7874	87.2917	0.954	1.316	1.538	25.567	0.612	0.954	20.494	0.897	1.316	18.35	1.026	1.538
FALSE		3-(chloromethyl)cyclobutan-1-one	C5 H7 Cl O	No match	Invalid mass	No results	Full match	-3.44	118.018	19.789	3.13614e+07	2	7			97.4	DDA for preferred ion	1.11008e+07	1.39088e+07	1.00307e+07	1.88853e+07	1.25192e+07	6.96522e+06	1.11008e+07	1.39088e+07	1.66186e+07	1.31248e+07	1.31408e+07	5.26097e+06	1.00307e+07	1.88853e+07	1.31983e+07	2.39586e+07	68.3941	30.2405	74.3979	44.8155	0.528	0.736	0.419	0.663	0.528	0.463	0.736	1.259	0.548	0.696	0.399	0.419
FALSE		1-(3,4-Dimethoxybenzyl)-6,7,8-trimethoxy-2-methyl-1,2,3,4-tetrahydroisoquinoline	C22 H29 N O5	Not the top hit	Invalid mass	No results	Full match	-1.28	387.204	16.037	3.13469e+07	14	17			85.3	DDA for preferred ion	2.88354e+07	2.41046e+07	3.13757e+07	1.95615e+07	2.88354e+07	2.22448e+07	2.93363e+07	2.41046e+07	2.57427e+07	2.28835e+07	1.00733e+08	2.54545e+07	3.13757e+07	9.46516e+06	2.40809e+07	1.95615e+07	26.6545	14.3813	117.437	58.3895	1.5	1.17	1.604	3.046	0.924	1.5	2.547	1.069	1.17	10.642	1.057	1.604
FALSE		HMBA	C10 H20 N2 O2	Full match	Invalid mass	No results	Full match	-1.58	200.152	1.923	3.08545e+07	13	2			77.4	DDA for preferred ion	181994	129030	202578	121236	139209	184759	181994	111427	129030	144445	389439	202578	200534	2.1425e+07	95676.7	121236	46.8117	22.1844	80.9661	241.534	1.501	1.191	1.654	0.006	1.931	1.501	0.005	1.349	1.191	0.018	2.117	1.654
TRUE		L-Glutamine	C5 H10 N2 O3	Full match	Invalid mass	Full match	Full match	-1	146.069	1.894	3.05462e+07	38	27			87.8	DDA for preferred ion	2.74959e+06	4.46495e+06	5.96069e+06	4.21939e+06	2.74959e+06	6.2411e+06	729641	2.7775e+06	5.44234e+06	4.46495e+06	553786	7.38993e+06	5.96069e+06	6.12196e+07	4.21939e+06	2.61728e+06	145.998	109.06	76.4386	206.449	0.279	1.29	1.751	0.045	1.479	0.279	0.045	1.29	1.706	0.009	1.751	2.277
FALSE		2,3-Dihydroxyphenyl beta-D-glucopyranosiduronic acid	C12 H14 O9	Full match	Invalid mass	No results	Full match	-2.19	302.063	8.615	3.05064e+07	3	21			99.2	DDA for preferred ion	184440	127297	671139	137676	114994	8.3352e+06	184440	127297	109272	133926	671139	1.5905e+07	188462	153757	104553	137676	231.46	21.4716	227.984	27.0091	1.34	0.973	4.365	0.748	79.722	1.34	0.828	1.045	0.973	4.365	152.124	1.369
FALSE		MFCD00037215	C8 H14 N2 O5	Full match	Invalid mass	No results	Full match	-2.11	218.09	1.486	2.97835e+07	10	16			97.8	DDA for preferred ion	8.09325e+06	9.29957e+06	1.27721e+07	8.76674e+06	8.09325e+06	1.32535e+07	6.81664e+06	6.20851e+06	9.29957e+06	1.36063e+07	4.82271e+06	1.27721e+07	1.51598e+07	2.07777e+07	6.0074e+06	8.76674e+06	49.7712	39.6018	56.2659	124.704	0.778	1.548	1.729	0.39	2.206	0.778	0.299	1.548	1.552	0.232	2.126	1.729
FALSE		6-Methylquinoline	C10 H9 N	Full match	Full match	No results	Partial match	0.37	143.074	9.379	2.96925e+07	18	19	78.9	8.9	87.5	DDA for preferred ion	3.60171e+07	1.61834e+07	4.08307e+07	1.87762e+07	3.60171e+07	1.93828e+07	7.85853e+07	1.61834e+07	1.49263e+07	2.79081e+07	5.43062e+07	190798	4.08307e+07	240619	1.87762e+07	2.12316e+07	139.121	117.783	156.378	153.091	3.701	1.314	1.923	149.685	1.032	3.701	67.257	0.795	1.314	225.693	0.01	1.923
FALSE		N-cyclopropyl-4-methyl-3-{2-[(2-morpholin-4-ylethyl)amino]quinazolin-6-yl}benzamide	C25 H29 N5 O2	Not the top hit	Invalid mass	No results	Full match	-3.66	431.231	14.904	2.93643e+07	2	3			75.9	DDA for preferred ion	4.40709e+07	3.0909e+07	5.68328e+07	2.81943e+07	3.02065e+07	4.40709e+07	5.81725e+07	2.58097e+07	3.0909e+07	3.42847e+07	1.39708e+08	3.244e+07	5.68328e+07	1.86691e+07	2.89473e+07	2.81943e+07	109.65	100.018	137.443	95.3583	1.618	1.216	2.016	1.618	1.522	2.063	1.382	1.068	1.216	7.483	1.121	2.016
FALSE		Pyridoxine	C8 H11 N O3	Full match	Full match	Full match	Full match	-1.21	169.074	2.07	2.9216e+07	28	8	98.1	91.9	82.2	DDA for preferred ion	69913.7	39900.3	70218.8	44284.1	54315.8	88743.5	69913.7	39166	47465.7	39900.3	448928	67496.5	70218.8	3.35998e+07	44284.1	40700.7	51.8203	32.0359	169.367	159.165	1.718	0.98	1.524	0.002	2.004	1.718	0.001	1.072	0.98	0.013	1.524	1.725
FALSE		[(2R,6S)-6-Dodecyl-6-hydroxy-4,4-dimethylmorpholin-4-ium-2-yl]acetate	C20 H39 N O4	Full match	Invalid mass	No results	Full match	-1.58	357.287	16.048	2.91746e+07	1	1			93.7	DDA for preferred ion	2.98031e+07	2.32411e+07	4.40415e+07	2.03509e+07	2.41393e+07	2.98031e+07	3.86486e+07	1.84118e+07	2.32411e+07	2.3938e+07	1.58736e+08	3.88436e+07	4.40415e+07	1.08871e+07	2.03509e+07	2.37458e+07	62.7436	36.0515	139.903	42.9714	1.628	1.142	1.909	2.217	1.464	1.628	1.691	1.142	1.008	14.58	1.909	1.855
FALSE		Glycyl-L-leucine	C8 H16 N2 O3	Full match	Full match	Partial match	Full match	-1.37	188.116	7.244	2.90814e+07	31	8	60.9	46.4	82.3	DDA for preferred ion	2.15326e+06	1.10944e+07	9.78042e+06	1.10978e+07	2.15326e+06	1.64182e+06	1.10265e+07	1.20753e+07	1.10944e+07	1.32992e+06	9.25241e+06	9.78042e+06	1.09397e+07	2.02631e+07	1.04251e+07	1.10978e+07	120.617	108.15	74.7874	103.327	0.157	0.596	0.938	0.106	0.157	0.994	0.596	1.064	0.12	0.457	0.938	0.986
FALSE		g-Butyrobetaine	C7 H15 N O2	Full match	Invalid mass	No results	Full match	-1.11	145.11	9.841	2.88942e+07	57	2			71.6	DDA for preferred ion	9.49596e+06	8.11995e+06	1.68765e+06	7.10974e+06	8.30161e+06	1.75708e+07	9.49596e+06	8.11995e+06	1.21213e+07	1.07291e+06	9.11316e+06	260075	1.68765e+06	7.10974e+06	4.06423e+06	7.65762e+06	114.801	145.609	186.79	107.109	1.24	1.142	0.22	1.168	4.323	1.24	1.142	2.982	0.14	1.282	0.064	0.22
FALSE		g-Butyrobetaine	C7 H15 N O2	Full match	Invalid mass	No results	Full match	-0.75	145.11	10.001	2.88942e+07	57	15			81.9	DDA for preferred ion	8.06177e+06	8.12652e+06	4.28474e+06	4.02145e+06	8.06177e+06	1.7567e+07	253005	8.12652e+06	1.34161e+07	731155	9.11316e+06	4.28474e+06	195189	208023	4.02145e+06	7.67494e+06	159.634	136.351	157.357	157.766	4.368	3.336	1.065	38.754	4.368	0.033	39.066	3.336	0.095	43.808	1.065	0.025
FALSE		α-Aspartylphenylalanine	C13 H16 N2 O5	Full match	Full match	No results	Full match	-1.28	280.106	10.137	2.88942e+07	20	12	96	89.1	87.1	DDA for preferred ion	1.45507e+07	1.50102e+07	1.08133e+07	1.49347e+07	1.71878e+07	1.14764e+07	1.45507e+07	1.50102e+07	2.5187e+07	1.3397e+07	1.08133e+07	1.28743e+07	5.21463e+06	2.27433e+07	1.27311e+07	1.49347e+07	75.9816	48.3343	87.1292	50.7349	0.901	0.897	0.475	0.756	0.901	0.974	0.66	1.978	0.897	0.475	1.011	0.349
FALSE		Thiamine	C12 H16 N4 O S	Full match	Full match	No results	Partial match	-2.39	264.104	1.123	2.85512e+07	9	3	99.2	89.4	62.1	DDA for preferred ion	1.88875e+07	2.03282e+07	2.912e+07	2.157e+07	1.84268e+07	2.98586e+07	1.88875e+07	2.03282e+07	1.75871e+07	2.15581e+07	9.1914e+06	2.92894e+07	2.912e+07	3.05069e+07	2.157e+07	1.68006e+07	42.2323	23.1018	57.114	31.0629	1.124	0.815	1.358	0.604	1.384	1.124	0.666	0.815	1.283	0.301	1.358	1.733
FALSE		Guanosine	C10 H13 N5 O5	Full match	Invalid mass	Full match	Not the top hit	-2.77	283.091	6.553	2.84237e+07	42	18			97.5	DDA for preferred ion	1.52625e+07	1.48393e+07	1.47125e+07	1.40179e+07	1.67794e+07	1.47736e+07	1.52625e+07	1.8346e+07	1.48393e+07	1.32191e+07	1.47125e+07	3.05087e+07	1.40452e+07	88755.6	1.90163e+07	1.40179e+07	25.0841	30.4476	67.4644	85.4722	1.089	0.943	1.604	189.052	0.777	1.089	206.702	0.78	0.943	165.764	1.604	1.002
FALSE		Pyrogallol-2-O-glucuronide	C12 H14 O9	Full match	Invalid mass	No results	Full match	-1.92	302.063	8.24	2.82941e+07	3	21			99.2	DDA for preferred ion	9.39965e+06	8.54568e+06	1.62315e+07	7.50935e+06	3.92474e+06	9.39965e+06	1.6093e+07	8.54568e+06	3.54574e+06	1.3422e+07	1.44677e+07	1.62315e+07	2.01903e+07	79592.6	8.28735e+06	7.50935e+06	86.6605	81.4062	80.8271	82.6347	2.143	1.787	2.689	49.31	1.134	2.143	107.368	0.428	1.787	181.772	1.959	2.689
FALSE		(Nitrosoimino)di-1,2-propanediyl diacetate	C10 H18 N2 O5	Full match	Invalid mass	No results	Full match	-1.45	246.121	7.618	2.82898e+07	19	25			98.7	DDA for preferred ion	1.24776e+07	9.12687e+06	1.18341e+07	1.49625e+07	3.57871e+06	2.35786e+07	1.24776e+07	1.27632e+07	8.27363e+06	9.12687e+06	1.18341e+07	1.33921e+07	8.06705e+06	2.61546e+07	1.49625e+07	1.29664e+07	74.4504	66.1798	83.4973	67.6087	0.962	0.553	0.622	0.137	1.576	0.962	0.488	0.553	0.704	0.452	0.895	0.622
FALSE		3-Methyl-2-oxobutanoate	C5 H8 O3	Full match	Invalid mass	Full match	Partial match	2.1	116.048	4.841	2.81903e+07	44	7			97.7	DDA for preferred ion	9.2201e+06	9.03404e+06	1.11948e+07	8.06239e+06	1.06563e+07	9.2201e+06	8.00471e+06	4.77817e+06	1.66404e+07	9.03404e+06	1.46567e+07	1.11948e+07	7.48757e+06	2.17177e+06	8.33695e+06	8.06239e+06	60.4244	103.284	57.1578	85.4292	1.106	1.996	1.343	4.907	1.106	0.993	2.2	1.996	1.121	6.749	1.343	0.929
FALSE		Bis(4-ethylbenzylidene)sorbitol	C24 H30 O6	Full match	Full match	No results	Partial match	-0.68	414.204	15.052	2.79636e+07	32	10	98.2	9.9	90.5	DDA for preferred ion	1.09518e+07	1.01581e+07	9.16437e+06	1.0497e+07	8.9279e+06	1.09518e+07	2.773e+07	1.17834e+07	8.55833e+06	1.01581e+07	2.77117e+07	5.96234e+06	9.16437e+06	1.0497e+07	9.96674e+06	2.25037e+07	69.6809	82.5609	139.757	58.234	1.099	0.859	0.598	0.851	1.099	1.232	1.123	0.859	0.451	2.64	0.598	0.407
FALSE		(5R)-5-[(Ethylsulfinyl)methyl]-2,4-imidazolidinedione	C6 H10 N2 O3 S	Full match	Invalid mass	No results	Full match	-1.85	190.041	1.489	2.76901e+07	1	8			70.1	DDA for preferred ion	1.54262e+07	1.07491e+07	9.98154e+06	1.47026e+07	1.90743e+07	6.6228e+06	1.54262e+07	1.03171e+07	1.27138e+07	1.07491e+07	7.4361e+06	1.48191e+07	9.98154e+06	1.47026e+07	1.16896e+07	1.66102e+07	70.0123	92.0836	67.4157	54.5221	0.929	0.702	0.601	1.297	0.567	0.929	0.702	1.088	0.647	0.506	1.268	0.601
FALSE		1-Bromo-2-pentadecanone	C15 H29 Br O	No results	Invalid mass	No results	Full match	-0.54	304.14	0.786	2.73873e+07	4	4			93.4	DDA for preferred ion	1.39723e+07	9.15008e+06	2.52372e+07	9.11365e+06	1.36324e+07	2.76672e+07	1.39723e+07	9.15008e+06	1.4072e+07	8.79135e+06	1.38591e+07	2.53817e+07	2.52372e+07	2.50899e+06	1.0979e+07	9.11365e+06	55.2467	68.6995	52.035	90.3238	2.52	1.282	2.769	5.433	2.52	1.533	3.647	1.282	0.965	5.524	2.312	2.769
FALSE		1-(5-butyl-2-pyrazinyl)-3-(4-hydroxy-3-methoxyphenyl)-2-propen-1-one	C18 H20 N2 O3	Full match	Invalid mass	No results	Full match	-1.76	312.147	12.174	2.6999e+07	37	39			97.8	DDA for preferred ion	1.5024e+07	1.54307e+07	9.51034e+06	1.38786e+07	1.23335e+07	1.54386e+07	1.5024e+07	1.54307e+07	1.81647e+07	6.82013e+06	6.81694e+06	9.51034e+06	1.20287e+07	1.38786e+07	1.25436e+07	1.63565e+07	56.0594	84.4641	75.4933	63.1276	0.919	1.112	0.735	0.889	1.231	0.919	1.112	1.448	0.417	0.491	0.758	0.735
FALSE		methylsulfonylisourea	C2 H6 N2 O3 S	Not the top hit	Invalid mass	No results	Full match	2.26	138.01	0.834	2.69735e+07	1	44			97.6	DDA for preferred ion	171741	146447	119940	492935	130077	275178	171741	111695	176279	146447	250931	119940	111637	2.08017e+07	492935	148316	67.1591	28.8447	68.858	208.522	0.558	0.358	0.243	0.006	0.558	1.158	0.005	0.358	0.987	0.012	0.243	0.753
FALSE		Ala-Tyr	C12 H16 N2 O4	Full match	Invalid mass	No results	Full match	-1.9	252.111	9.443	2.69732e+07	32	32			96.5	DDA for preferred ion	1.36581e+07	6.1016e+06	1.58518e+07	1.20364e+07	1.30528e+07	1.63648e+07	1.36581e+07	1.30154e+07	2.33817e+06	6.1016e+06	1.2016e+07	1.65535e+07	1.58518e+07	9.0981e+06	1.22701e+07	1.20364e+07	82.0576	109.774	83.5366	85.2095	1.334	0.507	1.321	1.435	1.334	1.135	1.431	0.191	0.507	1.321	1.349	1.317
FALSE		2,6-Diamino-4-methyleneheptanedioic acid	C8 H14 N2 O4	Full match	Invalid mass	No results	Full match	-2.44	202.095	1.568	2.69488e+07	21	29			98.5	DDA for preferred ion	7.24261e+06	8.04542e+06	7.55404e+06	9.37264e+06	9.38413e+06	6.84665e+06	7.24261e+06	7.64321e+06	8.62911e+06	8.04542e+06	5.29272e+06	7.55404e+06	1.35902e+07	2.37764e+07	8.16003e+06	9.37264e+06	51.2136	51.3896	80.7118	85.8539	0.773	0.858	0.926	0.395	0.839	0.773	0.321	1.057	0.858	0.223	0.926	1.45
FALSE		Pro-Lys	C11 H21 N3 O3	Full match	Invalid mass	No results	Full match	-2.7	243.158	1.089	2.6915e+07	6	121			88.5	DDA for preferred ion	6.25252e+06	7.6329e+06	5.83371e+06	4.53909e+06	5.02294e+06	7.97542e+06	6.25252e+06	7.78343e+06	7.6329e+06	6.89477e+06	2.4227e+06	5.83371e+06	1.04844e+07	2.11991e+07	3.35912e+06	4.53909e+06	43.3737	41.4361	71.0387	140.341	1.377	1.519	1.737	0.237	2.374	1.377	0.367	2.272	1.519	0.114	1.737	2.31
FALSE		Solabegron	C23 H23 Cl N2 O3	No match	Invalid mass	No results	Full match	-2.37	410.139	1.413	2.6759e+07	22	3			81.5	DDA for preferred ion	7.37096e+06	4.64879e+06	9.14002e+06	3.26464e+06	5.57245e+06	7.37096e+06	7.50253e+06	6.4324e+06	4.64879e+06	1.38209e+06	1.34798e+07	9.14002e+06	8.88716e+06	17773	1.07482e+07	3.26464e+06	102.024	123.515	106.537	183.706	2.298	0.433	2.722	313.535	0.686	2.298	361.92	0.433	0.423	758.445	0.85	2.722
FALSE		1-C-(4-Carboxy-1,3-thiazolidin-2-yl)pentitol	C9 H17 N O7 S	Full match	Invalid mass	No results	Full match	-1.55	283.072	1.006	2.67138e+07	1	10			95.1	DDA for preferred ion	1.00121e+07	1.25736e+07	1.07961e+07	1.19447e+07	2.37298e+07	5.91531e+06	1.00121e+07	1.7466e+07	5.93014e+06	1.25736e+07	1.00685e+07	1.07961e+07	1.10957e+07	2.78918e+07	1.19447e+07	1.12563e+07	72.0078	71.0034	73.0518	98.9805	0.851	0.626	0.904	0.851	0.495	0.889	0.626	0.496	1.117	0.361	0.904	0.986
FALSE		AMOZ	C8 H15 N3 O3	Full match	Invalid mass	No results	Full match	-2.81	201.111	4.648	2.66185e+07	5	7			91.8	DDA for preferred ion	2.91402e+06	4.29804e+06	6.7421e+06	5.20756e+06	5.63544e+06	2.34432e+06	2.91402e+06	4.29804e+06	4.08992e+06	6.0758e+06	4.05852e+06	7.24936e+06	6.7421e+06	1.85074e+07	5.20756e+06	3.33767e+06	55.3891	24.7261	58.0031	154.545	0.45	0.785	1.392	0.304	0.45	0.873	0.232	0.785	1.82	0.219	1.392	2.02
FALSE		Gly-Tyr	C11 H14 N2 O4	Full match	Invalid mass	No results	Full match	-0.4	238.095	5.46	2.65085e+07	58	30			96.3	DDA for preferred ion	2.20499e+06	2.61217e+06	2.40936e+06	2.26019e+06	2.23626e+06	2.20499e+06	1.02443e+06	2.53373e+06	2.61217e+06	1.64163e+07	2.0431e+06	2.40936e+06	2.71771e+06	1.69701e+07	2.26019e+06	1.04813e+06	59.1394	160.771	47.5991	197.214	0.976	1.156	1.066	0.132	0.976	0.977	0.149	1.156	15.663	0.12	1.066	2.593
TRUE		Bis(4-ethylbenzylidene)sorbitol	C24 H30 O6	Full match	Full match	No results	Partial match	-0.8	414.204	15.448	2.62993e+07	32	9	98	9.9	89.5	DDA for preferred ion	3.2997e+06	1.83558e+07	2.38626e+06	2.74665e+07	1.28303e+07	2.37188e+06	3.2997e+06	2.49561e+07	1.83558e+07	1.2507e+07	7.60081e+06	2.05569e+06	2.38626e+06	2.74665e+07	2.13109e+07	3.4983e+07	147.329	110.13	126.005	107.595	0.111	0.861	0.096	0.467	0.111	0.094	0.909	0.861	0.358	0.277	0.096	0.068
FALSE		MFCD00274047	C10 H13 N O3	Full match	Invalid mass	No results	Full match	-2.33	195.089	3.079	2.62949e+07	64	65			92.6	DDA for preferred ion	225591	5.8713e+06	9.36065e+06	9.29961e+06	3.74291e+06	153725	225591	5.8713e+06	6.19813e+06	3.21356e+06	427660	3.15302e+07	9.36065e+06	2.26014e+07	9.29961e+06	5.54217e+06	205.51	115.342	109.535	141.298	0.041	0.58	1.689	0.166	0.017	0.041	0.26	0.666	0.58	0.019	3.39	1.689
FALSE		1,2-Ethanediylbis(phosphonate)	C2 H4 O6 P2	Not the top hit	No results	No results	Full match	2.35	185.949	8.617	2.62353e+07	2	0				DDA for preferred ion	1.57871e+07	1.99879e+07	3.40668e+07	2.1056e+07	1.39534e+07	1.57871e+07	3.23798e+07	1.99879e+07	2.43545e+07	1.88886e+07	1.05068e+07	3.40668e+07	5.50384e+07	3.06187e+07	8.20238e+06	2.1056e+07	83.5779	26.0282	106.804	61.0994	1.538	0.897	2.614	0.456	1.925	1.538	0.653	2.969	0.897	0.343	4.153	2.614
FALSE		Ala-Tyr	C12 H16 N2 O4	Full match	Invalid mass	No results	Full match	-2.53	252.11	9.279	2.60889e+07	32	68			97	DDA for preferred ion	2.10961e+06	6.09448e+06	1.19306e+07	1.22678e+07	1.44272e+06	2.10961e+06	1.38166e+07	1.30154e+07	56009.3	6.09448e+06	1.19306e+07	2.74157e+06	1.57952e+07	1.27925e+07	1.22678e+07	1.20364e+07	143.641	130.763	114.952	65.8995	0.172	0.506	0.933	0.113	0.172	1.148	1.017	0.005	0.506	0.933	0.223	1.312
FALSE		5-Chloro-1-(4-nitrophenyl)-2,4(1H,3H)-pyrimidinedione	C10 H6 Cl N3 O4	No match	Invalid mass	No results	Full match	-3.02	267.004	6.578	2.60243e+07	2	28			99.6	DDA for preferred ion	1.99806e+07	2.63154e+07	3.13704e+07	2.1147e+07	1.99806e+07	3.52911e+07	1.85121e+07	2.63154e+07	3.31368e+07	2.14667e+07	1.8949e+06	3.53192e+07	3.13704e+07	1.2672e+06	2.1147e+07	2.69944e+07	115.478	104.819	134.629	139.368	1.669	1.567	1.495	15.768	1.669	0.686	20.767	1.567	0.795	1.495	1.67	1.162
FALSE		p-Cumic alcohol	C10 H14 O	Full match	Invalid mass	Full match	Not the top hit	-0.27	150.104	13.809	2.59853e+07	87	54			74.4	DDA for preferred ion	3.29785e+07	2.86941e+07	3.07714e+07	3.36577e+07	2.9852e+07	3.29785e+07	3.68582e+07	2.86941e+07	2.91748e+07	2.77642e+07	1.4551e+08	3.07056e+07	3.07714e+07	2.30561e+07	3.36577e+07	3.5843e+07	76.9264	75.6548	154.053	75.5506	1.028	0.867	0.912	1.295	0.98	1.028	1.245	0.867	0.775	6.311	0.912	0.859
FALSE		N-(1,2,3,4-Tetrahydro-7-isoquinolinylmethyl)methanesulfonamide	C11 H16 N2 O2 S	Not the top hit	Invalid mass	No results	Full match	1.97	240.094	0.924	2.59461e+07	8	4			76.3	DDA for preferred ion	9.88714e+06	1.01941e+07	1.09328e+07	1.29818e+07	1.23163e+07	9.88714e+06	4.19458e+06	1.14466e+07	1.01941e+07	5.53197e+06	3.14777e+06	1.54405e+07	1.09328e+07	1.13057e+07	2.44976e+07	1.29818e+07	46.9111	41.6576	69.1617	51.2687	0.404	0.426	0.63	1.089	0.404	0.323	1.012	0.416	0.426	0.278	0.63	0.842
FALSE		2-Methylbutyronitrile	C5 H9 N	No results	No results	Full match	Not the top hit	4.49	83.0739	0.871	2.58609e+07	28	0				DDA for preferred ion	3.23626e+07	2.57184e+07	3.65192e+07	1.64782e+07	2.45104e+07	3.70201e+07	3.23626e+07	2.01324e+07	3.36782e+07	2.57184e+07	6.22205e+06	3.65192e+07	5.12734e+07	3.31801e+07	1.39518e+07	1.64782e+07	85.1527	83.5177	118.179	74.6137	1.964	1.561	2.618	0.739	2.653	1.964	0.607	2.414	1.561	0.188	2.618	3.112
FALSE		[Similar to: 2-Aminonicotinic acid; ΔMass: -17.0311 Da]	C3 H8 N P S	Full match	Invalid mass	No results	No results	2.4	121.012	0.83	2.57735e+07	0	20			93.6	DDA for preferred ion	1.08699e+07	1.09523e+07	1.07492e+07	9.16321e+06	1.08699e+07	1.12844e+07	1.00097e+07	1.09523e+07	1.18881e+07	8.96602e+06	9.89476e+06	1.07492e+07	1.20733e+07	1.82962e+07	6.59697e+06	9.16321e+06	60.8095	60.615	81.5671	76.3818	1.092	0.978	1.318	0.594	1.711	1.092	0.599	1.802	0.978	0.541	1.629	1.318
FALSE		(3S,4S)-1-[Ethyl(isopropyl)carbamoyl]-3,4-dihydroxy-3-pyrrolidinecarboxylic acid	C11 H20 N2 O5	Full match	Invalid mass	No results	Full match	-2.11	260.137	5.251	2.57213e+07	9	11			92.5	DDA for preferred ion	9.73434e+06	9.79836e+06	1.16116e+07	8.79318e+06	9.63986e+06	1.62969e+07	9.73434e+06	9.79836e+06	1.27015e+07	3.74676e+06	1.32006e+07	1.16116e+07	8.46743e+06	56295.2	1.04025e+07	8.79318e+06	81.531	88.8451	83.5104	122.298	1.567	1.221	1.116	171.238	1.567	1.107	174.053	1.221	0.426	234.489	1.116	0.963
FALSE		H-Lys(Z)-OH	C14 H20 N2 O4	Full match	Invalid mass	No results	Full match	-2.02	280.142	9.287	2.57182e+07	30	24			95.1	DDA for preferred ion	2.09247e+06	1.65039e+06	1.63873e+06	1.46881e+06	1.38278e+07	2.09247e+06	1.6455e+06	2.47621e+06	260824	1.65039e+06	1.63873e+06	1.41625e+06	2.2933e+06	100769	2.24521e+06	1.46881e+06	183.428	89.2432	63.7991	97.9356	1.12	1.124	1.561	137.223	0.932	1.12	24.573	0.116	1.124	16.262	0.631	1.561
FALSE		[Similar to: N-(3-bromo-5-methyl-2-pyridinyl)-1-methyl-1H-imidazole-4-sulfonamide; ΔMass: -146.0173 Da]	C4 H N4 O P S	Full match	Invalid mass	No results	No results	2.44	183.961	0.799	2.56858e+07	0	1			61.8	DDA for preferred ion	880198	761158	380747	993179	558673	1.61651e+06	880198	578191	761158	767432	604184	115030	380747	668692	1.9158e+06	993179	114.68	86.9713	61.9817	110.016	0.844	0.773	0.383	0.835	0.844	0.886	0.865	0.397	0.773	0.904	0.06	0.383
FALSE		N-{4-[5-Methoxy-8-(6-methoxy-2-oxo-1,2-dihydro-3-pyridinyl)-6-(2-methyl-2-propanyl)-3-quinolinyl]phenyl}methanesulfonamide	C27 H29 N3 O5 S	No results	Invalid mass	No results	Full match	-3.16	507.181	16.649	2.55101e+07	9	21			92.3	DDA for preferred ion	1.95876e+07	2.25776e+07	1.86954e+07	2.84685e+07	2.21164e+07	1.95876e+07	1.64071e+07	2.25776e+07	1.85234e+07	2.32811e+07	4.04292e+07	1.74483e+07	1.86954e+07	1.23511e+07	2.93453e+07	2.84685e+07	23.7125	17.8291	63.6396	38.28	0.667	0.818	0.657	1.791	0.667	0.576	1.828	0.631	0.818	3.273	0.595	0.657
FALSE		pentan-2-amine	C5 H11 N	Full match	No results	No results	Full match	4.48	85.0895	1.503	2.54205e+07	15	0				DDA for preferred ion	5.83208e+06	7.79217e+06	2.17745e+07	9.33747e+06	4.59095e+06	8.86089e+06	5.83208e+06	7.79217e+06	8.79991e+06	5.37347e+06	3.31874e+06	5.58389e+07	2.17745e+07	9.33747e+06	9.94028e+06	7.78138e+06	96.9662	89.6074	136.131	79.2379	0.749	0.835	2.798	0.492	0.891	0.749	0.835	0.885	0.691	0.355	5.617	2.798
FALSE		Histidinol	C6 H11 N3 O	Full match	No results	Full match	Not the top hit	-1.04	141.09	4.388	2.52878e+07	5	0				DDA for preferred ion	89443.9	86848.1	96657.4	88181.8	89443.9	79469.2	105144	84262.1	86848.1	109368	442255	81044	96657.4	84818.9	88181.8	90491	31.7787	30.1036	137.88	13.3948	1.055	0.993	1.068	1.055	0.901	1.162	0.993	0.985	1.209	5.214	0.919	1.068
FALSE		[Similar to: L-Pyroglutamic acid; ΔMass: 160.1203 Da]	C12 H23 N3 O5	Full match	Invalid mass	No results	No results	-3.14	289.163	2.259	2.51988e+07	0	18			98.3	DDA for preferred ion	2.34716e+06	6.17029e+06	1.3582e+07	4.45879e+06	5.9512e+06	2.34716e+06	388566	4.98838e+06	8.01335e+06	6.17029e+06	915281	1.43473e+07	1.3582e+07	122687	5.95853e+06	4.45879e+06	118.109	102.416	124.952	150.021	0.394	1.384	3.046	48.507	0.394	0.087	40.659	1.345	1.384	7.46	2.408	3.046
FALSE		VO1850000	C7 H5 Br O3	Invalid mass	Invalid mass	No results	Full match	3.8	215.943	0.806	2.51067e+07	5	8			80.6	DDA for preferred ion	1.64116e+07	1.54067e+07	1.52952e+07	1.56558e+07	1.64116e+07	2.00348e+07	1.41659e+07	1.51684e+07	2.01062e+07	1.54067e+07	1.04172e+07	1.52952e+07	1.72756e+07	2.10012e+07	1.56558e+07	1.42223e+07	26.9053	28.3464	61.1094	54.2694	0.996	1.083	0.977	0.781	1.28	0.996	0.722	1.284	1.083	0.496	0.977	1.215
FALSE		MFCD00025555	C9 H18 N2 O3	Full match	Invalid mass	No results	Full match	-1.76	202.131	6.337	2.49803e+07	14	10			97.2	DDA for preferred ion	1.04377e+07	8.06901e+06	1.29777e+07	8.633e+06	1.04377e+07	1.14566e+07	8.89479e+06	8.06901e+06	1.73093e+07	4.69138e+06	1.29777e+07	1.13227e+07	1.44044e+07	5.79213e+06	8.633e+06	1.0128e+07	74.4223	83.7831	91.4655	100.669	1.327	1.393	1.422	1.802	1.327	0.878	1.393	2.005	0.463	2.241	1.312	1.422
FALSE		a Jasmonoyl-phenylalanine	C21 H27 N O4	Full match	Invalid mass	Full match	Partial match	-0.92	357.194	16.089	2.46992e+07	16	9			96.1	DDA for preferred ion	1.69155e+07	1.62976e+07	2.06183e+07	1.64023e+07	1.69155e+07	1.67042e+07	2.117e+07	1.82481e+07	1.62976e+07	1.29975e+07	7.10715e+07	2.06183e+07	1.95159e+07	1.22074e+07	2.24116e+07	1.64023e+07	52.2517	60.1549	131.672	49.0555	1.291	0.792	1.19	1.386	0.745	1.291	1.495	0.727	0.792	5.822	0.92	1.19
FALSE		1099281	C9 H6 O	Full match	Invalid mass	No results	Full match	-0.77	130.042	5.705	2.46819e+07	5	75			100	DDA for preferred ion	73922.8	82591.5	109510	45074.5	35677.4	73922.8	78746.1	71624.6	82591.5	91829.1	327341	109510	81904.4	1.71393e+07	42635.9	45074.5	72.1713	53.3613	125.346	242.974	1.734	1.937	1.817	0.002	1.734	1.747	0.004	1.937	2.037	0.019	2.569	1.817
FALSE		Diethoxyethylamine	C6 H15 N O2	Full match	Invalid mass	No results	Full match	-0.8	133.11	1.075	2.4541e+07	11	3			64.6	DDA for preferred ion	825784	7.83074e+06	2.3666e+06	2.712e+07	1.05643e+07	825784	556157	2.85595e+07	7.83074e+06	5.34546e+06	349938	3.39452e+06	2.3666e+06	2.712e+07	1.36506e+07	3.23379e+07	206.583	157.63	98.139	117.226	0.06	0.574	0.073	0.39	0.06	0.017	1.053	0.574	0.165	0.013	0.249	0.073
FALSE		Pyrogallol-2-O-glucuronide	C12 H14 O9	Full match	Invalid mass	No results	Full match	-2.19	302.063	7.925	2.44578e+07	3	21			99.2	DDA for preferred ion	117922	84058.4	132619	91496.1	53522.2	117922	129473	84058.4	54036.6	87365.7	469037	121650	132619	2.18512e+07	70444.3	91496.1	48.9907	32.7516	126.814	185.147	1.415	0.767	1.449	0.002	1.674	1.415	0.004	0.767	0.955	0.021	1.727	1.449
FALSE		Guanosine	C10 H13 N5 O5	Full match	Invalid mass	Full match	Not the top hit	-2.18	283.091	5.052	2.4453e+07	42	20			98.2	DDA for preferred ion	64850.8	47927.4	87951.5	38661.8	35490.5	64850.8	77715.2	47927.4	55549.8	41140.2	331048	77909.8	87951.5	1.6982e+07	32968.3	38661.8	69.5066	39.9464	139.926	243.205	1.967	1.064	2.275	0.002	1.967	2.01	0.003	1.685	1.064	0.019	2.363	2.275
FALSE		[Similar to: (3R,5S)-5-(3-{[(4-Fluorophenyl)sulfonyl]methyl}-1,2,4-oxadiazol-5-yl)-1-(2-thienylmethyl)-3-pyrrolidinol; ΔMass: -243.0876 Da]	C3 H4 N2 O5 S	Full match	Invalid mass	No results	No results	3.13	179.985	0.821	2.44515e+07	0	1			94.3	DDA for preferred ion	2.63677e+06	5.20425e+06	650100	3.82e+06	5.39276e+06	2.63677e+06	2.05661e+06	5.20425e+06	5.00743e+06	5.40145e+06	6.27086e+06	526816	650100	401453	3.82e+06	6.02035e+06	70.9124	14.0256	147.826	90.6144	0.69	1.311	0.138	13.433	0.69	0.342	12.964	1.311	0.897	15.62	0.138	0.108
FALSE		Flurandrenolide	C24 H33 F O6	No match	Full match	No results	Full match	4.15	436.228	11.524	2.43928e+07	12	2	86.9	9.3		DDA for preferred ion	1.17772e+07	7.37609e+06	1.71459e+07	5.7648e+06	8.91975e+06	1.17772e+07	1.63909e+07	7.33725e+06	1.08714e+07	7.37609e+06	7.69356e+07	1.71459e+07	1.49595e+07	5.7648e+06	4.34563e+06	6.11505e+06	44.3291	39.5859	151.819	21.101	2.68	1.273	3.946	1.547	2.71	2.68	1.273	2.502	1.206	13.346	3.946	2.446
FALSE		(1S,2S,3R,4S,5R,6R)-5-{[4-(4-Pyridinyl)benzyl]amino}-7-oxabicyclo[4.1.0]heptane-2,3,4-triol	C18 H20 N2 O4	Not the top hit	Invalid mass	No results	Full match	-1.91	328.142	11.128	2.39154e+07	37	37			97.4	DDA for preferred ion	1.00658e+07	7.62707e+06	8.03099e+06	6.06816e+06	9.69652e+06	1.00658e+07	1.30159e+07	7.62707e+06	1.45811e+07	2.35192e+06	1.56207e+07	8.03099e+06	1.29949e+06	7.55391e+06	6.06816e+06	5.78656e+06	91.2328	99.623	87.1407	69.4046	1.659	1.01	1.323	1.284	1.659	2.249	1.01	2.403	0.406	2.068	1.323	0.225
FALSE		(R)-3-Methylitaconate	C6 H8 O4	Full match	No results	Full match	Not the top hit	-2.15	144.042	1.349	2.38398e+07	44	0				DDA for preferred ion	7.48819e+06	6.55422e+06	6.40468e+06	7.48222e+06	6.80145e+06	1.01236e+07	7.48819e+06	6.55422e+06	1.10225e+07	2.77084e+06	1.23311e+07	6.40468e+06	3.98791e+06	7.36206e+06	9.28248e+06	7.48222e+06	89.2805	93.2338	110.263	92.3681	1.001	0.89	0.69	0.924	1.091	1.001	0.89	1.187	0.37	1.675	0.69	0.533
FALSE		N6-Acetyl-L-lysine	C8 H16 N2 O3	Full match	Full match	Full match	Full match	-2.1	188.116	1.597	2.37824e+07	31	36	89.3	74.6	83	DDA for preferred ion	4.02758e+06	3.56755e+06	4.00357e+06	3.24732e+06	4.02758e+06	5.43467e+06	3.20763e+06	3.43418e+06	3.86113e+06	3.56755e+06	2.17361e+06	4.42927e+06	4.00357e+06	2.17603e+07	3.24233e+06	3.24732e+06	42.0203	12.2108	49.5217	126.445	0.988	1.099	1.233	0.185	1.676	0.988	0.158	1.191	1.099	0.1	1.366	1.233
FALSE		D-lysopine	C9 H18 N2 O4	Full match	Invalid mass	No results	Full match	-2.34	218.126	2.832	2.36186e+07	26	9			97	DDA for preferred ion	1.12105e+07	9.21292e+06	1.38105e+07	1.06572e+07	1.12105e+07	1.26502e+07	1.00702e+07	9.21292e+06	1.22429e+07	7.44053e+06	1.07305e+07	1.50936e+07	1.38105e+07	1.67429e+07	1.02854e+07	1.06572e+07	49.2233	56.7936	69.7489	92.3953	0.945	0.698	1.296	0.67	1.23	0.945	0.55	1.19	0.698	0.641	1.467	1.296
FALSE		H-ASP-LEU-OH	C10 H18 N2 O5	Full match	Invalid mass	No results	Full match	-1.81	246.121	7.773	2.31958e+07	19	26			98.8	DDA for preferred ion	1.24998e+07	8.26658e+06	1.25547e+07	1.28658e+07	1.20215e+07	2.27981e+07	1.24998e+07	1.27484e+07	8.26658e+06	5.84466e+06	1.19339e+07	1.33374e+07	1.25547e+07	7.24754e+06	1.49664e+07	1.28658e+07	45.7349	86.831	60.883	69.8685	1.523	0.552	0.976	1.659	1.523	0.972	1.759	0.552	0.454	1.647	0.891	0.976
FALSE		met-pro	C10 H18 N2 O3 S	Full match	Invalid mass	No results	Full match	0.04	246.104	10.93	2.31437e+07	4	10			97.3	DDA for preferred ion	1.11323e+07	5.68504e+06	1.65505e+06	6.79538e+06	9.51192e+06	1.18551e+07	1.11323e+07	5.68504e+06	7.44538e+06	689672	208086	1.57352e+07	1.65505e+06	6.79538e+06	6.32798e+06	7.9243e+06	83.6917	131.274	158.971	53.7635	1.405	0.837	0.209	1.4	1.873	1.405	0.837	1.177	0.087	0.031	2.487	0.209
FALSE		Penicillin G	C16 H18 N2 O4 S	Full match	Full match	No results	Full match	-1.01	334.098	13.983	2.28977e+07	23	6	97.8	81.5	82.9	DDA for preferred ion	303323	1.35702e+07	86239.7	2.15864e+07	1.23224e+07	303323	175398	1.84494e+07	1.35702e+07	1.11801e+07	121235	86239.7	85784.7	1.6497e+07	2.35849e+07	2.15864e+07	233.553	113.951	73.4743	111.597	0.013	0.575	0.004	0.747	0.013	0.008	1.118	0.575	0.518	0.007	0.004	0.004
FALSE		4-Methyl-2-phenyl-6-propyl-5,6-dihydro-4H-1,3-thiazin-4-ol	C14 H19 N O S	Full match	Invalid mass	No results	Full match	1.4	249.119	9.36	2.28108e+07	3	19			93.6	DDA for preferred ion	2.33626e+07	1.92715e+07	2.77326e+07	1.54673e+07	1.98943e+07	2.33626e+07	2.71901e+07	2.17226e+07	1.68775e+07	1.92715e+07	1.04768e+08	137196	2.77326e+07	112009	1.54673e+07	3.00079e+07	110.796	109.838	189.767	165.281	1.51	1.091	0.924	177.614	1.51	0.906	193.937	1.091	0.642	935.36	0.009	0.924
FALSE		2-(3,4-Dihydroxy-1-pyrrolidinyl)-3-methylbutanamide	C9 H18 N2 O3	Full match	Invalid mass	No results	Full match	-2.47	202.131	5.845	2.27889e+07	14	27			97.1	DDA for preferred ion	139957	76450.4	166425	88861.4	82557	140373	139957	76450.4	177999	70770	545334	156606	166425	1.59851e+07	69917.2	88861.4	41.4046	75.2279	112.729	238.677	1.575	0.796	1.873	0.005	2.008	1.575	0.005	2.546	0.796	0.034	2.24	1.873
FALSE		1,3-Dihydro[1,2,5]thiadiazolo[3,4-b]quinoxaline	C8 H6 N4 S	No results	Invalid mass	No results	Full match	-0.26	190.031	1.036	2.27631e+07	3	3			95	DDA for preferred ion	7.2747e+06	1.24496e+07	7.75454e+06	1.12761e+07	1.43061e+07	7.2747e+06	7.26513e+06	1.24496e+07	1.14447e+07	1.26966e+07	5.59501e+06	7.75454e+06	7.86547e+06	3.58608e+07	1.12761e+07	1.09318e+07	50.5145	9.01855	58.9133	67.8964	0.645	1.015	0.688	0.399	0.645	0.665	0.347	1.015	1.161	0.156	0.688	0.72
FALSE		hydroxymethylmelamine	C4 H8 N6 O	Full match	Invalid mass	No results	Full match	0.64	156.076	9.09	2.26573e+07	1	2			95.2	DDA for preferred ion	8.59312e+06	7.41412e+06	8.79278e+06	5.86294e+06	4.83733e+06	1.19594e+07	8.59312e+06	7.68124e+06	5.39222e+06	7.41412e+06	2.22719e+07	4.28188e+06	8.79278e+06	3.23349e+06	5.86294e+06	6.65806e+06	62.6052	52.6479	108.801	58.3061	1.496	1.114	1.321	1.496	2.04	1.291	2.376	0.92	1.114	6.888	0.73	1.321
FALSE		(S)-Lactate	C3 H6 O3	Full match	No results	Full match	Full match	2.21	90.0319	1.012	2.26098e+07	20	0				DDA for preferred ion	1.50065e+07	1.41277e+07	1.82642e+07	1.85625e+07	1.66128e+07	1.48338e+07	1.50065e+07	1.41277e+07	1.26099e+07	1.42491e+07	7.09792e+06	2.32001e+07	1.82642e+07	3.31336e+07	1.85625e+07	1.33965e+07	22.2031	9.09571	62.0018	43.0557	0.799	0.679	1.25	0.501	0.799	1.12	0.426	0.679	1.064	0.214	1.25	1.363
FALSE		4-Aminobutanoate	C4 H9 N O2	Full match	Invalid mass	Full match	Full match	2.54	103.064	1.243	2.25969e+07	50	2			95.2	DDA for preferred ion	6.10317e+06	6.55642e+06	3.09782e+06	4.64501e+06	4.78874e+06	6.91773e+06	6.10317e+06	6.55642e+06	7.81884e+06	1.46689e+06	1.1439e+07	3.09782e+06	1.3762e+06	1.0883e+07	3.8307e+06	4.64501e+06	102.807	119.097	164.303	121.82	1.314	0.602	0.809	0.44	1.806	1.314	0.602	2.041	0.316	1.051	0.809	0.296
FALSE		Diphenylsilanediol	C12 H12 O2 Si	No match	Invalid mass	No results	Full match	-0.78	216.06	1.634	2.25226e+07	7	3			80.3	DDA for preferred ion	459370	227589	314148	279308	275154	471010	459370	223610	300758	227589	314148	278810	550798	1.96257e+07	248664	279308	37.3909	42.0388	57.3844	184.624	1.645	0.815	1.121	0.014	1.894	1.645	0.011	1.209	0.815	0.016	1.121	1.972
FALSE		N-Acetyl-L-ornithine	C7 H14 N2 O3	Full match	Invalid mass	Full match	Partial match	-2.3	174.1	2.144	2.24202e+07	36	23			96.3	DDA for preferred ion	1.06723e+07	1.19943e+07	9.14414e+06	9.72648e+06	1.33309e+07	1.06723e+07	1.00802e+07	1.29789e+07	1.19943e+07	5.04613e+06	1.00546e+07	9.14414e+06	8.86094e+06	96573.2	9.72648e+06	1.00533e+07	87.9554	101.979	91.8926	119.102	1.097	1.233	0.94	138.039	1.097	1.003	134.394	1.233	0.502	104.114	0.94	0.881
FALSE		dihydroxy sulfate	H2 O6 S	No results	Invalid mass	No results	Full match	3.47	129.958	8.64	2.23475e+07	1	9			81.8	DDA for preferred ion	135433	98340.8	492811	101205	130830	1.31157e+07	135433	93473.3	5.17796e+06	98340.8	492811	7.42259e+06	142957	241242	76772.1	101205	237.538	232.454	218.974	90.134	1.338	0.972	2.043	0.542	170.84	1.338	0.387	67.446	0.972	2.043	96.683	1.413
FALSE		[(2S,5R)-5-(5-Amino-2H-tetrazol-2-yl)-1,3-oxathiolan-2-yl]methanol	C5 H9 N5 O2 S	No match	Invalid mass	No results	Full match	3.63	203.048	0.98	2.221e+07	2	28			82.3	DDA for preferred ion	1.52719e+07	1.26247e+07	2.09436e+07	1.3769e+07	1.41773e+07	1.52719e+07	1.66399e+07	1.26247e+07	1.21834e+07	1.38984e+07	7.07415e+06	2.36566e+07	2.09436e+07	2.76958e+07	1.33477e+07	1.3769e+07	20.9351	14.14	57.5535	40.7581	1.144	0.913	1.521	0.512	1.144	1.209	0.456	0.913	1.009	0.255	1.772	1.521
FALSE		TL1378000	C7 H14 N2 O2	No results	Invalid mass	No results	Full match	-1.85	158.105	2.632	2.22027e+07	15	11			91.5	DDA for preferred ion	1.18237e+07	1.34852e+07	1.30791e+07	1.48972e+07	1.50442e+07	9.24042e+06	1.18237e+07	1.49651e+07	1.29675e+07	1.34852e+07	1.04346e+07	1.30791e+07	1.35276e+07	1.33747e+06	1.48972e+07	1.53653e+07	53.7524	45.5632	74.4415	70.6903	0.77	0.878	0.88	11.248	0.62	0.77	11.189	0.87	0.878	7.802	0.878	0.88
FALSE		(R)-Salsolinol	C10 H13 N O2	Full match	Invalid mass	No results	Full match	-0.72	179.095	6.875	2.20804e+07	116	30			94.1	DDA for preferred ion	217029	396621	108171	62942.3	331451	196456	217029	78942.1	430891	396621	836183	79040.1	108171	4.27264e+07	62942.3	55393.3	95.661	113.935	180.238	243.78	3.121	6.846	1.256	0.008	3.121	3.918	0.002	6.846	7.16	0.02	1.256	1.953
FALSE		[Similar to: PEG n6; ΔMass: 89.0833 Da]	C20 H39 N O P2	Full match	Invalid mass	No results	No results	1.25	371.251	11.164	2.20629e+07	0	16			95	DDA for preferred ion	6.46692e+06	9.14098e+06	1.56476e+07	6.34694e+06	6.46692e+06	3.85049e+06	8.10073e+06	5.20111e+06	1.21324e+07	9.14098e+06	8.02759e+07	1.56476e+07	2.4956e+06	2.94923e+06	7.90159e+06	6.34694e+06	64.3426	59.2218	184.244	64.331	1.276	1.535	1.98	2.193	0.487	1.276	1.764	1.535	1.44	27.219	1.98	0.393
FALSE		3-(2-Propyn-1-yloxy)-1,4-pentadiene	C8 H10 O	Full match	Invalid mass	No results	Full match	0.27	122.073	8.679	2.19228e+07	34	25			94.4	DDA for preferred ion	2.85908e+06	1.75315e+06	2.33853e+06	1.49519e+06	1.85439e+06	4.83427e+06	2.85908e+06	1.54371e+06	1.30399e+07	1.75315e+06	9.9431e+06	1.07696e+06	2.33853e+06	1.90819e+06	751640	1.49519e+06	60.3144	169.463	158.96	50.1421	1.912	1.173	1.564	0.972	6.432	1.912	0.809	17.349	1.173	5.211	1.433	1.564
FALSE		MFCD00128132	C7 H16 O3	Full match	Invalid mass	No results	Full match	-1.54	148.11	10.937	2.16448e+07	15	58			97.8	DDA for preferred ion	5.20979e+06	3.68346e+06	5.14722e+06	6.34482e+06	4.40809e+06	6.13695e+06	5.20979e+06	4.30288e+06	1.88175e+06	3.68346e+06	3.51894e+07	1.64633e+06	5.14722e+06	1.90908e+07	5.23182e+06	6.34482e+06	92.6046	93.1383	181.32	95.5009	0.821	0.36	0.811	0.231	1.173	0.821	0.225	0.36	0.581	1.843	0.315	0.811
FALSE		Troxipide	C15 H22 N2 O4	Full match	Invalid mass	No results	Full match	0.06	294.158	10.364	2.15931e+07	36	20			96.3	DDA for preferred ion	4.14645e+06	5.70559e+06	1.35237e+07	3.45106e+06	4.14645e+06	2.2974e+06	9.0031e+06	1.28418e+07	2.30625e+06	5.70559e+06	1.74182e+07	94682.1	1.35237e+07	2.65539e+06	3.45106e+06	7.30883e+06	82.5159	102.703	94.0339	95.8494	1.232	0.781	1.85	1.562	0.666	1.232	4.836	0.668	0.781	6.56	0.027	1.85
FALSE		Cytidine 5'-monophosphate (hydrate)	C9 H14 N3 O8 P	Full match	Full match	Full match	Full match	-2.72	323.051	1.944	2.13685e+07	11	4	98.7	9.9	68.6	DDA for preferred ion	9.88168e+06	1.74789e+07	1.22041e+07	6.98224e+06	1.1061e+07	9.88168e+06	8.2501e+06	1.19421e+07	1.79695e+07	1.74789e+07	1.08528e+07	1.60055e+07	1.22041e+07	99049.5	6.98224e+06	9.73369e+06	54.1657	32.4717	61.3266	97.1505	1.415	2.574	2.292	111.671	1.415	0.848	120.567	2.574	1.796	109.569	2.292	1.254
FALSE		Valeroidine	C13 H23 N O3	Full match	Invalid mass	No results	Full match	-2.46	241.167	12.693	2.13586e+07	9	46			77.3	DDA for preferred ion	1.23603e+07	1.39092e+07	1.32538e+07	1.4628e+07	1.1972e+07	1.26913e+07	1.23603e+07	1.40296e+07	1.39092e+07	1.25402e+07	3.5372e+07	1.32538e+07	1.23472e+07	3.62441e+06	1.60108e+07	1.4628e+07	37.6577	47.4525	87.3989	88.377	0.845	0.869	0.844	3.303	0.793	0.845	3.871	0.869	0.857	9.759	0.828	0.844
FALSE		[Similar to: PEG n7; ΔMass: 257.2705 Da]	C31 H61 N5 O5	Full match	Invalid mass	No results	No results	-4.7	583.465	16.535	2.12982e+07	0	49			95.4	DDA for preferred ion	3.96553e+06	3.98015e+06	3.16629e+06	3.03883e+06	3.96553e+06	3.26075e+06	5.37697e+06	3.98015e+06	2.85202e+06	4.99325e+06	1.24039e+07	3.16629e+06	3.02036e+06	3.02901e+06	3.60317e+06	3.03883e+06	63.4589	58.3943	106.474	91.7089	1.309	1.314	0.994	1.309	0.905	1.769	1.314	0.792	1.643	4.095	0.879	0.994
FALSE		Bis(2,2-dihydroxyethyl) hydrogen phosphate	C4 H11 O8 P	Not the top hit	Invalid mass	No results	Full match	-1	218.019	0.976	2.12866e+07	1	37			100	DDA for preferred ion	1.26759e+07	1.14095e+07	1.44621e+07	1.60664e+07	1.26759e+07	9.05842e+06	1.31074e+07	1.14095e+07	1.41491e+07	1.12845e+07	7.77286e+06	1.44621e+07	1.48225e+07	2.61e+07	1.31803e+07	1.60664e+07	24.7152	19.1933	56.6232	33.4046	0.687	0.702	0.923	0.486	0.687	0.816	0.437	1.074	0.702	0.298	1.097	0.923
FALSE		meso-Diaminopimelate	C7 H14 N2 O4	Full match	Invalid mass	Full match	Full match	-2.36	190.095	1.115	2.12345e+07	18	3			86.1	DDA for preferred ion	9.08272e+06	9.69522e+06	1.03897e+07	9.81599e+06	5.82895e+06	1.13859e+07	9.08272e+06	1.12779e+07	9.69522e+06	5.26019e+06	1.03897e+07	7.97571e+06	1.21253e+07	1.61443e+07	8.62607e+06	9.81599e+06	89.2903	82.2879	93.6113	70.2523	0.925	0.699	0.925	0.361	1.32	0.925	0.699	1.124	0.536	0.644	0.925	1.235
FALSE		(Fluoroethynyl)(triisopropyl)silane	C11 H21 F Si	No results	Invalid mass	No results	Full match	0.18	200.14	9.42	2.11681e+07	1	13			92.3	DDA for preferred ion	7.55048e+06	7.03119e+06	7.77846e+06	2.85215e+06	1.13452e+07	7.55048e+06	5.13116e+06	3.06279e+06	8.11997e+06	7.03119e+06	7.85972e+06	7.77846e+06	5.84284e+06	3.85725e+06	153574	2.85215e+06	104.252	121.269	108.511	139.754	2.941	2.465	2.049	2.941	49.165	1.799	0.794	52.873	2.465	2.038	50.65	2.049
FALSE		(Fluoroethynyl)(triisopropyl)silane	C11 H21 F Si	No results	Invalid mass	No results	Full match	-0.03	200.14	9.578	2.11681e+07	1	19			91.5	DDA for preferred ion	5.05933e+06	5.48489e+06	1.09561e+07	4.78198e+06	1.33082e+07	5.05933e+06	1.84887e+06	5.20088e+06	9.49856e+06	5.48489e+06	1.19737e+07	1.09561e+07	2.6035e+06	9.97949e+06	4.78198e+06	4.31668e+06	120.55	71.2394	71.8525	50.7576	1.058	1.271	1.2	1.334	1.058	0.428	0.521	1.986	1.271	1.2	2.291	0.603
FALSE		[Similar to: Bisperfluorodecyl phosphate; ΔMass: -556.5574 Da]	C21 H51 N7 O2	Full match	Invalid mass	No results	No results	4	433.412	16.375	2.11189e+07	0	31			100	DDA for preferred ion	488539	538654	475765	376953	312285	488539	676478	300403	572016	538654	2.71157e+06	475765	396464	507049	376953	285587	47.187	67.5673	162.121	33.3245	1.296	1.517	1.388	0.616	1.296	2.369	0.592	1.517	1.886	5.348	1.262	1.388
FALSE		N-(3,4-Dihydroxyphenyl)glutamine	C11 H14 N2 O5	Full match	Invalid mass	No results	Full match	-2.5	254.09	1.482	2.10708e+07	36	22			98.1	DDA for preferred ion	1.2649e+07	1.0692e+07	1.43128e+07	9.76119e+06	1.00622e+07	1.44719e+07	1.2649e+07	1.12621e+07	1.0692e+07	8.71124e+06	1.06047e+07	1.85173e+07	1.43128e+07	9.76119e+06	4.73774e+06	1.32476e+07	39.5868	45.4403	53.7145	82.2938	1.031	1.154	1.086	1.031	3.055	0.955	1.154	2.257	0.658	1.086	3.908	1.08
FALSE		[Similar to: 2-(4-bromo-3,5-dimethyl-1H-pyrazol-1-yl)ethanethioamide; ΔMass: -71.0149 Da]	C3 H N2 O5 P	Full match	Invalid mass	No results	No results	4.02	175.963	0.837	2.10172e+07	0	4			86.7	DDA for preferred ion	9.62535e+06	1.20914e+07	6.85442e+06	1.07352e+07	9.0199e+06	1.05618e+07	9.62535e+06	9.50115e+06	1.20914e+07	1.49185e+07	6.85442e+06	6.75235e+06	8.71737e+06	6.36744e+06	1.07904e+07	1.07352e+07	73.9787	65.4852	87.5844	68.4708	0.979	1.39	0.812	1.417	0.979	0.897	1.492	1.121	1.39	1.076	0.626	0.812
FALSE		Heptylbenzene	C13 H20	Full match	Invalid mass	No results	Full match	-0.45	176.156	14.852	2.09569e+07	11	67			89.5	DDA for preferred ion	6.84557e+06	9.02506e+06	4.40152e+07	2.30537e+07	5.24649e+06	4.90585e+07	6.84557e+06	1.16206e+07	7.39019e+06	9.02506e+06	2.20322e+08	3.99041e+07	4.40152e+07	1.79811e+07	2.30537e+07	3.21169e+07	162.763	47.6401	164.804	82.4865	0.292	0.321	1.731	0.292	2.128	0.213	0.646	0.321	0.281	12.253	1.731	1.37
FALSE		(2,6-Dioxo-1,2,3,6-tetrahydro-4-pyrimidinyl)phosphonic acid	C4 H5 N2 O5 P	Full match	Invalid mass	No results	Full match	4.03	191.994	1.505	2.09175e+07	1	1			61	DDA for preferred ion	9.59285e+06	1.12052e+07	1.24599e+07	1.13911e+07	1.5121e+07	9.59285e+06	8.90834e+06	1.36011e+07	1.12052e+07	1.0253e+07	6.77443e+06	1.24599e+07	1.26205e+07	3.90445e+06	1.31764e+07	1.13911e+07	50.791	28.3839	47.7599	52.2191	0.782	0.9	1.108	3.873	0.728	0.782	3.483	0.85	0.9	1.735	0.946	1.108
FALSE		N-Methyloctan-1-amine	C9 H21 N	Full match	Full match	No results	Not the top hit	0.39	143.167	11.249	2.09079e+07	4	2	76.7	8.8	73.4	DDA for preferred ion	6.09014e+06	6.79138e+06	1.29522e+07	1.00103e+07	7.96563e+06	6.09014e+06	2.7974e+06	9.48343e+06	6.79138e+06	5.88553e+06	1.8782e+06	3.34585e+07	1.29522e+07	1.53584e+07	1.00103e+07	7.14201e+06	104.042	105.671	103.235	115.324	0.519	0.678	1.814	0.519	0.608	0.392	0.617	0.678	0.824	0.122	3.342	1.814
FALSE		phenylpropiolic acid	C9 H6 O2	Full match	Invalid mass	No results	Full match	-2	146.036	2.824	2.08337e+07	14	48			89.3	DDA for preferred ion	1.25946e+07	1.36782e+07	2.32694e+07	1.19878e+07	1.25946e+07	3.34358e+07	1.24363e+07	1.18592e+07	1.75446e+07	1.36782e+07	6.30553e+06	2.46024e+07	2.32694e+07	4.93915e+07	1.19878e+07	1.17892e+07	99.3513	59.7128	92.0637	96.9706	1.055	1.16	1.974	0.255	2.789	1.055	0.24	1.464	1.16	0.128	2.052	1.974
FALSE		3beta,17beta-Diacetoxy-5alpha-androstane	C23 H36 O4	Not the top hit	Invalid mass	No results	Full match	-4.27	376.26	2.323	2.07795e+07	8	3			77.2	DDA for preferred ion	63357.9	39077.5	79709.1	41394.4	39513.5	63357.9	81564.4	39077.5	41986.4	38794.2	289075	75958.2	79709.1	1.44337e+07	33590.3	41394.4	59.7616	15.2406	134.022	242.864	1.886	0.937	1.926	0.003	1.886	1.97	0.003	1.25	0.937	0.02	2.261	1.926
FALSE		1099281	C9 H6 O	Full match	Invalid mass	No results	Full match	-0.92	130.042	6.403	2.07485e+07	5	41			100	DDA for preferred ion	2.04094e+07	1.99625e+07	3.57682e+07	1.89201e+07	1.89008e+07	6.69138e+07	2.04094e+07	1.99625e+07	3.02263e+07	1.71028e+07	9.63983e+06	4.53544e+07	3.57682e+07	406163	1.89787e+07	1.89201e+07	124.635	80.3845	97.7826	93.1148	3.526	1.593	2.39	46.535	3.526	1.079	49.149	1.593	0.904	23.734	2.39	1.89
FALSE		6-Hydroxy-5-(hydroxymethyl)tetrahydrofuro[2,3-d][1,3]oxazole-2(3H)-thione	C6 H9 N O4 S	Full match	Invalid mass	No results	Full match	-2.4	191.025	1.233	2.06267e+07	4	8			84.2	DDA for preferred ion	5.37515e+06	6.12389e+06	3.35618e+06	5.73082e+06	6.44369e+06	3.29456e+06	5.37515e+06	6.12389e+06	3.82575e+06	7.699e+06	4.26826e+06	3.35618e+06	2.68672e+06	1.9358e+07	5.73082e+06	3.82058e+06	73.0591	56.9478	78.7085	100.406	0.575	0.668	0.586	0.333	0.575	1.407	0.316	0.668	2.015	0.22	0.586	0.703
FALSE		[Similar to: DL-Glutamine; ΔMass: 72.9346 Da]	C5 H6 N3 O5 P	Full match	Invalid mass	No results	No results	-3.37	219.004	1.392	2.04513e+07	0	17			97.1	DDA for preferred ion	2.09917e+07	2.77736e+07	2.20465e+07	1.0486e+07	2.09917e+07	2.46438e+07	1.79155e+07	2.5485e+07	2.77736e+07	2.99686e+07	4.48726e+06	2.29058e+07	2.20465e+07	987625	1.0486e+07	1.93863e+07	31.6012	57.5809	92.7926	123.654	2.35	2.649	2.184	21.255	2.35	0.924	25.804	2.649	1.546	4.543	2.184	1.137
FALSE		Alanyltyrosine	C12 H16 N2 O4	Full match	Full match	No results	Full match	-2.25	252.11	5.656	2.04117e+07	32	15	97.4	95.7	83.3	DDA for preferred ion	8.81108e+06	9.04849e+06	9.8072e+06	7.72478e+06	8.81108e+06	7.97985e+06	9.38124e+06	9.04849e+06	1.16657e+07	2.79937e+06	1.05508e+07	9.56497e+06	9.8072e+06	1.30353e+06	7.72478e+06	8.85746e+06	81.6779	96.7654	84.2368	114.359	1.059	1.51	1.238	6.759	1.033	1.059	6.942	1.51	0.316	8.094	1.238	1.107
FALSE		3-(2-Propyn-1-yloxy)-1,4-pentadiene	C8 H10 O	Full match	Invalid mass	No results	Full match	0.34	122.073	7.065	2.03779e+07	34	12			94.7	DDA for preferred ion	6.59466e+06	7.12189e+06	1.33419e+07	5.56918e+06	6.59466e+06	7.6336e+06	3.83919e+06	8.14307e+06	7.12189e+06	5.59282e+06	7.89247e+07	1.33419e+07	2.2521e+06	2.42265e+06	5.56918e+06	1.56395e+07	101.882	90.2559	174.411	90.83	1.371	1.279	2.396	2.722	1.371	0.245	3.361	1.279	0.358	32.578	2.396	0.144
FALSE		D-lysopine	C9 H18 N2 O4	Full match	Invalid mass	No results	Full match	-2.13	218.126	2.704	2.03774e+07	26	40			98.3	DDA for preferred ion	5.90185e+06	6.83625e+06	6.28378e+06	5.77191e+06	5.14325e+06	1.23475e+07	5.90185e+06	6.83625e+06	8.14852e+06	837459	8.24488e+06	6.28378e+06	3.87255e+06	84568.8	7.3678e+06	5.77191e+06	118.232	128.774	107.309	143.196	1.676	1.106	0.853	60.817	1.676	1.023	80.837	1.106	0.145	97.493	0.853	0.671
FALSE		Aminopropylcadaverine	C8 H21 N3	Full match	No results	Full match	Not the top hit	-2.34	159.173	0.808	2.03467e+07	5	0				DDA for preferred ion	8.59891e+06	7.47604e+06	1.75233e+07	9.14915e+06	8.59891e+06	1.36407e+07	8.50288e+06	7.16388e+06	7.47604e+06	8.07096e+06	7.87177e+06	2.57744e+07	1.75233e+07	1.28356e+07	9.14915e+06	5.57552e+06	34.9851	21.6715	57.403	36.2916	1.491	0.817	2.817	0.67	1.491	1.525	0.558	0.817	1.448	0.613	2.817	3.143
FALSE		L-Leucine	C6 H13 N O2	Full match	Invalid mass	Full match	Full match	-0.98	131.095	2.306	2.03392e+07	66	2			67.8	DDA for preferred ion	2.59551e+06	2.40923e+06	2.99012e+06	2.61542e+06	2.59551e+06	2.28295e+06	2.64127e+06	2.32573e+06	2.86997e+06	2.40923e+06	5.137e+06	2.57234e+06	2.99012e+06	5.2139e+06	2.39616e+06	2.61542e+06	17.1081	18.9097	64.0711	64.9576	0.953	0.921	1.074	0.498	0.953	1.01	0.446	1.198	0.921	0.985	1.074	1.143
FALSE		6-Hydroxypyridine-2-carbonitrile	C6 H4 N2 O	Full match	Invalid mass	No results	Full match	0.42	120.032	7.444	2.03331e+07	13	28			94.5	DDA for preferred ion	7.66416e+06	9.5968e+06	2.94926e+07	8.43811e+06	5.37488e+06	7.66416e+06	4.94811e+07	9.77749e+06	5.62995e+06	9.5968e+06	7.34916e+07	1.4799e+07	2.94926e+07	8.43811e+06	1.03305e+07	4.9241e+06	165.876	38.4789	133.286	44.7373	0.742	1.159	5.989	0.637	0.742	10.049	1.159	0.545	1.949	8.709	1.433	5.989
FALSE		Benzaldehyde	C7 H6 O	Full match	Invalid mass	Full match	Partial match	1.94	106.042	5.706	2.03109e+07	6	2			61.4	DDA for preferred ion	2.15755e+06	2.9126e+06	1.27255e+06	5.22233e+06	3.71295e+06	795076	2.15755e+06	2.9126e+06	3.45979e+06	903343	1.27255e+06	1.28514e+06	1.25209e+06	1.73239e+07	5.22233e+06	104930	84.8602	106.04	91.9243	138.615	0.214	0.662	0.246	0.214	0.152	20.562	0.168	0.662	8.609	0.073	0.246	11.933
FALSE		DL-α-Aminocaprylic acid	C8 H17 N O2	Full match	Full match	No results	Full match	-1.89	159.126	6.149	2.02707e+07	28	15	82.8	65.6	92.2	DDA for preferred ion	511478	959845	2.42439e+06	1.7208e+06	650037	413651	511478	2.82543e+06	959845	447489	394835	1.96174e+07	2.42439e+06	332064	2.64434e+06	1.7208e+06	86.921	144.59	126.893	136.239	0.297	0.363	1.409	1.958	0.156	0.297	8.509	0.363	0.26	1.189	7.419	1.409
FALSE		N-Acetyl-L-glutamate	C7 H11 N O5	Full match	Invalid mass	Full match	Partial match	0.72	189.064	12.647	2.01798e+07	9	14			88.1	DDA for preferred ion	1.90862e+07	2.11812e+07	1.65066e+07	2.60849e+07	2.17073e+07	1.62338e+07	1.90862e+07	2.61633e+07	7.77044e+06	2.11812e+07	7.67353e+07	1.59034e+07	1.65066e+07	1.92987e+07	2.60849e+07	3.24313e+07	59.2517	79.7282	145.455	68.4236	0.622	0.653	0.61	1.125	0.622	0.589	1.356	0.298	0.653	3.976	0.61	0.509
FALSE		Diethyl {2-[(3-bromophenyl)amino]-2-oxoethyl}phosphonate	C12 H17 Br N O4 P	No match	Invalid mass	No results	Full match	-2.02	349.007	1.149	2.01383e+07	6	13			86.4	DDA for preferred ion	1.53812e+07	1.41151e+07	1.63675e+07	1.15786e+07	1.53812e+07	1.74551e+07	7.94655e+06	1.41151e+07	1.13796e+07	1.62936e+07	7.67117e+06	1.94827e+07	1.63675e+07	4.45018e+06	2.05124e+07	1.15786e+07	50.9954	28.2694	59.8354	80.6162	0.851	1.407	1.414	3.456	0.851	0.686	3.172	0.555	1.407	1.724	0.95	1.414
FALSE		2-phenethylthiophene	C12 H12 S	No results	Invalid mass	No results	Full match	-1.55	188.066	1.505	2.00059e+07	3	28			76.2	DDA for preferred ion	1.30467e+07	8.13088e+06	1.21799e+07	6.26628e+06	1.21759e+07	1.30467e+07	1.57598e+07	8.13088e+06	9.65938e+06	7.83906e+06	1.01816e+07	1.21799e+07	1.84987e+07	6.26628e+06	5.61937e+06	6.7324e+06	26.9772	42.4997	80.6386	29.819	2.322	1.298	2.167	1.943	2.322	2.341	1.298	1.719	1.164	1.625	2.167	2.748
FALSE		2-(Diethylamino)ethanol	C6 H15 N O	Full match	Invalid mass	No results	Full match	0.45	117.115	1.348	1.98649e+07	18	7			97.8	DDA for preferred ion	7.46778e+06	7.25169e+06	5.19313e+06	4.13563e+06	5.56485e+06	7.46778e+06	9.71065e+06	4.66174e+06	8.50811e+06	7.25169e+06	4.22209e+06	5.91955e+06	5.19313e+06	1.27331e+07	4.13563e+06	4.11561e+06	33.9762	38.0639	60.787	79.3376	1.806	1.762	1.262	0.437	1.806	2.359	0.366	2.057	1.762	0.332	1.431	1.262
FALSE		1,2,3,4-tetrahydro-beta-carboline-3-carboxylic acid	C12 H12 N2 O2	Full match	Invalid mass	No results	Full match	0.34	216.09	10.137	1.96755e+07	63	21			78.9	DDA for preferred ion	2.38078e+07	9.28341e+06	1.49241e+07	1.04411e+07	2.38078e+07	827141	3.83832e+07	7.3435e+06	9.28341e+06	2.61363e+07	1.49241e+07	194230	2.16941e+07	55418.7	1.24616e+07	1.04411e+07	157.776	103.647	144.344	154.637	3.676	2.503	2.078	429.599	0.066	3.676	132.51	0.745	2.503	269.298	0.016	2.078
FALSE		hydroxymethylmelamine	C4 H8 N6 O	Full match	Invalid mass	No results	Full match	0.6	156.076	8.353	1.95856e+07	1	2			98.9	DDA for preferred ion	1.88257e+06	3.68799e+06	4.84809e+06	3.37936e+06	1.52052e+06	1.88257e+06	4.51172e+06	3.96849e+06	1.67845e+06	3.68799e+06	1.17721e+07	2.34982e+06	4.84809e+06	1.44364e+06	3.37936e+06	3.71469e+06	61.6805	52.9186	107.712	67.7659	1.053	0.993	1.305	1.053	0.557	1.215	2.749	0.497	0.993	8.154	0.695	1.305
FALSE		tert-Butyl hydrazodiformate	C10 H20 N2 O4	Full match	Invalid mass	No results	Full match	-1.65	232.142	6.875	1.95657e+07	21	26			98.6	DDA for preferred ion	173249	84820.7	294761	98429.5	139522	317238	173249	39826.7	84820.7	114875	330943	294761	117207	1.36073e+07	27732.6	98429.5	96.4227	44.5714	94.9259	241.33	1.76	1.167	1.191	0.01	11.439	1.76	0.003	3.059	1.167	0.024	10.629	1.191
FALSE		3-(2-Propyn-1-yloxy)-1,4-pentadiene	C8 H10 O	Full match	Invalid mass	No results	Full match	0.84	122.073	7.597	1.9522e+07	34	28			94.6	DDA for preferred ion	2.94964e+06	2.10205e+06	6.17824e+06	2.10593e+06	1.70083e+06	7.82524e+06	2.94964e+06	2.10205e+06	2.03499e+06	1.22856e+07	1.4189e+07	5.30622e+06	6.17824e+06	2.45407e+06	1.1616e+06	2.10593e+06	118.179	153.939	124.572	38.4336	1.401	1.752	4.568	0.693	6.737	1.401	0.857	1.752	5.834	5.782	4.568	2.934
FALSE		Hexahydropyrrolo[1,2-b][1,2,5]thiadiazepin-5(2H)-one 1,1-dioxide	C7 H12 N2 O3 S	Full match	Invalid mass	No results	Full match	-2.02	204.056	1.853	1.95048e+07	1	2			65.4	DDA for preferred ion	5.97006e+06	3.63369e+06	8.19431e+06	4.13397e+06	5.97006e+06	8.9224e+06	5.26362e+06	3.63369e+06	6.16652e+06	1.13709e+06	8.19431e+06	1.11172e+07	3.02147e+06	7.63673e+06	4.13397e+06	3.70156e+06	81.3174	76.6275	112.048	53.1248	1.422	0.476	1.073	0.782	2.158	1.422	0.476	1.492	0.307	1.073	2.689	0.816
FALSE		3-methylenecyclohexa-1,4-diene	C7 H6	Full match	No results	No results	Full match	4.9	90.0474	2.79	1.94068e+07	6	0				DDA for preferred ion	8.3065e+06	1.0568e+07	1.23971e+07	9.45811e+06	8.3065e+06	1.46863e+07	5.41734e+06	8.14167e+06	1.40779e+07	1.0568e+07	4.01711e+06	1.23971e+07	1.26091e+07	4.81793e+07	9.45811e+06	8.09037e+06	78.9556	70.4905	67.4424	122.115	0.67	1.306	1.311	0.172	1.553	0.67	0.169	1.488	1.306	0.083	1.311	1.559
FALSE		5,6-Difluoroindanone	C9 H6 F2 O	No match	Invalid mass	No results	Full match	-2.2	168.038	19.398	1.94008e+07	1	7			97.3	DDA for preferred ion	5.84822e+06	8.50498e+06	5.27791e+06	1.0984e+07	7.45354e+06	5.61683e+06	5.84822e+06	8.81671e+06	8.50498e+06	7.65059e+06	1.03602e+07	4.89327e+06	5.27791e+06	1.50309e+07	1.0984e+07	9.62855e+06	21.3042	14.1865	64.2043	33.5349	0.511	0.774	0.548	0.496	0.511	0.607	0.587	0.774	0.795	0.689	0.445	0.548
FALSE		glu-tyr	C14 H18 N2 O6	Full match	Invalid mass	No results	Full match	-1.91	310.116	6.463	1.93943e+07	12	29			95.9	DDA for preferred ion	140952	112900	258437	154851	92576.2	260241	140952	85690	230194	112900	465641	258437	208509	1.3476e+07	154851	147296	101.212	60.4924	57.7993	237.856	0.957	0.766	1.416	0.007	1.681	0.957	0.006	1.487	0.766	0.035	1.669	1.416
FALSE		5,6,7,8,9,10-Hexahydrocycloocta[d]pyrimidin-2-amine	C10 H15 N3	Full match	No results	No results	Full match	-0.85	177.126	10.545	1.93764e+07	16	0				DDA for preferred ion	1.70447e+07	1.42689e+07	1.11203e+07	6.9629e+06	1.70447e+07	1.73677e+07	1.35535e+07	1.10947e+07	1.42689e+07	1.76609e+07	3.62918e+07	1.11203e+07	1.06784e+07	1.02424e+07	6.79532e+06	6.9629e+06	44.0988	33.3971	111.804	38.021	1.947	2.1	1.636	1.664	2.556	1.947	1.083	2.1	2.536	3.543	1.636	1.534
FALSE		methyl 2-(acetylamino)-4-amino-4-oxobutanoate	C7 H12 N2 O4	Full match	Full match	No results	Partial match	-1.59	188.079	1.159	1.92074e+07	13	20	67.3	67.1	93.4	DDA for preferred ion	2.88819e+06	2.39802e+06	3.55712e+06	4.94248e+06	2.88819e+06	3.68288e+06	1.29342e+06	4.19759e+06	2.07306e+06	2.39802e+06	1.05164e+06	5.66164e+06	3.55712e+06	2.7138e+07	4.94248e+06	3.62541e+06	94.9029	62.5416	67.8449	102.566	0.357	0.419	0.981	0.106	0.745	0.357	0.155	0.419	0.661	0.039	1.146	0.981
FALSE		Boc-Gln-Oh	C10 H18 N2 O5	Full match	Invalid mass	No results	Full match	-2.24	246.121	3.071	1.92074e+07	19	7			82.7	DDA for preferred ion	270015	113394	397880	148942	122334	270015	289558	82778.4	164704	113394	469837	397880	126136	1.43969e+07	148942	128218	43.9831	31.2392	91.8597	218.37	1.813	0.884	0.984	0.008	1.813	2.258	0.006	1.106	0.884	0.033	2.671	0.984
FALSE		3-[(2S)-3,6-Dioxo-2-piperidinyl]-N,N-dimethylpropanamide	C10 H16 N2 O3	Full match	No results	No results	Full match	-1.66	212.116	2.463	1.91689e+07	9	0				DDA for preferred ion	183160	109230	129643	257409	183160	114236	272867	109230	69926	122745	507526	126580	129643	1.87074e+07	67791	257409	54.4694	45.4319	134.9	170.137	1.06	0.477	0.504	0.01	1.685	1.06	0.006	1.031	0.477	0.027	1.867	0.504
FALSE		N-{1-[(2,2-Dimethoxyethyl)(methyl)amino]-1-oxo-2-propanyl}benzamide	C15 H22 N2 O4	Full match	Invalid mass	No results	Full match	-1.34	294.158	11.071	1.91663e+07	31	33			93.2	DDA for preferred ion	1.07098e+07	7.28061e+06	1.13394e+07	7.71902e+06	3.45245e+06	1.07098e+07	1.38993e+07	7.28061e+06	9.11571e+06	1.2025e+06	2.27242e+07	2.58579e+06	1.13394e+07	1.10302e+07	7.71902e+06	7.15e+06	84.4278	91.3514	104.663	50.3303	1.387	0.66	1.586	0.313	1.387	1.944	0.66	1.181	0.168	2.06	0.335	1.586
FALSE		Glycyl-L-leucine	C8 H16 N2 O3	Full match	Full match	Partial match	Full match	-1.74	188.116	7.046	1.91606e+07	31	11	92.6	79.4	85.1	DDA for preferred ion	8.17795e+06	4.75944e+06	6.8e+06	6.59049e+06	1.02949e+07	6.39175e+06	8.17795e+06	65105.7	9.40619e+06	4.75944e+06	354104	6.8e+06	9.24275e+06	5.45889e+06	6.59049e+06	1.11536e+07	105.637	164.312	149.259	95.5768	0.97	0.427	0.829	1.886	0.97	0.733	0.012	1.427	0.427	0.065	1.032	0.829
FALSE		D-lysopine	C9 H18 N2 O4	Full match	Invalid mass	No results	Full match	-2.21	218.126	1.609	1.91575e+07	26	4			94.9	DDA for preferred ion	8.39686e+06	8.08052e+06	9.48831e+06	7.58473e+06	8.88945e+06	8.39686e+06	7.82777e+06	8.08052e+06	8.43e+06	1.73647e+06	9.71362e+06	9.48831e+06	8.88552e+06	1.20847e+07	7.58473e+06	7.51838e+06	94.0018	111.36	97.1917	96.3816	1.041	0.669	1.182	0.736	1.107	1.041	0.669	1.111	0.231	0.804	1.251	1.182
FALSE		5-Oxo-L-proline	C5 H7 N O3	Full match	Invalid mass	Full match	Partial match	-1.02	129.042	1.51	1.91395e+07	31	53			93.6	DDA for preferred ion	6.00653e+06	6.88961e+06	8.90365e+06	6.99335e+06	7.58979e+06	6.00653e+06	2.2774e+06	6.88961e+06	7.37062e+06	4.98872e+06	6.75801e+06	1.14037e+07	8.90365e+06	3.48066e+06	9.43499e+06	6.99335e+06	94.505	70.9424	40.651	93.6095	0.637	0.781	1.273	2.181	0.637	0.326	1.979	0.781	0.713	1.942	1.209	1.273
FALSE		(3Z,6Z)-Nonadienal	C9 H14 O	Full match	Invalid mass	Full match	Not the top hit	-1.56	138.104	18.308	1.90616e+07	46	3			82.9	DDA for preferred ion	489986	463031	314334	387442	489986	571392	368925	154655	463031	517559	452626	152886	314334	726355	387442	307969	36.6022	47.6737	75.8127	48.9643	1.198	1.195	0.623	0.675	1.475	1.198	0.213	1.195	1.681	0.623	0.395	1.021
FALSE		1-Bromo-4-chlorobutane	C4 H8 Br Cl	No results	Invalid mass	No results	Full match	1.59	169.95	0.868	1.90443e+07	2	13			92.1	DDA for preferred ion	1.292e+07	1.67051e+07	1.12586e+07	1.31645e+07	1.35977e+07	8.56574e+06	1.292e+07	1.67051e+07	1.55492e+07	1.74399e+07	1.12586e+07	1.01502e+07	1.16559e+07	9.80772e+06	1.73284e+07	1.31645e+07	38.0889	12.3551	50.8037	33.6868	0.981	1.325	0.885	1.386	0.494	0.981	1.703	0.897	1.325	1.148	0.586	0.885
FALSE		beta-Alanyl-L-arginine	C9 H19 N5 O3	Full match	Invalid mass	No results	Full match	-2.25	245.148	0.951	1.9002e+07	6	8			88.1	DDA for preferred ion	9.54133e+06	5.98325e+06	9.03957e+06	5.64759e+06	7.6934e+06	1.25644e+07	9.54133e+06	5.98325e+06	6.16494e+06	5.63108e+06	4.19923e+06	9.03957e+06	9.88912e+06	5.64759e+06	5.11762e+06	6.48645e+06	72.5375	51.5981	54.8881	57.5386	1.471	1.059	1.525	1.362	2.455	1.471	1.059	1.205	0.868	0.744	1.766	1.525
FALSE		glu-leu	C11 H20 N2 O5	Full match	Invalid mass	No results	Full match	-2.2	260.137	10.268	1.86261e+07	9	10			98.8	DDA for preferred ion	8.4181e+06	9.959e+06	7.0764e+06	7.33542e+06	1.17854e+06	1.13762e+07	8.4181e+06	328611	9.959e+06	1.03562e+07	1.05313e+07	398239	7.0764e+06	7.55587e+06	6.39249e+06	7.33542e+06	127.345	115.627	116.068	78.7357	1.148	1.412	0.965	0.156	1.78	1.148	0.043	1.558	1.412	1.394	0.062	0.965
FALSE		N-{1-[(Cyclobutylcarbonyl)amino]ethyl}-alpha-asparagine	C11 H19 N3 O4	No results	Invalid mass	No results	Full match	-1.02	257.137	9.435	1.8618e+07	1	10			88.6	DDA for preferred ion	2.11198e+07	1.48353e+07	2.58205e+07	1.26867e+07	1.72587e+07	2.11198e+07	2.57426e+07	1.83835e+07	1.48152e+07	1.48353e+07	9.06787e+07	159016	2.58205e+07	236102	1.26867e+07	2.45397e+07	111.325	108.872	186.998	163.872	1.665	1.168	1.052	73.098	1.665	1.049	77.862	1.168	0.605	384.066	0.013	1.052
FALSE		4-(hydroxymethylphosphinyl)-2-oxobutyric acid	C5 H9 O5 P	Full match	No results	No results	Full match	-2.08	180.018	2.412	1.86171e+07	3	0				DDA for preferred ion	1.67198e+07	1.19466e+07	1.88293e+07	1.12522e+07	1.45626e+07	1.67198e+07	2.30545e+07	1.19466e+07	1.29001e+07	1.15906e+07	9.75587e+06	1.88293e+07	2.1299e+07	1.46643e+07	1.12522e+07	1.04682e+07	42.4742	19.3324	84.2477	74.2723	1.486	1.107	1.673	0.993	1.486	2.202	0.815	1.146	1.107	0.665	1.673	2.035
FALSE		(4S)-4-Ethyl-3,14-dioxo-3,4,12,14-tetrahydro-1H-pyrano[3',4':6,7]indolizino[1,2-b]quinolin-4-yl N,N-dimethylglycinate	C24 H23 N3 O5	No results	Invalid mass	No results	Full match	-3.73	433.162	16.172	1.85932e+07	23	41			93.5	DDA for preferred ion	1.31393e+07	1.44471e+07	1.33262e+07	1.56909e+07	2.30918e+07	8.37869e+06	1.31393e+07	1.00063e+07	1.83667e+07	1.44471e+07	5.64456e+07	1.20911e+07	1.33262e+07	1.2265e+07	1.81806e+07	1.56909e+07	119.147	107.586	156.018	87.4807	0.837	0.921	0.849	1.883	0.461	0.837	0.816	1.01	0.921	4.602	0.665	0.849
FALSE		β-Nicotinamide mononucleotide	C11 H15 N2 O8 P	Not the top hit	Full match	No results	No match	-2.54	334.056	1.309	1.85377e+07	1	43	99.1	10	95.4	DDA for preferred ion	5.6774e+06	8.31593e+06	8.71844e+06	6.64094e+06	5.6774e+06	8.74045e+06	4.5922e+06	6.85423e+06	8.31593e+06	1.04741e+07	4.26033e+06	8.71844e+06	1.0137e+07	1.84073e+07	4.45001e+06	6.64094e+06	43.6219	26.3387	49.6294	82.8775	0.691	1.577	1.526	0.308	1.964	0.691	0.372	1.869	1.577	0.231	1.959	1.526
FALSE		leu-gln	C11 H21 N3 O4	Full match	Invalid mass	No results	Full match	-2.58	259.153	3.515	1.84328e+07	23	9			97.7	DDA for preferred ion	7.8782e+06	6.09564e+06	7.01154e+06	6.14611e+06	7.14073e+06	1.03121e+07	7.8782e+06	6.09564e+06	8.21813e+06	2.04319e+06	1.01031e+07	7.01154e+06	5.5181e+06	2.15435e+06	7.40776e+06	6.14611e+06	87.1238	110.063	86.9782	110.583	1.392	1.109	0.947	3.315	1.392	1.282	2.829	1.109	0.332	4.69	0.947	0.898
FALSE		1-Chloro-2,3-butanedithiol	C4 H9 Cl S2	No match	Invalid mass	No results	Full match	-0.91	155.983	19.452	1.84317e+07	3	4			95.2	DDA for preferred ion	2.70268e+07	1.33071e+07	9.80899e+06	1.7336e+07	1.26019e+07	2.70268e+07	3.59605e+07	1.1645e+07	1.70738e+07	1.33071e+07	9.80899e+06	2.98074e+07	7.94329e+06	4.26355e+07	1.7336e+07	1.61569e+07	99.6415	61.4	118.009	95.8119	1.559	0.824	0.492	0.296	1.559	2.226	0.273	0.985	0.824	0.23	1.719	0.492
FALSE		MFCD00059662	C4 H10 O3	Full match	Invalid mass	No results	Full match	3.13	106.063	12.751	1.82298e+07	14	15			83.5	DDA for preferred ion	5.12124e+07	2.72655e+07	5.64829e+07	2.54739e+07	2.80102e+07	5.12124e+07	5.60223e+07	2.80327e+07	2.72655e+07	2.61366e+07	1.92502e+08	3.61691e+07	5.64829e+07	2.54739e+07	2.54549e+07	3.11036e+07	85.531	54.5215	146.659	46.8171	1.801	1.071	1.816	1.1	2.012	1.801	1.1	1.071	0.84	7.557	1.421	1.816
FALSE		N4-(2,2-DIMETHYL-1-METHYLCARBAMOYL-PROPYL)-2,N1-DIHYDROXY-3-ISOBUTYL-SUCCINAMIDE	C15 H29 N3 O5	Full match	Invalid mass	No results	Full match	-1.06	331.21	11.921	1.82237e+07	2	1			65.1	DDA for preferred ion	1.33591e+07	1.2463e+07	2.18837e+07	1.46003e+07	1.33591e+07	1.28418e+07	1.95618e+07	1.23592e+07	1.2463e+07	1.32495e+07	3.23471e+07	1.12514e+07	2.18837e+07	1.31007e+07	1.46003e+07	1.70024e+07	42.9691	19.7482	79.3475	49.2038	1.02	0.854	1.287	1.02	0.88	1.151	0.943	0.854	0.779	2.469	0.771	1.287
FALSE		HMBA	C10 H20 N2 O2	Full match	Invalid mass	No results	Full match	-2.27	200.152	2.364	1.80888e+07	13	1			76.8	DDA for preferred ion	7.69984e+06	7.76021e+06	5.52082e+06	3.63412e+06	5.73039e+06	8.86711e+06	7.69984e+06	7.76021e+06	5.60347e+06	8.1634e+06	4.49847e+06	7.20196e+06	5.52082e+06	226727	3.63412e+06	9.82252e+06	111.08	111.479	108.909	172.717	2.44	1.542	1.982	25.274	2.44	0.784	34.227	1.542	0.831	19.841	1.982	0.562
FALSE		5-(N,N-Dimethylcarbamimidamido)-2-oxopentanoic acid	C8 H15 N3 O3	No results	Invalid mass	No results	Full match	-1.85	201.111	6.174	1.80695e+07	5	3			97.6	DDA for preferred ion	1.42581e+07	1.74943e+07	1.2342e+07	1.46908e+07	1.79328e+07	1.42581e+07	8.16635e+06	1.50364e+07	2.35302e+07	1.74943e+07	9.29289e+06	1.49567e+07	1.2342e+07	3.11695e+07	1.39624e+07	1.46908e+07	45.9115	49.8552	57.6823	109.201	0.575	1.191	0.84	0.575	1.021	0.556	0.482	1.685	1.191	0.298	1.071	0.84
FALSE		[Similar to: 2-[2,5-Dimethoxy-4-(propylsulfanyl)phenyl] ethylamine; ΔMass: -15.9925 Da]	C9 H21 N O6	Full match	Invalid mass	No results	No results	-0.27	239.137	1.408	1.80421e+07	0	4			75.6	DDA for preferred ion	6.01968e+06	5.12478e+06	6.70585e+06	5.61409e+06	6.01968e+06	6.86584e+06	5.52243e+06	5.12478e+06	5.74805e+06	4.10255e+06	5.67249e+06	6.70585e+06	8.31716e+06	2.47019e+07	5.61409e+06	4.8323e+06	69.6002	68.1194	80.262	89.8672	1.143	0.849	1.194	0.244	1.223	1.143	0.207	1.024	0.849	0.23	1.194	1.721
FALSE		4,7-Diamino-2,3-dihydroxyheptanoic acid	C7 H16 N2 O4	Full match	Invalid mass	No results	Full match	-1.37	192.111	2.688	1.79909e+07	1	77			97.2	DDA for preferred ion	8.73381e+06	9.93596e+06	8.96223e+06	1.01559e+07	1.28437e+07	7.09741e+06	8.73381e+06	1.00838e+07	8.45935e+06	9.93596e+06	7.80967e+06	8.96223e+06	9.53907e+06	2.26738e+07	1.01559e+07	9.50214e+06	64.2896	65.1686	72.8373	59.8223	0.699	0.833	0.882	0.566	0.699	0.919	0.445	0.833	1.046	0.344	0.882	1.004
FALSE		7-Chloropyrrolo[1,2-b][1,2,5]benzothiadiazepin-11(10H)-one 5,5-dioxide	C11 H7 Cl N2 O3 S	Unused	Invalid mass	No results	Full match	4.26	281.988	0.988	1.79656e+07	6	10			81.5	DDA for preferred ion	1.94584e+07	2.30591e+07	1.87733e+07	1.43496e+07	2.40594e+07	1.62403e+07	1.94584e+07	2.62023e+07	2.30591e+07	2.07232e+07	6.75342e+06	2.02259e+07	1.87733e+07	842639	1.43496e+07	2.62601e+07	65.5203	66.6668	66.0072	109.44	1.132	1.607	1.41	28.552	1.132	0.741	31.096	1.607	0.789	8.015	1.41	0.715
FALSE		asn-phe	C13 H17 N3 O4	Full match	Invalid mass	No results	Full match	-1.57	279.121	9.679	1.79647e+07	15	17			88	DDA for preferred ion	1.15611e+07	1.1115e+07	7.25322e+06	9.66032e+06	1.11293e+07	1.17202e+07	1.15611e+07	1.11357e+07	1.1115e+07	7.56645e+06	7.25322e+06	6.41134e+06	7.37484e+06	62810.3	9.66032e+06	1.06133e+07	59.5586	79.8473	66.5443	109.038	1.213	1.151	0.695	177.189	1.213	1.089	177.291	1.151	0.713	115.478	0.664	0.695
FALSE		Ethyldiphenylphosphine oxide	C14 H15 O P	Full match	Full match	No results	Partial match	-1.73	230.086	13.942	1.79426e+07	1	2	98.5	84.7		DDA for preferred ion	269225	146248	270179	144005	149391	269225	293310	142718	166469	146248	295871	270179	179884	144005	112983	218448	57.459	17.0585	46.1122	35.3504	1.343	0.991	2.055	1.037	2.383	1.343	0.991	1.473	0.669	2.055	2.391	0.823
FALSE		Prolylleucine	C11 H20 N2 O3	Full match	Full match	No results	Not the top hit	-1.7	228.147	9.283	1.78799e+07	10	53	89.4	9.5	83.3	DDA for preferred ion	1.59555e+07	1.00563e+07	1.45272e+07	7.64039e+06	1.81593e+07	1.59555e+07	9.90815e+06	1.67779e+07	1.00563e+07	4.263e+06	1.04472e+07	2.14137e+07	1.45272e+07	66379	7.64039e+06	8.51721e+06	50.8791	91.595	74.4121	88.616	2.088	1.316	2.803	273.57	2.088	1.163	252.759	1.316	0.501	157.388	2.803	1.706
FALSE		Chlorotrifluoroethene	C2 Cl F3	No results	Invalid mass	No results	Full match	3.69	115.964	0.84	1.78083e+07	1	11			83.4	DDA for preferred ion	1.33618e+07	1.50177e+07	8.90177e+06	9.15092e+06	1.56334e+07	1.33618e+07	8.17003e+06	1.50177e+07	7.81343e+06	1.54258e+07	1.1808e+08	7.17181e+06	8.90177e+06	240601	9.15092e+06	1.48342e+07	73.0556	58.0201	199.774	123.052	1.46	1.04	0.784	64.976	1.46	0.551	62.418	0.854	1.04	490.773	0.784	0.6
FALSE		(2Z)-2-Heptylidenehydrazinecarbothioamide	C8 H17 N3 S	No results	Invalid mass	No results	Full match	-3.82	187.114	4.6	1.77749e+07	1	5			94.9	DDA for preferred ion	7.06346e+06	9.00157e+06	1.10113e+07	8.42283e+06	1.10812e+07	6.16636e+06	7.06346e+06	9.00157e+06	8.90187e+06	9.79911e+06	6.7051e+06	1.10113e+07	1.11674e+07	156580	1.10783e+07	8.42283e+06	44.9583	29.9559	66.0301	87.9683	0.839	1.163	1.326	70.771	0.557	0.839	57.489	0.804	1.163	42.822	0.994	1.326
FALSE		[Similar to: N'1-[(4-methyl-2-thienyl)carbonyl]-4-methylbenzene-1-sulfonohydrazide; ΔMass: -147.0873 Da]	C3 H N O5 S	Full match	Invalid mass	No results	No results	-1.36	162.957	0.851	1.77671e+07	0	6			95.2	DDA for preferred ion	1.31532e+07	1.44958e+07	1.64184e+07	1.50561e+07	2.22898e+07	1.31532e+07	9.46407e+06	1.1622e+07	1.44958e+07	1.92678e+07	7.7883e+07	1.30061e+07	1.64184e+07	426839	1.50561e+07	2.19116e+07	63.0658	41.4837	162.679	104.207	0.874	0.963	0.864	52.22	0.874	0.432	27.228	0.963	0.879	182.464	0.864	0.749
FALSE		Methyl 3,3,3-trifluoropyruvate	C4 H3 F3 O3	No results	Invalid mass	No results	Full match	-1.28	156.003	1.254	1.7764e+07	2	49			94.6	DDA for preferred ion	5.81092e+06	5.10538e+06	5.68789e+06	5.5099e+06	6.85101e+06	5.81092e+06	3.50588e+06	5.00761e+06	5.10538e+06	6.15514e+06	4.09238e+06	6.84879e+06	5.68789e+06	1.93317e+07	5.5099e+06	4.98404e+06	55.6037	43.5657	55.4348	80.9993	0.703	0.927	1.141	0.354	1.055	0.703	0.259	0.927	1.235	0.212	1.243	1.141
FALSE		Methyl 6-deoxy-6-({[(2-methyl-2-propanyl)oxy]carbonyl}amino)-beta-D-glucopyranoside	C12 H23 N O7	Full match	Invalid mass	No results	Full match	-2.1	293.147	3.611	1.77584e+07	3	3			86.4	DDA for preferred ion	72581.7	76611.1	102661	61654	62016.5	72581.7	95714.5	76100.4	90477.6	76611.1	352023	97258.3	102661	1.26868e+07	61654	52076.4	51.9218	34.5075	131.072	233.807	1.177	1.468	1.577	0.005	1.177	1.838	0.006	1.468	1.471	0.028	1.577	1.971
FALSE		3,5-Dichlorothioanisole	C7 H6 Cl2 S	No results	Invalid mass	No results	Full match	-0.45	191.957	1.503	1.77239e+07	5	5			68.9	DDA for preferred ion	1.51235e+07	2.0878e+07	2.11582e+07	2.04525e+07	2.43605e+07	1.51235e+07	1.41125e+07	2.47296e+07	2.0878e+07	2.06831e+07	8.05104e+06	2.11582e+07	2.14391e+07	501218	2.04525e+07	2.26997e+07	42.0602	46.4236	59.9101	99.3538	0.739	1.021	1.035	48.603	0.739	0.622	49.339	1.021	0.911	16.063	1.035	0.944
FALSE		5'-deoxy-5'-{[(3,4-dichlorophenyl)carbamothioyl]amino}thymidine	C17 H18 Cl2 N4 O4 S	Invalid mass	Invalid mass	No results	Full match	-4.5	444.041	1.027	1.77128e+07	2	1			61.4	DDA for preferred ion	1.9771e+07	2.71306e+07	1.91694e+07	2.11016e+07	2.60672e+07	1.28188e+07	1.9771e+07	2.71306e+07	2.76301e+07	2.53683e+07	8.32337e+06	1.9674e+07	1.91694e+07	1.74341e+06	2.11016e+07	2.74812e+07	48.7341	34.7723	51.3334	90.1098	0.719	1.309	0.932	14.952	0.607	0.719	15.562	1.309	0.923	4.774	0.932	0.698
FALSE		2-Hydroxy-2-methylbutyronitrile	C5 H9 N O	Full match	Partial match	Full match	Not the top hit	3.37	99.0687	7.358	1.77104e+07	35	29			99.4	DDA for preferred ion	2.77991e+06	2.44497e+06	3.20203e+06	2.32299e+06	1.9707e+06	3.60309e+06	2.77991e+06	2.03884e+06	2.94976e+06	2.44497e+06	1.92384e+06	3.33656e+06	3.20203e+06	2.32299e+06	1.78297e+06	2.6189e+06	60.2339	17.4092	71.716	36.6884	1.061	0.934	1.223	0.848	2.021	1.061	0.878	1.654	0.934	0.828	1.871	1.223
FALSE		Benzaldehyde	C7 H6 O	Full match	Invalid mass	Full match	Partial match	2.01	106.042	6.454	1.76302e+07	6	22			86.1	DDA for preferred ion	1.53377e+07	1.81469e+07	1.19811e+07	1.60889e+07	1.53377e+07	2.08737e+07	8.37784e+06	1.81469e+07	2.56456e+07	1.63473e+07	7.02871e+06	1.49523e+07	1.19811e+07	2.14808e+06	1.60889e+07	1.81967e+07	68.4171	77.4714	52.9859	89.2954	1.297	1.594	0.929	7.14	1.297	0.46	8.448	1.594	0.898	3.272	0.929	0.658
FALSE		Methyl 4-azido-4,6-dideoxyhexopyranoside	C7 H13 N3 O4	Full match	Invalid mass	No results	Full match	-1.87	203.09	1.009	1.75629e+07	18	31			96.7	DDA for preferred ion	8.85579e+06	7.85662e+06	6.00523e+06	1.35198e+07	8.1609e+06	1.10713e+07	8.85579e+06	8.92706e+06	7.85662e+06	6.39406e+06	5.1698e+06	6.00523e+06	6.93966e+06	1.90786e+07	1.35198e+07	9.05676e+06	77.8542	48.7916	76.7529	56.4792	0.819	0.581	0.444	0.428	0.819	0.978	0.468	0.581	0.706	0.271	0.444	0.766
FALSE		Boc-Gln-Oh	C10 H18 N2 O5	Full match	Invalid mass	No results	Full match	-2.79	246.121	2.074	1.74571e+07	19	22			92.3	DDA for preferred ion	7.29367e+06	7.31279e+06	8.04387e+06	6.37868e+06	7.29367e+06	1.02369e+07	5.67063e+06	7.31279e+06	7.68651e+06	1.98403e+06	8.87588e+06	8.04387e+06	7.3392e+06	32399	6.37868e+06	6.51158e+06	90.6042	106.038	87.8836	129.139	1.605	1.205	1.261	225.12	1.605	0.871	225.71	1.205	0.305	273.955	1.261	1.127
FALSE		Glycylglycyl-L-valine	C9 H17 N3 O4	Full match	No results	No results	Full match	-3.59	231.121	3.017	1.73979e+07	11	0				DDA for preferred ion	39564.7	29289.4	230595	44405.4	23398.9	39564.7	45885	29289.4	27497.6	53361.4	230595	56745.2	253147	235617	44405.4	36711.4	64.1806	47.6376	93.4442	99.608	0.891	0.619	1.278	0.099	0.891	1.25	0.124	0.619	1.454	0.979	1.278	6.896
FALSE		pentane-1,5-dione	C5 H6 O2	Full match	Invalid mass	No results	Full match	3.31	98.0371	4.81	1.73403e+07	41	24			95.8	DDA for preferred ion	5.49983e+06	5.84939e+06	5.58582e+06	5.47695e+06	6.95365e+06	4.85232e+06	5.49983e+06	4.2933e+06	1.07729e+07	5.84939e+06	3.86297e+06	8.47735e+06	5.58582e+06	1.50818e+06	5.58733e+06	5.47695e+06	68.6227	89.2587	75.2767	84.8338	1.004	1.928	1.517	4.611	0.868	1.004	2.847	1.928	1.068	2.561	1.517	1.02
FALSE		DL-Carnitine	C7 H15 N O3	Full match	Full match	No results	Full match	-2.08	161.105	1.017	1.73277e+07	20	4	94.9	73.5	73.4	DDA for preferred ion	1.16676e+07	1.03067e+07	1.31421e+07	8.67918e+06	1.53364e+07	1.16676e+07	1.01103e+07	1.40316e+07	9.87605e+06	1.03067e+07	5.10541e+06	1.73243e+07	1.31421e+07	8.07131e+06	8.67918e+06	9.20963e+06	25.9212	20.0796	57.1647	85.1605	1.344	1.138	1.427	1.9	1.344	1.098	1.738	1.138	1.119	0.633	1.996	1.427
FALSE		Ethyl 3-(furfurylthio)propionate	C10 H14 O3 S	No match	Invalid mass	No results	Full match	3.38	214.067	1.561	1.72928e+07	4	1			61.9	DDA for preferred ion	636315	53552	3.39683e+06	44159.8	718039	636315	38608.3	29202.9	53552	711711	840970	3.39683e+06	8.79021e+06	220742	19657.3	44159.8	142.845	210.34	159.858	146.505	3.253	2.724	172.803	3.253	32.37	0.874	0.132	2.724	16.117	3.81	172.803	199.054
FALSE		L-Leucine	C6 H13 N O2	Full match	Invalid mass	Full match	Full match	-2.5	131.094	2.4	1.72476e+07	66	4			66.8	DDA for preferred ion	2.26344e+06	2.34813e+06	2.55454e+06	2.4249e+06	2.26344e+06	1.88901e+06	2.39312e+06	2.34813e+06	2.63314e+06	2.2685e+06	5.12649e+06	2.00461e+06	2.55454e+06	6.03492e+06	2.20715e+06	2.4249e+06	18.8418	15.2991	74.7712	57.9901	0.856	0.936	0.908	0.375	0.856	0.987	0.389	1.193	0.936	0.849	0.908	1.053
FALSE		Cytidine 5'-monophosphate (hydrate)	C9 H14 N3 O8 P	Full match	Full match	Full match	Full match	-3.01	323.051	1.808	1.70377e+07	11	4	99	10	68.3	DDA for preferred ion	3.8374e+06	4.31015e+06	7.58937e+06	3.72778e+06	6.71705e+06	2.42969e+06	3.8374e+06	4.27249e+06	4.31015e+06	5.79141e+06	3.88603e+06	7.58937e+06	1.0066e+07	69669.7	4.83368e+06	3.72778e+06	81.4069	33.1447	82.1947	87.1077	1.029	1.554	2.7	96.413	0.503	1.029	61.325	0.892	1.554	55.778	1.57	2.7
FALSE		Adenosine	C10 H13 N5 O4	Full match	Full match	Full match	Full match	-2.57	267.096	5.754	1.70196e+07	104	7	99.3	10	93.2	DDA for preferred ion	8.47054e+06	5.47164e+06	1.20423e+07	7.14817e+06	7.74605e+06	8.47054e+06	9.94835e+06	7.04661e+06	5.47164e+06	3.44226e+06	9.11935e+06	1.62774e+07	1.20423e+07	225824	7.66584e+06	7.14817e+06	45.9581	57.4906	53.3746	93.0233	1.392	0.714	2.123	34.301	1.105	1.392	31.204	0.714	0.482	40.383	2.123	1.685
FALSE		Prolylleucine	C11 H20 N2 O3	Full match	Full match	No results	Not the top hit	-1.16	228.147	9.087	1.70065e+07	10	1	95.5	9.8		DDA for preferred ion	1.59681e+07	1.42366e+07	2.26205e+07	7.83727e+06	8.62911e+06	1.6166e+07	1.59681e+07	1.67779e+07	1.00663e+07	1.42366e+07	1.29829e+07	2.27815e+07	2.26205e+07	7.19318e+06	7.83727e+06	8.87177e+06	55.3571	62.471	46.5345	59.7663	1.8	1.605	2.55	1.2	2.063	1.8	2.332	1.284	1.605	1.805	2.907	2.55
FALSE		Pyridoxine	C8 H11 N O3	Full match	Invalid mass	Full match	Partial match	-2.08	169.074	2.574	1.69532e+07	28	6			73.8	DDA for preferred ion	1.15473e+07	6.72616e+06	9.18809e+06	5.77655e+06	1.26735e+07	1.15473e+07	4.47433e+06	1.06259e+07	6.72616e+06	6.63969e+06	4.03415e+06	1.21102e+07	9.18809e+06	512247	1.32667e+07	5.77655e+06	71.2863	37.3942	65.7613	88.6011	0.87	1.149	1.591	24.741	0.87	0.775	20.744	0.507	1.149	7.875	0.913	1.591
FALSE		5-[(1E)-1-Buten-1-yl]-2'-deoxyuridine	C13 H18 N2 O5	Full match	Invalid mass	No results	Full match	-2.49	282.121	6.694	1.69529e+07	23	18			97.5	DDA for preferred ion	6.54171e+06	8.05488e+06	6.54628e+06	7.12439e+06	4.11507e+06	6.55974e+06	6.54171e+06	8.05488e+06	8.37659e+06	43329.7	8.76102e+06	6.54628e+06	6.4889e+06	58983.5	7.12439e+06	7.43409e+06	84.4271	122.887	85.6802	129.381	0.921	1.176	0.919	69.766	0.921	0.88	136.562	1.176	0.006	148.534	0.919	0.873
FALSE		L-2-Aminoadipate	C6 H11 N O4	Full match	Invalid mass	Full match	Full match	-1.97	161.068	1.409	1.69425e+07	52	2			86.1	DDA for preferred ion	5.66437e+06	5.57494e+06	4.04832e+06	6.96516e+06	5.66437e+06	9.10779e+06	5.3939e+06	5.57494e+06	9.55128e+06	1.73911e+06	8.59374e+06	4.04832e+06	1.92996e+06	6.96516e+06	7.11603e+06	5.6878e+06	98.2977	105.716	133.456	103.979	0.948	0.8	0.569	0.813	1.28	0.948	0.8	1.342	0.306	1.234	0.569	0.339
FALSE		[Similar to: Urocanic acid; ΔMass: -1.0809 Da]	C2 H5 N P2 S	Full match	Invalid mass	No results	No results	1.79	136.962	0.849	1.69213e+07	0	23			98.1	DDA for preferred ion	6.05136e+06	3.67728e+06	6.36669e+06	5.43929e+06	6.4101e+06	5.85191e+06	6.05136e+06	3.67728e+06	3.39408e+06	7.17204e+06	2.66066e+07	5.22781e+06	6.36669e+06	65786.4	5.43929e+06	7.57676e+06	21.3164	64.0918	130.91	81.4904	1.076	0.947	0.961	97.438	1.076	0.799	55.897	0.624	0.947	404.439	0.961	0.84
FALSE		tert-Butyl hydrazodiformate	C10 H20 N2 O4	Full match	Invalid mass	No results	Full match	-1.58	232.142	3.41	1.67842e+07	21	21			96.2	DDA for preferred ion	308978	289138	175755	315073	330578	298827	308978	117676	289138	590625	273703	151363	175755	1.4901e+07	48548.8	315073	84.9908	133.34	82.2201	182.097	0.981	1.875	0.558	0.022	6.155	0.981	0.008	5.956	1.875	0.018	3.118	0.558
FALSE		(3E,6E)-1,3,6-Octatriene	C8 H12	Full match	Invalid mass	No results	Full match	3.8	108.094	11.747	1.67261e+07	31	8			72.5	DDA for preferred ion	3.17017e+07	2.24556e+07	3.47561e+07	2.20874e+07	2.36546e+07	3.17017e+07	3.59265e+07	2.20752e+07	2.35803e+07	2.24556e+07	1.68541e+08	3.22657e+07	3.47561e+07	1.85105e+07	2.20874e+07	2.41696e+07	78.0505	71.0443	159.887	65.3233	1.435	1.068	1.461	1.278	1.435	1.486	1.193	1.068	0.929	9.105	1.461	1.438
FALSE		N-(4-Cyanobutyl)-5-oxoprolinamide	C10 H15 N3 O2	Full match	Partial match	No results	Full match	-1.88	209.116	1.756	1.67147e+07	16	36			97.9	DDA for preferred ion	3.87551e+06	2.70001e+06	2.40031e+06	1.40153e+06	3.87551e+06	3.8878e+06	3.04692e+06	2.36366e+06	2.70001e+06	1.33851e+07	1.08133e+06	3.52965e+06	2.40031e+06	1.2385e+06	2.39004e+06	1.40153e+06	33.949	111.631	75.8383	91.4631	2.174	1.908	1.477	3.129	1.627	2.174	1.908	1.13	9.55	0.873	1.477	1.713
FALSE		N-Acetyl-L-ornithine	C7 H14 N2 O3	Full match	Invalid mass	Full match	Partial match	-2.37	174.1	2.704	1.66204e+07	36	89			98.4	DDA for preferred ion	5.9022e+06	8.06317e+06	7.21254e+06	9.20875e+06	1.10701e+07	5.06699e+06	5.9022e+06	9.41375e+06	8.06317e+06	5.72478e+06	7.21254e+06	6.39379e+06	7.82472e+06	2.2446e+07	9.20875e+06	8.78977e+06	95.4219	79.2691	101.903	63.2966	0.55	0.651	0.694	0.493	0.55	0.671	0.419	0.876	0.651	0.321	0.694	0.89
FALSE		N-[(3-Carboxybenzyl)sulfonyl]-D-isoleucyl-N-(4-carbamimidoylbenzyl)-5-imino-L-ornithinamide	C27 H37 N7 O6 S	No match	Invalid mass	No results	Full match	3.97	587.255	10.072	1.65967e+07	3	3			97	DDA for preferred ion	7.63116e+06	6.43615e+06	8.01423e+06	7.52276e+06	1.15172e+07	7.63116e+06	6.15901e+06	6.94543e+06	6.43615e+06	2.35863e+06	3.49147e+06	9.61124e+06	8.01423e+06	1.16e+07	7.52276e+06	6.75139e+06	61.4723	73.9835	63.7479	35.2062	0.993	0.599	1.187	0.993	1.014	0.912	0.599	0.856	0.349	0.301	1.278	1.187
FALSE		(6R)-4,5-Diamino-2,6-anhydro-3,4,5-trideoxy-6-[(1S,2S)-1,2,3-trihydroxypropyl]-L-threo-hex-2-enonic acid	C9 H16 N2 O6	Full match	Invalid mass	No results	Full match	-2.57	248.1	1.19	1.65923e+07	6	32			96.4	DDA for preferred ion	6.20421e+06	5.24416e+06	4.42492e+06	5.47537e+06	6.58363e+06	6.20421e+06	4.44097e+06	5.24416e+06	6.58253e+06	3.74412e+06	4.42492e+06	6.1995e+06	3.83886e+06	1.57786e+07	5.47537e+06	4.48341e+06	54.4317	41.5844	64.9058	86.0182	0.991	0.835	0.856	0.417	1.133	0.991	0.332	1.202	0.835	0.28	1.132	0.856
FALSE		fluocortolone pivalate	C27 H37 F O5	No match	Invalid mass	No results	Full match	4.3	460.264	15.255	1.65128e+07	5	7			84.6	DDA for preferred ion	2.37304e+07	2.08357e+07	2.68986e+07	1.64659e+07	2.0988e+07	2.37304e+07	2.84268e+07	2.08357e+07	2.12292e+07	1.98097e+07	8.99303e+07	2.11648e+07	2.68986e+07	1.41105e+07	1.64659e+07	2.03102e+07	47.9493	27.6728	130.594	32.4301	1.441	1.289	1.324	1.487	1.441	1.4	1.477	1.289	0.975	6.373	1.285	1.324
FALSE		[Similar to: haloperidol-d4; ΔMass: -212.2095 Da]	C H2 N3 O3 P S	Full match	Invalid mass	No results	No results	2.01	166.956	0.851	1.64837e+07	0	9			81.7	DDA for preferred ion	1.46365e+07	2.34546e+07	8.99686e+06	1.49449e+07	1.46365e+07	1.24386e+07	1.66327e+07	1.69703e+07	2.36543e+07	2.34546e+07	8.99686e+06	8.09219e+06	1.49944e+07	2.51736e+07	1.28565e+07	1.49449e+07	60.7748	63.3376	59.5553	66.1599	0.967	1.569	0.629	0.581	0.967	1.113	0.674	1.84	1.569	0.357	0.629	1.003
FALSE		9-Hydrazino-9-oxononanoic acid	C9 H18 N2 O3	Full match	Invalid mass	No results	Full match	-1.11	202.132	4.147	1.64206e+07	14	10			82.3	DDA for preferred ion	73528.5	31054.4	149291	29714.4	25415.1	170062	73528.5	31054.4	31154.8	25483.5	220474	149291	116621	1.16889e+07	26142.7	29714.4	113.424	12.5777	97.4307	235.993	2.475	0.858	3.925	0.002	6.505	2.475	0.003	1.192	0.858	0.019	5.711	3.925
FALSE		[2-(Hydroxymethyl)-1-pyrrolidinyl][2-(methylamino)-5-nitrophenyl]methanone	C13 H17 N3 O4	Full match	Invalid mass	No results	Full match	-1.86	279.121	9.459	1.64169e+07	15	41			91.6	DDA for preferred ion	2.24494e+06	2.16063e+06	7.21498e+06	1.06133e+07	2.24494e+06	1.90701e+06	1.1781e+07	2.16063e+06	1.2117e+06	7.53395e+06	7.21498e+06	2.46745e+06	7.29648e+06	1.08093e+07	2.75015e+06	1.06133e+07	107.111	127.576	95.3692	84.3089	0.693	0.441	0.687	0.208	0.693	1.11	0.2	0.441	0.71	0.667	0.897	0.687
FALSE		Guanosine	C10 H13 N5 O5	Full match	Invalid mass	Full match	Full match	-1.53	283.091	6.389	1.63849e+07	42	10			98	DDA for preferred ion	5.56991e+06	97610.5	6.41424e+06	91400.6	8.27065e+06	5.56991e+06	133688	87804.1	97610.5	3.66227e+06	326862	8.52858e+06	6.41424e+06	41222	106105	91400.6	155.915	229.735	150.603	59.8311	52.494	2.13	70.177	200.637	52.494	1.463	2.13	0.92	40.068	7.929	80.379	70.177
FALSE		MFCD00191242	C24 H26 O	Not the top hit	Invalid mass	No results	Full match	-3.86	330.197	13.399	1.63344e+07	2	1			77.8	DDA for preferred ion	1.26246e+07	1.27586e+07	7.09236e+06	8.78562e+06	1.34516e+07	1.26246e+07	6.67174e+06	1.27586e+07	1.64579e+07	1.25167e+07	2.09153e+07	2.66358e+06	7.09236e+06	8.00012e+06	1.18357e+07	8.78562e+06	91.7135	28.5638	135.2	71.8666	1.067	1.425	0.807	1.681	1.067	0.759	1.595	1.391	1.425	2.614	0.225	0.807
FALSE		(Nitrosoimino)di-1,2-propanediyl diacetate	C10 H18 N2 O5	Full match	Invalid mass	No results	Full match	-1.87	246.121	8.036	1.6209e+07	19	26			98.3	DDA for preferred ion	307239	372979	185522	313313	8.74373e+06	307239	177379	372979	8.83268e+06	169851	828960	185522	163621	317310	313313	267281	227.192	224.919	87.6037	44.1824	0.981	1.175	0.612	27.556	0.981	0.664	1.175	28.191	0.635	2.612	0.592	0.612
FALSE		gamma-L-glutamyl-L-tyrosine	C14 H18 N2 O6	Full match	Invalid mass	No results	Full match	-2.16	310.116	7.163	1.6201e+07	12	29			96	DDA for preferred ion	6.84488e+06	8.0755e+06	7.69521e+06	9.25763e+06	7.36753e+06	6.68179e+06	6.84488e+06	8.0755e+06	1.16105e+07	3.53623e+06	8.35652e+06	7.69521e+06	1.84446e+06	56771.7	9.25763e+06	9.88754e+06	82.5654	71.0251	106.165	113.311	0.722	1.254	0.831	129.775	0.722	0.692	142.245	1.254	0.358	147.195	0.831	0.187
FALSE		4-Amino-1-methyl-4-piperidinecarboxylic acid	C7 H14 N2 O2	No results	Invalid mass	No results	Full match	-2.43	158.105	1.304	1.61612e+07	15	14			91.5	DDA for preferred ion	9.04528e+06	7.24019e+06	1.70036e+07	1.1195e+07	9.04528e+06	1.12165e+07	3.34199e+06	7.24019e+06	7.43317e+06	6.94909e+06	3.85314e+06	2.86614e+07	1.70036e+07	1.90617e+07	1.1195e+07	5.94228e+06	77.0878	15.6381	93.9598	61.9773	0.562	0.664	2.56	0.475	1.002	0.562	0.38	0.664	1.169	0.202	2.56	2.861
FALSE		3-(1H-1,2,3-Triazol-1-yl)quinuclidine	C9 H14 N4	No results	Invalid mass	No results	Full match	-4.63	178.121	7.931	1.59922e+07	11	33			99.1	DDA for preferred ion	7.70751e+06	1.88902e+07	5.4457e+06	3.06315e+06	7.70751e+06	1.49653e+07	3.95814e+06	1.35509e+07	1.88902e+07	2.05245e+07	3.69388e+06	5.45646e+06	5.4457e+06	86424.8	3.06315e+06	4.00423e+06	115.809	88.0002	68.623	93.0112	4.886	6.167	1.781	89.182	4.886	0.988	156.794	6.167	5.126	42.741	1.781	1.36
FALSE		DI2450000	C8 H8 N2	Full match	Invalid mass	No results	Full match	0.3	132.069	7.735	1.5989e+07	34	48			91	DDA for preferred ion	1.33809e+07	4.96505e+06	3.63374e+06	7.03987e+06	1.33809e+07	1.33849e+07	1.01553e+07	4.96505e+06	1.89023e+07	1.70043e+06	1.24283e+07	304414	3.63374e+06	167336	1.24678e+07	7.03987e+06	110.238	173.617	179.94	159.347	1.443	1.516	0.516	79.964	1.074	1.443	29.671	1.516	0.242	74.271	0.024	0.516
FALSE		tert-Butyl hydrazodiformate	C10 H20 N2 O4	Full match	Invalid mass	No results	Full match	-2.28	232.142	3.113	1.58721e+07	21	11			83.8	DDA for preferred ion	6.99886e+06	7.25972e+06	7.54904e+06	6.25287e+06	6.72579e+06	8.70044e+06	6.99886e+06	7.25972e+06	8.21545e+06	1.86586e+06	8.14487e+06	7.54904e+06	6.8686e+06	156532	6.25287e+06	6.362e+06	90.7928	108.98	90.0123	128.102	1.391	1.314	1.207	42.968	1.391	1.1	46.379	1.314	0.293	52.033	1.207	1.08
FALSE		Hydroxytertatolol	C16 H25 N O3 S	Not the top hit	Invalid mass	No results	Full match	4.53	311.157	1.412	1.57228e+07	1	7			99.3	DDA for preferred ion	4.70073e+06	4.61461e+06	7.78237e+06	2.42268e+06	5.84485e+06	4.70073e+06	4.06355e+06	4.61461e+06	5.19767e+06	2.28686e+06	7.78237e+06	8.20684e+06	5.55099e+06	34378.7	4.28483e+06	2.42268e+06	94.5718	83.1395	107.979	157.591	1.677	1.213	2.291	170.014	1.097	1.677	134.229	1.213	0.944	226.372	1.915	2.291
FALSE		hydroxymethylmelamine	C4 H8 N6 O	Full match	Invalid mass	No results	Full match	-0.29	156.076	9.348	1.56853e+07	1	1			95.2	DDA for preferred ion	6.54572e+06	3.1527e+06	7.39796e+06	2.38011e+06	6.54572e+06	1.05426e+07	2.50876e+06	2.07199e+06	3.35702e+06	3.1527e+06	2.20881e+07	7.39796e+06	2.29268e+06	2.38011e+06	2.01752e+06	2.83169e+06	106.127	64.3653	151.896	47.6388	2.75	1.113	3.667	2.75	5.226	0.886	0.871	1.664	1.113	9.28	3.667	0.81
FALSE		asn-tyr	C13 H17 N3 O5	Full match	Invalid mass	No results	Full match	-2.23	295.116	5.716	1.56749e+07	8	24			91.8	DDA for preferred ion	7.0695e+06	7.9969e+06	5.67972e+06	8.38677e+06	7.0695e+06	5.95435e+06	8.10094e+06	7.9969e+06	9.67462e+06	4.55376e+06	6.35353e+06	5.16325e+06	5.67972e+06	232125	8.38677e+06	9.23317e+06	52.5912	83.6962	67.4529	103.478	0.877	1.154	0.616	30.456	0.71	0.877	34.451	1.154	0.493	27.371	0.616	0.615
FALSE		Apafant	C22 H22 Cl N5 O2 S	No match	Invalid mass	No results	Full match	-0.6	455.118	13.335	1.567e+07	8	6			87.5	DDA for preferred ion	5.30792e+06	8.26585e+06	1.04608e+07	1.76062e+07	8.43944e+06	5.30792e+06	4.16444e+06	1.22883e+07	8.26585e+06	2.66858e+06	7.08992e+06	1.04608e+07	1.3605e+07	1.36464e+07	1.76062e+07	1.82005e+07	69.0509	94.1979	90.9509	95.6822	0.301	0.469	0.594	0.618	0.301	0.229	0.9	0.469	0.147	0.52	0.594	0.748
FALSE		3-Aminotetrahydro-3-thiophenecarboxylic acid	C5 H9 N O2 S	Full match	Invalid mass	No results	Full match	-0.87	147.035	1.633	1.55676e+07	16	7			98	DDA for preferred ion	7.67755e+06	4.32056e+06	1.15303e+07	7.88485e+06	4.20538e+06	2.33725e+07	7.67755e+06	4.22985e+06	4.32056e+06	6.65143e+06	3.34475e+06	1.85369e+07	1.15303e+07	3.28322e+07	7.88485e+06	4.18006e+06	144.406	77.085	126.082	150.732	1.837	0.548	2.351	0.128	2.964	1.837	0.129	0.548	1.591	0.102	2.351	2.758
FALSE		L-gamma-Glutamyl-L-leucine	C11 H20 N2 O5	Full match	Invalid mass	No results	Full match	-1.75	260.137	7.055	1.55279e+07	9	8			93.3	DDA for preferred ion	1.12428e+06	59504.7	592492	307102	1.12428e+06	118130	1.41648e+06	317077	57575.6	59504.7	1.85156e+06	105045	592492	1.30267e+07	69007.6	307102	143.735	157.968	170.662	191.133	1.712	0.194	1.522	0.086	1.712	4.612	0.024	0.834	0.194	0.142	1.522	1.929
FALSE		[Similar to: Betaine; ΔMass: 48.0208 Da]	C6 H15 N O4	Full match	Invalid mass	No results	No results	-2.05	165.1	1.061	1.55184e+07	0	7			98.7	DDA for preferred ion	824525	1.29257e+06	831695	430427	2.3383e+06	824525	677486	1.29257e+06	494835	1.31646e+06	408449	4.76682e+06	831695	1.10492e+06	390161	430427	133.816	84.9923	178.049	95.1938	2.113	1.268	1.932	2.116	2.113	1.574	1.17	1.268	3.058	0.37	12.218	1.932
FALSE		L-Isoleucine	C6 H13 N O2	Full match	Invalid mass	Full match	Not the top hit	-0.98	131.095	2.109	1.55176e+07	66	2			71.6	DDA for preferred ion	3.38115e+06	3.06605e+06	2.86794e+06	3.06453e+06	3.40281e+06	2.78603e+06	3.38115e+06	2.95046e+06	3.43391e+06	3.06605e+06	2.44181e+06	2.86794e+06	3.13816e+06	6.53721e+06	3.06453e+06	3.01424e+06	19.4976	13.918	29.7443	56.2457	0.909	1.017	0.936	0.521	0.909	1.122	0.451	1.121	1.017	0.374	0.936	1.041
FALSE		Asparagine	C4 H8 N2 O3	Full match	Full match	Full match	Full match	-2.53	132.053	1.888	1.54348e+07	29	3	82.7	51.6	69.7	DDA for preferred ion	3.34353e+06	4.66772e+06	8.20153e+06	2.92893e+06	3.34353e+06	3.53047e+06	731889	2.8849e+06	7.46448e+06	4.66772e+06	807051	8.20153e+06	9.99533e+06	277125	2.92893e+06	3.33553e+06	108.372	118.221	93.6594	139.632	1.205	2.549	2.912	12.065	1.205	0.219	10.41	2.549	1.399	2.912	2.8	2.997
FALSE		2-Phenyl-1-(1-piperidinyl)ethanethione	C13 H17 N S	No results	Invalid mass	No results	Full match	2.6	219.109	10.118	1.5422e+07	3	16			98.4	DDA for preferred ion	1.25151e+07	8.73559e+06	1.71609e+07	7.90335e+06	1.87141e+07	327205	1.25151e+07	8.0021e+06	8.73559e+06	1.78782e+07	3.71585e+07	64490.5	1.71609e+07	82384.6	9.11619e+06	7.90335e+06	155.833	86.5123	169.48	153.731	1.584	2.262	2.171	227.155	0.036	1.584	97.131	0.958	2.262	451.037	0.007	2.171
FALSE		4004	C3 H8 O S	Full match	Invalid mass	No results	Full match	1.95	92.0298	2.931	1.53171e+07	6	5			69.3	DDA for preferred ion	1.23287e+06	764911	978316	992201	862954	1.23287e+06	1.42717e+06	596995	857352	764911	2.09617e+06	860117	978316	566961	1.23579e+06	992201	36.8185	64.8896	77.8565	64.6707	1.438	0.771	0.986	1.522	0.998	1.438	1.053	0.694	0.771	3.697	0.696	0.986
FALSE		MFCD00054506	C12 H10 O S2	Not the top hit	No results	No results	Full match	-0.47	234.017	2.766	1.52756e+07	4	0				DDA for preferred ion	1.71284e+07	2.07801e+07	1.98385e+07	1.50479e+07	1.71284e+07	2.51618e+07	1.50351e+07	1.86692e+07	2.43569e+07	2.07801e+07	6.65353e+06	2.42452e+07	1.98385e+07	579342	1.50479e+07	1.98654e+07	70.5719	56.477	91.531	119.976	1.672	1.619	1.611	29.565	1.672	0.757	32.225	1.619	1.046	11.485	1.611	0.999
FALSE		3beta,17beta-Diacetoxy-5alpha-androstane	C23 H36 O4	Unused	Invalid mass	No results	Full match	-4.41	376.26	2.544	1.52336e+07	8	3			77.2	DDA for preferred ion	4.5703e+06	4.75619e+06	2.50574e+06	238362	4.5703e+06	3.19253e+06	5.6422e+06	4.75619e+06	2.18581e+06	6.86546e+06	1.31194e+06	5.29846e+06	2.50574e+06	150803	238362	8.25446e+06	113.296	126.283	135.119	231.182	13.394	9.17	8.7	30.307	13.394	0.684	31.539	9.17	0.832	8.7	22.229	0.304
FALSE		1728928	C10 H19 N3 O4	Full match	Invalid mass	No results	Full match	-2.44	245.137	2.719	1.52238e+07	18	1			85.2	DDA for preferred ion	6.135e+06	4.94968e+06	6.20647e+06	5.57488e+06	6.135e+06	7.35789e+06	5.56558e+06	4.94968e+06	5.41396e+06	4.86017e+06	4.00768e+06	6.94205e+06	6.20647e+06	1.8111e+07	5.57488e+06	5.4092e+06	35.2509	56.0868	54.3206	71.5102	1.029	0.899	1.147	0.339	1.32	1.029	0.273	0.971	0.899	0.221	1.245	1.147
FALSE		met-val	C10 H20 N2 O3 S	Full match	Invalid mass	No results	Full match	-1.85	248.119	8.169	1.51037e+07	3	2			93.3	DDA for preferred ion	6.75853e+06	1.44569e+06	6.6554e+06	5.41477e+06	297590	7.31709e+06	6.75853e+06	6.13182e+06	1.44569e+06	562000	7.745e+06	6.43951e+06	6.6554e+06	90145.7	5.41477e+06	6.6803e+06	126.704	165.287	94.5543	144.708	1.351	0.267	1.189	3.301	1.351	1.012	68.021	0.267	0.084	85.916	1.189	0.996
FALSE		(R)-Pantothenate	C9 H17 N O5	Full match	Invalid mass	Full match	Full match	-1.21	219.11	8.894	1.5101e+07	4	4			88.2	DDA for preferred ion	1.09516e+07	1.54083e+07	9.99263e+06	1.33147e+07	6.56211e+06	1.09516e+07	1.42937e+07	1.54083e+07	8.47976e+06	1.82086e+07	6.24769e+06	9.99263e+06	1.92412e+07	9.24125e+06	1.5381e+07	1.33147e+07	83.9486	50.1431	86.4864	51.2772	0.712	1.368	0.676	0.71	0.712	1.074	1.667	0.551	1.368	0.676	0.65	1.445
FALSE		6-[(3-Ethyl-4-methylphenyl)amino]-3-(4-hydroxybutyl)-2,4(1H,3H)-pyrimidinedione	C17 H23 N3 O3	Full match	Invalid mass	No results	Full match	-1.43	317.173	12.115	1.5003e+07	16	29			94	DDA for preferred ion	8.27256e+06	7.07228e+06	1.8135e+06	8.72245e+06	6.84096e+06	8.27256e+06	1.01632e+07	7.07228e+06	9.57039e+06	2.87653e+06	636830	2.92128e+06	1.8135e+06	1.05988e+07	8.72245e+06	7.34258e+06	57.8845	82.6017	99.9669	65.4957	0.948	0.667	0.247	0.645	0.948	1.384	0.667	1.097	0.392	0.06	0.335	0.247
FALSE		Dibutyl sebacate	C18 H34 O4	Full match	Full match	No results	Full match	-2.02	314.245	18.308	1.49707e+07	18	27	84.9	78.7	80.2	DDA for preferred ion	398466	221946	321247	167045	237957	398466	427375	146977	221946	246419	1.41662e+06	297352	321247	388701	167045	153743	45.3992	26.6724	146.567	62.4593	2.385	1.329	2.09	0.612	2.385	2.78	0.378	1.329	1.603	3.644	1.78	2.09
FALSE		(2Z)-2-Heptylidenehydrazinecarbothioamide	C8 H17 N3 S	No results	Invalid mass	No results	Full match	-3.82	187.114	3.285	1.4967e+07	1	28			98.6	DDA for preferred ion	96005.8	64070	90082.8	62744.5	76201.7	96702.3	96005.8	42726	64070	79220.1	642393	87005.8	90082.8	2.11449e+07	45221.9	62744.5	38.6655	46.7016	171.318	153.779	1.53	1.263	1.436	0.004	2.138	1.53	0.002	1.417	1.263	0.03	1.924	1.436
FALSE		Pro-arg	C11 H21 N5 O3	Full match	Invalid mass	No results	Full match	-3.09	271.164	1.395	1.49404e+07	4	10			78.9	DDA for preferred ion	3.78696e+06	3.56126e+06	3.5071e+06	2.74144e+06	3.78696e+06	4.29979e+06	3.01264e+06	2.29631e+06	3.56126e+06	3.92476e+06	1.76774e+06	3.5071e+06	5.55528e+06	2.25556e+07	1.99217e+06	2.74144e+06	57.8339	45.2416	72.4266	115.797	1.099	1.432	1.76	0.168	2.158	1.099	0.102	1.788	1.432	0.078	1.76	2.026
FALSE		4123225	C4 H11 Li Si	No results	Invalid mass	No results	Full match	-2.56	94.0788	12.376	1.49267e+07	1	13			80.7	DDA for preferred ion	1.27184e+07	1.33789e+07	1.94948e+07	1.03926e+07	8.57878e+06	1.27184e+07	2.04164e+07	1.1933e+07	1.33789e+07	1.74193e+07	1.05807e+08	1.94948e+07	1.75794e+07	1.03926e+07	1.52809e+07	8.58724e+06	111.985	96.8747	168.645	90.9042	0.832	1.148	2.047	0.825	0.832	2.378	1.148	0.876	2.029	10.181	1.276	2.047
FALSE		1-Methyl-4-nitro-1H-imidazole-5-sulfonamide	C4 H6 N4 O4 S	Not the top hit	No results	No results	Full match	-4.38	206.01	19.426	1.4914e+07	1	0				DDA for preferred ion	2.15505e+07	2.17488e+07	2.5531e+07	2.40577e+07	2.15505e+07	2.12194e+07	2.37804e+07	2.17488e+07	2.3052e+07	1.93734e+07	7.31726e+07	2.5531e+07	2.51464e+07	3.44151e+07	1.32469e+07	2.40577e+07	57.0856	47.4112	120.962	66.0839	0.988	0.805	1.927	0.626	1.602	0.988	0.632	1.74	0.805	2.126	1.927	1.045
FALSE		3-(2-Propyn-1-yloxy)-1,4-pentadiene	C8 H10 O	Full match	Invalid mass	No results	Full match	1.15	122.073	8.144	1.4911e+07	34	27			94.7	DDA for preferred ion	3.03689e+06	1.66127e+06	3.37448e+06	1.45873e+06	8.87975e+06	2.16707e+06	3.03689e+06	1.56225e+06	1.66127e+06	2.03308e+06	1.22878e+07	3.37448e+06	576296	1.8812e+06	1.27559e+06	1.45873e+06	120.766	15.9331	163.618	19.6902	2.082	1.302	2.645	4.72	1.699	2.082	0.83	1.302	1.394	6.532	2.645	0.395
FALSE		tyr-his	C15 H18 N4 O4	Full match	Invalid mass	No results	Full match	-0.79	318.133	1.819	1.48952e+07	24	47			95.7	DDA for preferred ion	73173.8	23329.4	133319	29247.1	73173.8	162963	48510.7	23329.4	22982.6	23479.1	175268	133319	45831.1	1.78453e+07	20180.9	29247.1	117.685	20.6863	116.15	157.123	1.659	0.803	1.567	0.004	8.075	1.659	0.001	1.139	0.803	0.01	6.606	1.567
FALSE		1-Allylpiperazine	C7 H14 N2	Full match	Invalid mass	No results	Full match	-0.22	126.116	0.913	1.48284e+07	39	24			84.5	DDA for preferred ion	6.8489e+06	5.51689e+06	1.57582e+07	2.53242e+06	9.23237e+06	6.8489e+06	3.98091e+06	4.12911e+06	5.51689e+06	7.03154e+06	1.71811e+06	1.57582e+07	1.79941e+07	7.38492e+06	2.3338e+06	2.53242e+06	81.0766	101.028	70.746	123.594	1.572	2.364	6.752	1.25	2.935	1.572	0.559	2.364	2.777	0.233	6.752	7.105
FALSE		D-lysopine	C9 H18 N2 O4	Full match	Invalid mass	No results	Full match	-1.87	218.126	2.524	1.48184e+07	26	9			95.7	DDA for preferred ion	5.01167e+06	3.26379e+06	3.42969e+06	5.56531e+06	5.01167e+06	5.01487e+06	3.32216e+06	3.26379e+06	3.94779e+06	455317	4.62122e+06	3.42969e+06	2.51063e+06	1.27413e+07	3.69006e+06	5.56531e+06	101.538	119.497	102.825	103.633	0.597	0.256	0.451	0.393	1.359	0.597	0.256	1.07	0.082	0.363	0.929	0.451
FALSE		hydroxymethylmelamine	C4 H8 N6 O	Full match	Invalid mass	No results	Full match	0.47	156.076	8.843	1.48048e+07	1	2			95.2	DDA for preferred ion	5.62852e+06	1.33325e+06	5.48435e+06	1.6883e+06	3.1814e+06	5.62852e+06	6.3128e+06	748564	1.33325e+06	1.91256e+06	7.86897e+06	5.48435e+06	3.0765e+06	1.12902e+07	1.54939e+06	1.6883e+06	71.6895	45.3535	93.6337	159.02	3.633	0.86	1.822	0.282	3.633	3.739	0.066	0.86	1.133	0.697	3.54	1.822
FALSE		1-[(1R,4R,5S)-4,5-Dihydroxy-3-(2-hydroxyethyl)-2-cyclopenten-1-yl]-5-methyl-2,4(1H,3H)-pyrimidinedione	C12 H16 N2 O5	Full match	Invalid mass	No results	Full match	-2.55	268.105	5.37	1.47672e+07	28	28			94.2	DDA for preferred ion	8.02294e+06	8.14208e+06	9.9064e+06	7.95862e+06	8.02294e+06	8.51422e+06	7.44636e+06	8.14208e+06	9.69856e+06	4.92629e+06	7.70533e+06	1.13263e+07	9.9064e+06	3.70034e+06	7.95862e+06	8.15551e+06	46.2096	63.1889	61.5047	72.6322	1.07	1.219	1.423	2.168	1.07	0.913	2.2	1.219	0.604	2.082	1.423	1.215
FALSE		Dilauryl phosphate	C24 H51 O4 P	Full match	Invalid mass	No results	Full match	-1.55	434.352	16.26	1.47056e+07	4	1			60.8	DDA for preferred ion	257803	210322	426438	254488	185884	277279	257803	210322	208736	280026	1.2697e+06	402922	426438	255221	171599	254488	25.5817	40.5477	119.786	23.0089	1.013	1.1	2.348	0.728	1.616	1.013	0.824	1.216	1.1	4.975	2.348	1.676
FALSE		ile-his	C12 H20 N4 O3	Full match	Invalid mass	No results	Full match	-2.65	268.153	2.355	1.47038e+07	7	48			96.1	DDA for preferred ion	9.69376e+06	1.14309e+07	9.30532e+06	9.29907e+06	9.20425e+06	9.69376e+06	1.43826e+07	1.18927e+07	1.14309e+07	8.52841e+06	4.19917e+06	9.30532e+06	1.22849e+07	383188	9.29907e+06	1.25129e+07	38.8969	32.922	53.5083	78.7888	1.149	1.229	1.001	24.02	1.042	1.149	31.036	1.229	0.682	10.959	1.001	0.982
FALSE		L-Leucine	C6 H13 N O2	Full match	Invalid mass	Full match	Full match	-2.5	131.094	2.208	1.46225e+07	66	2			66.3	DDA for preferred ion	2.44982e+06	2.49546e+06	2.45255e+06	2.35349e+06	2.44982e+06	2.07449e+06	2.50956e+06	2.25878e+06	2.90953e+06	2.49546e+06	5.42119e+06	2.20027e+06	2.45255e+06	6.59968e+06	2.30074e+06	2.35349e+06	18.5415	16.9171	76.8759	67.7842	0.902	1.06	0.956	0.371	0.902	1.066	0.342	1.265	1.06	0.821	0.956	1.042
FALSE		Decarbamoylsaxitoxin	C9 H16 N6 O3	Full match	Invalid mass	No results	Full match	-2.18	256.128	12.928	1.46055e+07	2	2			74	DDA for preferred ion	1.48595e+06	1.61032e+06	1.41353e+06	1.36296e+06	1.48595e+06	1.87311e+06	1.33922e+06	1.11918e+06	1.90727e+06	1.61032e+06	3.58729e+06	1.16977e+06	1.41353e+06	1.36296e+06	1.35547e+06	1.4652e+06	70.0282	92.1204	80.707	84.8179	1.09	1.099	0.965	1.09	1.382	0.914	0.821	1.407	1.099	2.632	0.863	0.965
FALSE		6-[(2-Aminoethyl)amino]-1,3-dimethyl-2,4(1H,3H)-pyrimidinedione	C8 H14 N4 O2	Full match	Invalid mass	No results	Full match	-2.12	198.111	1.647	1.45143e+07	6	14			86.6	DDA for preferred ion	4.97082e+06	4.67127e+06	4.48914e+06	7.42957e+06	4.32157e+06	4.97082e+06	5.2805e+06	4.67127e+06	9.10963e+06	1.95653e+06	316868	1.28844e+07	4.48914e+06	614300	9.07634e+06	7.42957e+06	105.866	138.502	99.9269	146.774	0.711	1.004	0.604	7.035	0.548	0.711	7.604	1.004	0.263	0.516	1.42	0.604
FALSE		[Similar to: Valine; ΔMass: 57.9791 Da]	C7 H14 N P S	Full match	Invalid mass	No results	No results	-2.18	175.058	2.599	1.44451e+07	0	88			98.4	DDA for preferred ion	1.15394e+07	8.85777e+06	1.61141e+07	6.4092e+06	7.94862e+06	2.31219e+07	1.15394e+07	6.81623e+06	9.5064e+06	8.85777e+06	4.65269e+06	1.77812e+07	1.61141e+07	3.05606e+07	6.4092e+06	6.34758e+06	85.8044	21.9053	76.933	98.5843	1.818	1.395	2.539	0.26	3.608	1.818	0.223	1.483	1.395	0.152	2.774	2.539
FALSE		2,2'-DIETHYLENE DIIMINO DIBUTYRIC ACID	C10 H20 N2 O4	Full match	Invalid mass	No results	Full match	-1.87	232.142	7.382	1.44162e+07	21	26			97.2	DDA for preferred ion	8.10162e+06	7.71362e+06	1.00722e+07	7.26284e+06	8.10162e+06	9.53718e+06	7.98203e+06	7.71362e+06	8.98033e+06	4.87005e+06	7.45923e+06	1.00722e+07	1.01636e+07	84714	8.24056e+06	7.26284e+06	41.9708	56.5899	56.1318	90.8823	1.157	1.09	1.399	95.635	1.157	1.099	91.055	1.09	0.671	88.052	1.222	1.399
FALSE		2-Methyl-2-propanyl N-methylglycinate	C7 H15 N O2	Full match	Invalid mass	No results	Full match	-2.85	145.11	1.962	1.44162e+07	57	16			87.8	DDA for preferred ion	216916	375158	1.10854e+06	739015	216916	145554	268002	1.33413e+06	375158	185469	454358	1.05058e+07	1.10854e+06	97652.1	1.32949e+06	739015	54.0598	149.516	143.499	142.324	0.363	0.282	4.653	2.221	0.109	0.363	13.662	0.282	0.251	4.653	7.902	1.5
FALSE		(1S,4S,5R,8S,9R,10S)-1,5,9-Trimethyl-11,14,15,16-tetraoxatetracyclo[10.3.1.0~4,13~.0~8,13~]hexadec-10-yl N-benzyl-N-methyl-beta-alaninate	C26 H37 N O6	Not the top hit	Invalid mass	No results	Full match	-0.96	459.262	15.448	1.43931e+07	8	7			84.6	DDA for preferred ion	2.53212e+06	1.28208e+07	1.44332e+06	1.29519e+07	7.5505e+06	1.15122e+06	2.53212e+06	1.49797e+07	1.02672e+07	1.28208e+07	5.57654e+06	723515	1.44332e+06	1.06899e+07	1.29519e+07	1.92084e+07	142.718	105.499	149.742	111.583	0.132	0.793	0.075	0.706	0.089	0.132	1.401	0.793	0.667	0.522	0.056	0.075
FALSE		met-val	C10 H20 N2 O3 S	Full match	Invalid mass	No results	Full match	-2.16	248.119	8.95	1.43622e+07	3	10			81.1	DDA for preferred ion	484136	1.88708e+06	2.84478e+06	2.04828e+06	163649	484136	2.12439e+06	1.88708e+06	8.49889e+06	497379	2.84478e+06	249764	3.01454e+06	2.84367e+06	1.85887e+06	2.04828e+06	171.28	169.116	128.549	104.885	0.26	0.664	1	0.058	0.26	1.037	0.664	4.572	0.243	1	0.134	1.472
FALSE		1-(Diaminomethylene)-2-(4-morpholinyl)guanidine	C6 H14 N6 O	No results	Invalid mass	No results	Full match	4.68	186.124	3.553	1.43617e+07	1	33			96.6	DDA for preferred ion	5.66983e+06	7.01653e+06	8.96549e+06	7.19946e+06	8.13176e+06	4.98921e+06	5.66983e+06	7.36816e+06	6.65249e+06	7.01653e+06	5.83182e+06	8.96549e+06	9.41438e+06	137743	8.31262e+06	7.19946e+06	41.405	19.2061	61.0657	87.1926	0.788	0.975	1.308	59.036	0.6	0.788	53.492	0.8	0.975	42.339	1.079	1.308
FALSE		1099281	C9 H6 O	Full match	Invalid mass	No results	Full match	-0.18	130.042	6.192	1.42943e+07	5	21			95	DDA for preferred ion	5.74145e+06	5.6806e+06	290456	5.30013e+06	7.04037e+06	4.91701e+06	5.74145e+06	5.6806e+06	49554.9	5.79307e+06	290456	58654.7	7.31485e+06	2.6105e+07	5.30013e+06	60598.3	110.086	152.116	228.773	198.412	0.928	0.218	0.011	0.27	0.928	94.746	0.218	0.009	95.598	0.011	0.011	120.711
FALSE		Dethiobiotin	C10 H18 N2 O3	Full match	Full match	Full match	Partial match	-1.97	214.131	3.418	1.41403e+07	9	4			96.8	DDA for preferred ion	9.87522e+06	9.04435e+06	9.1201e+06	5.77689e+06	1.16982e+07	3.40062e+06	9.87522e+06	9.11566e+06	9.04435e+06	6.7218e+06	5.07285e+06	1.7571e+07	9.1201e+06	4.15306e+06	6.88711e+06	5.77689e+06	59.2694	35.9387	80.1326	59.0845	1.709	1.313	1.579	2.817	0.494	1.709	2.195	1.313	1.164	1.221	2.551	1.579
FALSE		(2R,3R,4S)-3-Acetamido-4-amino-2-{[2-(4-isopropylphenyl)ethyl](propyl)carbamoyl}-3,4-dihydro-2H-pyran-6-carboxylic acid	C23 H33 N3 O5	Not the top hit	Invalid mass	No results	Full match	3.37	431.243	15.187	1.41295e+07	3	9			100	DDA for preferred ion	1.00335e+07	1.33552e+07	1.71951e+07	1.1117e+07	8.69405e+06	1.00335e+07	2.41966e+07	1.33552e+07	1.66982e+07	8.00817e+06	8.29666e+07	1.32384e+07	1.71951e+07	6.05439e+06	1.1117e+07	1.32888e+07	130.883	116.11	169.733	116.766	1.436	1.502	1.294	1.436	0.903	1.821	2.206	1.502	0.603	13.704	1.191	1.294
FALSE		5,6-Dihydroxy-2-{3-[(phenylacetyl)amino]-2-thienyl}-4-pyrimidinecarboxylic acid	C17 H13 N3 O5 S	No match	Invalid mass	No results	Full match	1.83	371.058	15.121	1.41225e+07	15	52			100	DDA for preferred ion	1.25127e+07	1.30524e+07	1.22392e+07	1.5378e+07	1.13889e+07	1.25127e+07	1.49018e+07	1.4169e+07	1.05367e+07	1.30524e+07	4.45687e+07	1.22392e+07	1.20141e+07	7.83466e+06	1.55418e+07	1.5378e+07	52.0564	45.5358	131.494	49.1501	0.969	0.849	0.788	1.454	0.805	0.969	1.809	0.678	0.849	5.689	0.788	0.781
FALSE		Glycyl-L-leucine	C8 H16 N2 O3	Full match	Full match	Partial match	Not the top hit	-1.39	188.116	6.7	1.40645e+07	31	5	92.7	79.5	85.5	DDA for preferred ion	125325	164532	117651	123195	90504.2	125325	181383	103055	343295	164532	661028	82810.8	117651	9.82481e+06	93727.6	123195	43.0239	95.1548	151.743	236.425	1.337	1.336	0.884	0.009	1.337	1.472	0.01	3.663	1.336	0.067	0.884	0.955
FALSE		hydroxymethylmelamine	C4 H8 N6 O	Full match	Invalid mass	No results	Full match	0.4	156.076	3.471	1.4004e+07	1	1			77.9	DDA for preferred ion	2.18101e+06	2.15784e+06	2.90595e+06	3.41977e+06	1.91502e+06	2.59966e+06	2.18101e+06	1.50598e+06	2.31707e+06	2.15784e+06	8.4384e+06	1.66579e+06	2.90595e+06	3.41977e+06	3.5366e+06	1.35957e+06	50.3106	69.1075	101.638	85.4506	0.735	0.655	2.137	0.56	0.735	1.604	0.44	0.655	1.587	2.468	0.471	2.137
FALSE		3-Butenylbenzene	C10 H12	Full match	Invalid mass	No results	Full match	0.11	132.094	13.807	1.39594e+07	16	45			90.2	DDA for preferred ion	3.05083e+07	1.63858e+07	2.97549e+07	1.58381e+07	1.70587e+07	3.05083e+07	3.72291e+07	1.63858e+07	1.62705e+07	1.68791e+07	1.45786e+08	2.96474e+07	2.97549e+07	1.39591e+07	1.58381e+07	2.03189e+07	105.447	85.702	161.679	90.145	1.832	1.027	1.872	1.222	1.926	1.832	1.174	1.027	0.831	10.444	1.872	1.464
FALSE		8-Amino-7-oxononanoate	C9 H17 N O3	Full match	Invalid mass	Full match	Not the top hit	-1.05	187.121	11.81	1.38988e+07	17	15			83	DDA for preferred ion	2.08418e+07	1.45015e+07	1.33968e+07	1.29432e+07	2.08418e+07	2.13381e+07	1.80907e+07	1.38427e+07	1.45015e+07	1.51102e+07	4.60804e+07	1.07146e+07	1.33968e+07	9.88008e+06	1.32658e+07	1.29432e+07	61.801	41.7042	131.302	47.6945	1.609	1.167	1.035	2.109	1.609	1.398	1.401	1.093	1.167	4.664	0.808	1.035
FALSE		1-Stearoylglycerol	C21 H42 O4	Full match	Full match	No results	Full match	-0.77	358.308	18.02	1.3854e+07	12	25	86.9	80.2	89.7	DDA for preferred ion	6.04368e+06	1.00376e+07	4.95038e+06	1.83385e+07	8.89255e+06	6.04368e+06	2.26742e+06	1.2662e+07	1.00376e+07	7.52037e+06	6.44739e+06	2.38993e+06	4.95038e+06	2.33437e+07	1.45659e+07	1.83385e+07	129.537	110.984	118.867	110.445	0.381	0.542	0.27	0.381	0.415	0.124	0.542	0.689	0.41	0.276	0.164	0.27
FALSE		val-his	C11 H18 N4 O3	Full match	Invalid mass	No results	Full match	-2.71	254.137	1.248	1.3796e+07	11	36			95.6	DDA for preferred ion	3.49391e+06	3.00423e+06	2.49486e+06	3.47147e+06	1.8495e+06	3.78808e+06	3.49391e+06	2.8739e+06	3.28347e+06	3.00423e+06	1.44992e+06	2.49486e+06	3.14664e+06	1.44078e+07	3.10488e+06	3.47147e+06	49.1691	32.7121	48.291	92.8072	1.006	0.865	0.804	0.128	1.22	1.006	0.199	1.058	0.865	0.101	0.804	0.906
FALSE		D-(+)-Pyroglutamic Acid	C5 H7 N O3	Full match	Full match	Full match	Full match	-0.74	129.042	8.838	1.37853e+07	31	7	81.2	9.1	93.5	DDA for preferred ion	2.50724e+06	2.50995e+06	6.55304e+06	2.53882e+06	2.50724e+06	8.11688e+06	1.04348e+06	835960	5.71446e+06	2.50995e+06	9.60921e+06	6.55304e+06	2.48468e+06	3.94299e+06	2.53882e+06	972235	156.058	95.9088	103.2	60.7866	1.073	2.251	2.556	0.636	3.197	1.073	0.212	2.251	2.582	2.437	2.581	2.556
FALSE		2-({[(2S)-1-Azido-3-hydroxy-2-propanyl]oxy}methyl)-6-phenyl-1,2,4-triazine-3,5(2H,4H)-dione	C13 H14 N6 O4	Not the top hit	Invalid mass	No results	Full match	2.63	318.108	2.768	1.37267e+07	1	9			96.1	DDA for preferred ion	9.62647e+06	1.47949e+07	1.96944e+07	1.17238e+07	9.62647e+06	3.11577e+07	9.1312e+06	1.1656e+07	1.73516e+07	1.47949e+07	1.86132e+06	2.35153e+07	1.96944e+07	258053	1.17238e+07	1.25111e+07	130.024	95.4632	136.956	136.431	2.658	1.48	2.006	37.304	2.658	0.73	45.169	1.48	1.183	7.213	2.006	1.574
FALSE		1811785	C7 H17 Cl O3 Si	No results	Invalid mass	No results	Full match	-2.87	212.063	1.65	1.36464e+07	7	2			79	DDA for preferred ion	147303	82611.6	76939.2	60224.7	147303	282282	65957.7	62276.7	82611.6	352326	804160	76939.2	72696.9	5.04286e+06	49241.7	60224.7	99.3796	135.866	159.669	151.839	1.095	1.678	1.207	0.029	5.733	1.095	0.012	1.678	5.85	0.159	1.562	1.207
FALSE		Asp-tyr	C13 H16 N2 O6	Full match	Invalid mass	No results	Full match	-2.2	296.1	6.361	1.36034e+07	13	34			95.3	DDA for preferred ion	6.19756e+06	7.48938e+06	7.01933e+06	7.04526e+06	6.19756e+06	1.13724e+07	5.80287e+06	7.48938e+06	1.08475e+07	6.14873e+06	7.11842e+06	7.01933e+06	5.73012e+06	55552.9	7.80649e+06	7.04526e+06	46.0791	35.5622	64.6681	89.7858	1.457	1.39	0.899	111.561	1.457	0.824	134.815	1.39	0.873	128.138	0.899	0.813
FALSE		1-Piperideine-2-carboxylate	C6 H9 N O2	Full match	Invalid mass	Full match	Partial match	-0.69	127.063	1.279	1.3603e+07	62	4			81.1	DDA for preferred ion	3.4215e+06	4.55154e+06	1.46474e+07	6.62847e+06	3.4215e+06	3.86606e+06	2.0654e+06	4.55154e+06	4.88807e+06	3.36798e+06	359140	1.75127e+07	1.46474e+07	1.54172e+07	4.25296e+06	6.62847e+06	106.207	102.819	78.6829	133.287	0.312	0.508	2.21	0.222	0.909	0.312	0.295	1.149	0.508	0.023	4.118	2.21
FALSE		3'-Azido-3'-deoxy-5'-O-{5-[(2-methyl-2-propanyl)oxy]-5-oxopentanoyl}thymidine	C19 H27 N5 O7	Not the top hit	No results	No results	Full match	-4.87	437.189	15.253	1.3537e+07	2	0				DDA for preferred ion	1.26056e+07	9.6664e+06	1.09064e+07	1.16117e+07	8.26266e+06	1.26056e+07	1.53053e+07	9.6664e+06	1.05938e+07	9.45664e+06	2.99276e+07	9.19349e+06	1.09064e+07	1.7033e+07	9.39711e+06	1.16117e+07	31.6045	20.4004	100.675	29.0958	1.318	0.814	0.978	0.485	1.341	1.318	0.568	1.127	0.814	1.757	0.978	0.939
FALSE		[Similar to: D-(+)-Glucose; ΔMass: 18.9731 Da]	C6 H N9	Full match	Invalid mass	No results	No results	4.77	199.036	1.004	1.35316e+07	0	42			98.6	DDA for preferred ion	7.00237e+06	8.10456e+06	6.99667e+06	8.4488e+06	9.31793e+06	7.00237e+06	6.72686e+06	8.98126e+06	8.07145e+06	8.10456e+06	3.79365e+06	7.28125e+06	6.99667e+06	1.87656e+07	7.35254e+06	8.4488e+06	42.4518	25.8439	60.6365	49.8062	0.796	0.959	0.828	0.497	0.952	0.796	0.479	1.098	0.959	0.202	0.99	0.828
FALSE		Desoxyminoxidil	C9 H15 N5	No results	Invalid mass	No results	Full match	-3.73	193.132	7.72	1.35075e+07	2	19			96.5	DDA for preferred ion	5.43358e+06	5.03128e+06	6.88242e+06	6.78793e+06	5.43358e+06	4.03022e+06	6.80713e+06	5.03128e+06	2.6995e+06	9.25324e+06	178262	9.00868e+06	6.88242e+06	93157.1	6.78793e+06	1.05318e+07	103.614	92.1725	111.297	109.2	0.646	0.879	1.327	58.327	0.594	0.646	54.009	0.398	0.879	1.914	1.327	0.653
FALSE		N~2~-(Carboxymethyl)lysine	C8 H16 N2 O4	Full match	Invalid mass	No results	Full match	-2.38	204.111	2.296	1.34972e+07	38	7			99.5	DDA for preferred ion	7.28703e+06	6.58342e+06	7.0255e+06	6.6927e+06	7.28703e+06	7.46676e+06	6.36985e+06	6.58342e+06	8.12799e+06	2.62308e+06	7.0255e+06	6.80072e+06	7.31356e+06	1.32831e+07	6.6927e+06	6.23606e+06	80.6279	94.6092	81.3678	66.1835	1.021	0.496	1.016	0.549	1.116	1.021	0.496	1.214	0.421	0.529	1.016	1.173
FALSE		[Similar to: Tris(1,3-dichloro-2-propyl) phosphate (TDCPP); ΔMass: -219.9367 Da]	C2 H3 N4 O2 P3	Full match	Invalid mass	No results	No results	1.56	207.947	0.834	1.34917e+07	0	1			65.6	DDA for preferred ion	6.15074e+06	4.59737e+06	2.39628e+06	4.79287e+06	3.23324e+06	6.30566e+06	6.15074e+06	3.13008e+06	4.59737e+06	5.40889e+06	1.98256e+06	2.39628e+06	2.62141e+06	4.56315e+06	9.07714e+06	4.79287e+06	65.4928	71.825	40.976	93.8968	0.709	0.686	0.434	0.709	0.695	1.283	0.686	0.506	1.129	0.434	0.264	0.547
FALSE		Glycinamide, N-[(1,1-dimethylethoxy)carbonyl]-4-nitrophenylalanyl-N1-ethyl-	C18 H26 N4 O6	Full match	Invalid mass	No results	Full match	-1.37	394.185	10.224	1.34328e+07	1	28			94.6	DDA for preferred ion	6.40452e+06	7.14844e+06	1.2576e+07	6.04492e+06	6.40452e+06	5.96369e+06	1.05089e+07	2.57639e+06	7.14844e+06	8.00683e+06	8.14628e+06	1.2576e+07	1.31914e+07	6.04492e+06	3.80916e+06	7.53288e+06	31.9654	75.9057	23.4693	116.119	1.395	1.063	1.751	1.059	1.566	1.395	0.426	1.877	1.063	1.348	3.302	1.751
FALSE		6-chloro-3-oxo-2,3-dihydropyridazine-4-carboxylic acid	C5 H3 Cl N2 O3	No match	Invalid mass	No results	Full match	4.24	173.984	1.501	1.34116e+07	2	60			98.3	DDA for preferred ion	6.08804e+06	8.76205e+06	7.54559e+06	8.43326e+06	1.08106e+07	6.08804e+06	5.54083e+06	1.01688e+07	8.76205e+06	7.98999e+06	5.10176e+06	7.65035e+06	7.54559e+06	2.06923e+06	1.09773e+07	8.43326e+06	50.6071	18.258	52.2506	63.1786	0.657	0.947	0.895	5.224	0.555	0.657	4.914	0.798	0.947	2.466	0.697	0.895
FALSE		N-Methylaminobutanal	C5 H11 N O	Full match	No results	Full match	Not the top hit	3.31	101.084	9.862	1.33757e+07	50	0				DDA for preferred ion	1.53795e+06	1.44319e+06	1.35132e+06	2.04984e+06	1.53795e+06	1.197e+06	1.66766e+06	1.43029e+06	1.55245e+06	1.44319e+06	4.73354e+06	1.35132e+06	1.29763e+06	2.43183e+06	2.04984e+06	1.72227e+06	19.86	10.2288	137.537	57.0539	0.632	0.757	0.753	0.632	0.584	0.968	0.588	0.757	0.838	1.946	0.659	0.753
FALSE		1-(1,1-Dimethoxyethoxy)-1,1-dimethoxyethane	C8 H18 O5	No results	Invalid mass	No results	Full match	-0.73	194.115	10.127	1.33609e+07	2	36			96.9	DDA for preferred ion	3.23975e+06	1.23376e+06	4.81511e+06	6.91981e+06	488882	3.7272e+06	3.23975e+06	1.23376e+06	1.41315e+06	371139	4.81511e+06	5.83907e+06	613901	6.91981e+06	8.38384e+06	5.03802e+06	109.101	66.2975	105.649	107.926	0.445	0.169	0.696	0.071	0.445	0.643	0.178	0.169	0.074	0.696	0.696	0.122
FALSE		Benzaldehyde	C7 H6 O	Full match	Invalid mass	Full match	Partial match	2.36	106.042	6.263	1.33545e+07	6	34			94.7	DDA for preferred ion	8.43147e+06	6.52618e+06	6.94391e+06	1.58667e+07	8.43147e+06	2.0997e+07	8.11655e+06	4.41938e+06	7.23297e+06	6.52618e+06	6.94391e+06	6.45052e+06	1.17132e+07	2.05253e+07	1.58667e+07	7.0573e+06	86.1287	61.4998	67.3867	97.3181	1.15	0.456	0.407	0.411	1.323	1.15	0.215	0.456	0.925	0.338	0.407	1.66
FALSE		2,4-Dimethylbenzaldehyde	C9 H10 O	Full match	Full match	No results	Full match	-0.17	134.073	14.83	1.33236e+07	54	8	82.9	77.3	71	DDA for preferred ion	1.37433e+07	1.41553e+07	1.04243e+07	1.2874e+07	1.37433e+07	9.16725e+06	1.71237e+07	1.74722e+07	1.3768e+07	1.41553e+07	4.36029e+07	5.61768e+06	1.04243e+07	1.2874e+07	1.10421e+07	1.58411e+07	99.1115	97.9118	163.243	92.7751	1.068	1.247	0.658	1.068	0.83	1.081	1.357	1.247	0.894	3.387	0.509	0.658
FALSE		6-methyltetrahydropterin	C7 H11 N5 O	Full match	No results	No results	Full match	-0.5	181.096	1.751	1.33163e+07	7	0				DDA for preferred ion	105949	100983	119362	143443	160672	84764.1	105949	138256	92908.2	100983	276606	119362	98309.5	1.96211e+07	66834.2	143443	33.895	54.666	71.0431	152.859	0.739	0.704	0.685	0.008	1.268	0.739	0.007	1.39	0.704	0.014	1.786	0.685
FALSE		[Similar to: PEG n8; ΔMass: 89.0823 Da]	C24 H47 N O3 P2	Full match	Invalid mass	No results	No results	-1.06	459.303	11.596	1.32805e+07	0	15			96.1	DDA for preferred ion	1.67683e+06	2.6125e+06	3.28398e+06	1.7638e+06	3.39541e+06	1.27111e+06	1.67683e+06	2.6125e+06	8.68081e+06	2.01894e+06	2.17339e+07	3.28398e+06	1.91959e+06	573941	1.7638e+06	2.432e+06	77.1012	113.889	188.61	57.3918	0.721	4.552	1.862	5.916	0.721	0.689	4.552	4.922	0.83	37.868	1.862	0.789
FALSE		N-Methylaminobutanal	C5 H11 N O	Full match	No results	Full match	Not the top hit	2.62	101.084	10.28	1.32373e+07	50	0				DDA for preferred ion	1.19867e+06	892496	906603	2.10986e+06	1.01944e+06	1.32271e+06	1.19867e+06	1.41348e+06	892496	880287	538056	989633	906603	2.10986e+06	2.4797e+06	1.24514e+06	27.4542	49.2808	27.7929	46.234	0.533	0.67	0.399	0.483	0.533	0.963	0.67	0.36	0.707	0.255	0.399	0.728
FALSE		1-$l^{1}-azanylhexane	C6 H13 N	Full match	Not the top hit	No results	Full match	2.39	99.105	2.974	1.32364e+07	16	17			87	DDA for preferred ion	3.9461e+06	4.70263e+06	1.1753e+07	8.04837e+06	3.9461e+06	6.81895e+06	2.77121e+06	4.70263e+06	5.39506e+06	3.05095e+06	6.19372e+06	3.62598e+07	1.1753e+07	1.34261e+07	8.04837e+06	3.46346e+06	92.564	82.2805	114.277	126.083	0.8	0.67	3.393	0.294	0.847	0.8	0.35	0.67	0.881	0.461	4.505	3.393
FALSE		Phe-his	C15 H18 N4 O3	Full match	Invalid mass	No results	Full match	-2.3	302.137	4.942	1.32308e+07	19	40			94.1	DDA for preferred ion	1.22698e+07	9.23299e+06	1.19935e+07	8.32687e+06	9.36098e+06	1.22698e+07	1.24063e+07	8.74449e+06	1.07202e+07	9.23299e+06	4.34445e+06	1.21688e+07	1.19935e+07	6.31814e+06	8.32687e+06	9.66721e+06	38.191	30.9101	51.365	55.1041	1.474	1.287	1.241	1.482	1.474	1.283	1.384	1.287	0.955	0.688	1.461	1.241
FALSE		(R)-Pantothenate	C9 H17 N O5	Full match	Invalid mass	Full match	Full match	-0.55	219.111	8.632	1.32228e+07	4	13			95.7	DDA for preferred ion	91785.4	44244.2	67936	49431.5	166130	59164.1	91785.4	37661.7	44244.2	48309.2	205446	52243.1	67936	2.03027e+07	33988.1	49431.5	96.062	24.0314	112.151	155.055	1.741	0.977	1.374	0.008	1.741	1.857	0.002	1.302	0.977	0.01	1.537	1.374
FALSE		[Similar to: Urocanic acid; ΔMass: -0.0968 Da]	C2 H4 O P2 S	Full match	Invalid mass	No results	No results	2.2	137.946	0.855	1.32033e+07	0	46			97.7	DDA for preferred ion	1.50477e+06	5.29105e+06	3.60765e+06	1.04932e+06	4.87799e+06	1.50477e+06	1.3392e+06	4.11492e+06	5.37541e+06	5.29105e+06	3.60765e+06	1.07961e+06	4.02134e+06	63116.6	1.04932e+06	4.09527e+06	78.5477	38.7674	77.6787	110.491	1.434	5.123	1.029	77.285	1.434	0.327	65.196	5.123	1.292	57.159	1.029	0.982
FALSE		Phenol	C6 H6 O	Full match	Invalid mass	Full match	Full match	4.29	94.0423	2.821	1.3141e+07	9	14			88.9	DDA for preferred ion	7.37913e+06	8.60573e+06	8.11071e+06	7.88356e+06	7.37913e+06	1.14805e+07	4.71742e+06	6.65318e+06	1.06124e+07	8.60573e+06	6.8294e+06	9.41279e+06	8.11071e+06	3.27079e+07	7.88356e+06	7.00516e+06	72.9069	62.605	39.0036	102.16	0.673	1.228	1.158	0.226	1.456	0.673	0.203	1.346	1.228	0.209	1.194	1.158
FALSE		3-Mercaptohexanol	C6 H14 O S	No results	Invalid mass	No results	Full match	0.37	134.077	1.588	1.31396e+07	10	27			91.5	DDA for preferred ion	5.75623e+06	5.15996e+06	5.22007e+06	4.3895e+06	5.75623e+06	6.74256e+06	5.00222e+06	5.15996e+06	6.42279e+06	2.77194e+06	7.03742e+06	5.22007e+06	3.84646e+06	653210	4.3895e+06	5.48216e+06	89.5621	81.1703	97.2545	108.32	1.536	1.463	1.189	8.812	1.536	0.912	7.899	1.463	0.506	10.774	1.189	0.702
FALSE		Boc-Gln-Oh	C10 H18 N2 O5	Full match	Invalid mass	No results	Full match	-3.21	246.121	2.929	1.31116e+07	19	7			86.4	DDA for preferred ion	6.02377e+06	5.40968e+06	6.92964e+06	5.33994e+06	6.02377e+06	8.01174e+06	4.99487e+06	5.40968e+06	6.79721e+06	3.48189e+06	6.92964e+06	7.17683e+06	5.9986e+06	725830	5.82406e+06	5.33994e+06	76.9438	56.404	86.3555	96.9599	1.376	1.167	1.232	8.299	1.376	0.935	7.453	1.167	0.652	9.547	1.232	1.123
FALSE		3-Bromofuran	C4 H3 Br O	No results	Invalid mass	No results	Full match	-1.49	145.937	0.858	1.30445e+07	2	37			93.1	DDA for preferred ion	3.22273e+06	4.98529e+06	1.51006e+06	2.65018e+06	2.58786e+06	7.67864e+06	3.22273e+06	2.84467e+06	4.98529e+06	6.77956e+06	3.04488e+06	1.51006e+06	1.3998e+06	2.65018e+06	2.32691e+06	2.96308e+06	124.122	48.8168	100.075	49.8252	1.088	2.142	0.649	0.976	3.3	1.088	1.073	2.142	2.288	1.149	0.649	0.472
FALSE		Alanyltyrosine	C12 H16 N2 O4	Full match	Full match	No results	Full match	-1.99	252.111	5.131	1.3013e+07	32	15	93.5	83.6	81.8	DDA for preferred ion	48659.7	26558.6	91200.2	30463.5	27650.5	48659.7	77179.5	26178.4	27241.7	26558.6	373988	91200.2	77723.1	9.04315e+06	30463.5	27473.1	85.2172	13.5303	151.219	242.379	1.597	0.894	2.829	0.003	1.597	2.809	0.003	0.894	0.967	0.041	2.994	2.829
FALSE		Kyotorphin	C15 H23 N5 O4	Full match	Invalid mass	No results	Full match	-2.63	337.174	2.263	1.30023e+07	6	64			98.7	DDA for preferred ion	4.91333e+06	5.9297e+06	7.86656e+06	4.31129e+06	4.91333e+06	4.96603e+06	4.2017e+06	4.35449e+06	5.9297e+06	6.32188e+06	5.94497e+06	8.75435e+06	7.86656e+06	472226	4.94605e+06	4.31129e+06	40.1239	33.3776	61.4046	72.4689	1.004	1.466	1.825	10.405	1.004	0.975	9.221	1.199	1.466	12.589	1.77	1.825
FALSE		gamma-L-glutamyl-L-tyrosine	C14 H18 N2 O6	Full match	Invalid mass	No results	Full match	-2.82	310.116	6.963	1.28974e+07	21	59			96	DDA for preferred ion	7.36753e+06	5.62367e+06	5.47134e+06	1.6996e+06	7.36753e+06	9.02051e+06	5.86547e+06	1.63302e+06	1.17148e+07	5.62367e+06	284869	5.47134e+06	6.33549e+06	59248.9	1.97196e+06	1.6996e+06	70.1834	79.2263	142.633	150.296	4.574	5.941	3.728	124.349	4.574	3.451	27.562	5.941	3.309	4.808	2.775	3.728
FALSE		2762577	C15 H23 N3 O4	Full match	Invalid mass	No results	Full match	-1.75	309.168	2.128	1.28757e+07	11	40			91.2	DDA for preferred ion	139434	116877	181425	111883	131626	144195	139434	116877	131290	110277	497788	181425	166838	1.27723e+07	111883	109925	31.1497	13.8713	102.795	168.196	1.268	1.003	1.518	0.01	1.289	1.268	0.009	1.173	1.003	0.039	1.622	1.518
FALSE		[Similar to: Carbofuran; ΔMass: -1.1783 Da]	C4 H2 N2 O3 P2 S	Full match	Invalid mass	No results	No results	3.64	219.927	0.91	1.2869e+07	0	24			97.4	DDA for preferred ion	5.03763e+06	6.90479e+06	5.35546e+06	8.94313e+06	7.92418e+06	5.03763e+06	4.5796e+06	3.57876e+06	6.90479e+06	8.97584e+06	5.35546e+06	2.81353e+06	5.8658e+06	8.94313e+06	1.85887e+07	6.47406e+06	53.3119	55.0909	92.8422	76.5075	0.707	0.4	0.599	0.886	0.271	0.707	0.4	0.371	1.386	0.599	0.151	0.906
FALSE		Glycylglycyl-L-valine	C9 H17 N3 O4	Full match	No results	No results	Full match	-2.71	231.121	3.806	1.2866e+07	11	0				DDA for preferred ion	66856.7	33980.3	408722	28001.1	32203.9	238073	66856.7	26090.9	33980.3	116327	517223	408722	333742	830494	25015.2	28001.1	150.945	123.689	42.9311	141.037	2.388	1.358	11.919	0.039	9.517	2.388	0.031	1.358	4.154	0.623	16.339	11.919
FALSE		5-[(E)-2-Cyanovinyl]-2'-deoxyuridine	C12 H13 N3 O5	Not the top hit	Invalid mass	No results	Full match	-4.3	279.084	0.968	1.28264e+07	12	3			99.5	DDA for preferred ion	1.8645e+07	1.44225e+07	3.99138e+07	1.58168e+07	1.17683e+07	1.8645e+07	2.91812e+07	1.44941e+07	9.01733e+06	1.44225e+07	4.92209e+06	3.99138e+07	4.20048e+07	1.94198e+07	1.40111e+07	1.58168e+07	83.3476	46.3319	111.563	63.0899	1.331	0.746	2.656	0.606	1.331	1.845	0.746	0.644	0.912	0.253	2.849	2.656
FALSE		N-[(3-Carboxybenzyl)sulfonyl]-D-isoleucyl-N-(4-carbamimidoylbenzyl)-5-imino-L-ornithinamide	C27 H37 N7 O6 S	No match	Invalid mass	No results	Full match	3.86	587.255	9.788	1.27794e+07	3	3			97.3	DDA for preferred ion	3.52553e+06	2.67242e+06	8.58778e+06	3.50165e+06	3.52553e+06	2.54363e+06	6.72554e+06	2.48898e+06	2.67242e+06	7.67269e+06	8.58778e+06	68694.4	1.13122e+07	74707.3	3.50165e+06	7.79666e+06	125.979	99.2232	114.149	168.229	0.863	0.984	1.451	47.191	0.726	0.863	33.316	0.763	0.984	114.952	0.02	1.451
FALSE		3,5-Dichloro-4,6-dimethoxy-2-pyridinecarboxylic acid	C8 H7 Cl2 N O4	No match	Invalid mass	No results	Full match	1.79	250.976	1.647	1.2733e+07	1	5			76.1	DDA for preferred ion	1.07171e+07	1.35113e+07	1.45878e+07	1.01834e+07	1.02044e+07	1.39996e+07	1.07171e+07	1.26883e+07	1.97804e+07	1.35113e+07	3.61581e+06	1.66289e+07	1.45878e+07	1.51099e+06	1.01834e+07	1.13742e+07	32.3919	60.7696	66.4827	100.429	1.375	1.942	1.633	6.753	1.375	0.942	8.397	1.942	1.188	2.393	1.633	1.283
FALSE		Glycyl-L-leucine	C8 H16 N2 O3	Full match	Full match	Partial match	Not the top hit	-1.48	188.116	5.789	1.26262e+07	31	3	73.1	46		DDA for preferred ion	5.0011e+06	4.63605e+06	4.82332e+06	4.04909e+06	3.91315e+06	7.77597e+06	5.0011e+06	4.63605e+06	5.48494e+06	1.19469e+06	6.66814e+06	4.82332e+06	4.36775e+06	266759	4.96056e+06	4.04909e+06	99.67	105.671	92.1637	134.916	1.568	1.106	1.079	14.669	1.568	1.235	17.379	1.106	0.295	24.997	0.972	1.079
FALSE		Threonylglutamine	C9 H17 N3 O5	Full match	No results	No results	Full match	-2.46	247.116	7.856	1.2575e+07	4	0				DDA for preferred ion	148063	71298.8	217664	211646	79678.2	148063	335604	116887	41484.9	71298.8	276260	161899	217664	211646	264651	37731.1	120.903	86.8763	66.6612	116.106	0.559	0.552	1.305	0.376	0.559	8.895	0.552	0.157	1.89	1.305	0.612	5.769
FALSE		2,2'-(1,4,7-Triazonane-1,4-diyl)diacetic acid	C10 H19 N3 O4	Full match	Invalid mass	No results	Full match	-2.16	245.137	7.001	1.25021e+07	18	53			99.6	DDA for preferred ion	6.41691e+06	6.14621e+06	6.40675e+06	6.39232e+06	6.41691e+06	1.78281e+06	8.32527e+06	6.14621e+06	6.76137e+06	1.06118e+06	6.40675e+06	5.58498e+06	6.57881e+06	3.56584e+06	6.39232e+06	8.4334e+06	71.5596	96.2143	60.6363	77.6083	0.987	1.058	0.874	1.8	0.279	0.987	1.724	1.058	0.126	1.797	0.874	0.78
FALSE		Methyl N-acetylglycyl-L-lysinate	C11 H21 N3 O4	Full match	Invalid mass	No results	Full match	-1.77	259.153	7.705	1.24992e+07	23	49			93.7	DDA for preferred ion	5.79108e+06	1.18866e+06	6.82792e+06	5.61191e+06	5.43463e+06	7.07073e+06	5.79108e+06	4.97054e+06	1.12888e+06	1.18866e+06	6.82792e+06	4.90823e+06	7.50435e+06	115921	5.9022e+06	5.61191e+06	70.7766	134.148	77.1648	129.3	1.198	0.212	1.337	46.882	1.198	1.032	42.879	0.191	0.212	58.902	0.832	1.337
FALSE		(2Z)-2-Heptylidenehydrazinecarbothioamide	C8 H17 N3 S	No results	Invalid mass	No results	Full match	-4.55	187.113	4.015	1.24923e+07	1	4			93.6	DDA for preferred ion	4.58471e+06	5.54191e+06	7.77585e+06	6.60321e+06	6.37192e+06	4.58471e+06	4.40682e+06	5.54191e+06	4.53497e+06	6.80027e+06	4.13171e+06	7.77585e+06	7.9169e+06	1.21511e+07	6.60321e+06	5.17497e+06	31.1098	21.6474	64.0111	108.116	0.694	0.687	1.178	0.524	0.694	0.852	0.456	0.687	1.314	0.34	1.178	1.53
FALSE		2,2'-(1,4,7-Triazonane-1,4-diyl)diacetic acid	C10 H19 N3 O4	Full match	Invalid mass	No results	Full match	-1.63	245.137	6.677	1.24635e+07	18	55			99.5	DDA for preferred ion	4.84405e+06	2.40133e+06	338490	2.0268e+06	6.79765e+06	4.84405e+06	123550	2.40133e+06	1.23807e+06	3.96167e+06	338490	3.07016e+06	111892	8.69833e+06	126798	2.0268e+06	118.268	86.1727	206.763	189.971	0.781	1.955	0.055	0.781	38.203	0.061	0.276	9.764	1.955	0.039	24.213	0.055
FALSE		lys-leu	C12 H25 N3 O3	Full match	Invalid mass	No results	Full match	-2.65	259.189	2.573	1.24411e+07	6	41			92.3	DDA for preferred ion	7.1495e+06	9.61718e+06	8.3812e+06	7.81927e+06	7.1495e+06	7.63627e+06	5.76734e+06	8.88176e+06	9.61718e+06	1.07535e+07	4.22837e+06	8.3812e+06	1.1812e+07	8.36135e+06	5.84574e+06	7.81927e+06	50.1701	21.9367	52.411	35.9582	0.855	1.375	1.434	0.855	1.306	0.738	1.062	1.645	1.375	0.506	1.434	1.511
FALSE		ala-met	C8 H16 N2 O3 S	Full match	Invalid mass	No results	Full match	-2.38	220.088	3.158	1.23993e+07	9	36			95.3	DDA for preferred ion	4.94728e+06	4.83208e+06	6.24138e+06	4.46009e+06	4.42434e+06	5.70656e+06	4.94728e+06	4.83208e+06	6.11587e+06	985206	6.24138e+06	4.84106e+06	6.47326e+06	6.80102e+06	4.46009e+06	4.37118e+06	108.355	117.034	105.358	110.156	1.132	0.71	1.085	0.651	1.279	1.132	0.71	1.371	0.225	0.918	1.085	1.481
FALSE		met-val	C10 H20 N2 O3 S	Full match	Invalid mass	No results	Full match	-1.32	248.119	8.692	1.23973e+07	3	39			95.2	DDA for preferred ion	59785.1	40936.7	64039	46518.9	6.64965e+06	46091.7	59785.1	40936.7	37157.2	43002	218702	53926.7	64039	3.19421e+06	33821.4	46518.9	239.556	19.9949	124.627	200.914	1.363	0.924	1.377	2.082	1.363	1.285	0.013	1.099	0.924	0.068	1.594	1.377
FALSE		Met-Leu	C11 H22 N2 O3 S	Full match	Invalid mass	No results	Full match	-0.1	262.135	10.788	1.23235e+07	5	16			80.7	DDA for preferred ion	4.9095e+06	2.62717e+06	6.26877e+06	8.42648e+06	3.3892e+06	4.9095e+06	6.09774e+06	2.62717e+06	62957.3	4.03157e+06	2.1864e+06	7.8829e+06	6.26877e+06	8.42648e+06	1.40192e+07	1.93315e+06	81.192	135.418	90.3186	68.2637	0.402	0.312	0.562	0.402	0.35	3.154	0.312	0.004	2.085	0.259	0.562	3.243
FALSE		met-val	C10 H20 N2 O3 S	Full match	Invalid mass	No results	Full match	-1.78	248.119	7.836	1.2286e+07	3	2			93.6	DDA for preferred ion	158289	121791	200384	158190	158289	216296	155312	89407.7	121791	214573	275077	200384	75747.3	9.49403e+06	90061.8	158190	77.4374	64.6961	98.8116	209.217	0.982	1.352	0.479	0.017	2.402	0.982	0.009	1.352	1.356	0.029	2.225	0.479
FALSE		2-Methyl-4,5-dinitro-1H-imidazole	C4 H4 N4 O4	No match	Invalid mass	No results	Full match	-4.93	172.022	0.815	1.22664e+07	4	7			72.5	DDA for preferred ion	96057.3	95721.8	106246	83658.3	96057.3	130010	86375.7	106301	95721.8	95000.3	225794	100461	106246	6.3066e+06	80192.6	83658.3	23.2304	30.0826	79.9242	206.853	1.032	1.136	1.253	0.015	1.621	1.032	0.017	1.194	1.136	0.036	1.253	1.27
FALSE		met-thr	C9 H18 N2 O4 S	Full match	Invalid mass	No results	Full match	-2.91	250.098	3.583	1.22646e+07	5	32			96	DDA for preferred ion	4.14167e+06	3.64257e+06	5.20765e+06	4.04378e+06	4.03212e+06	5.54555e+06	4.14167e+06	3.64257e+06	5.42947e+06	948481	6.34817e+06	5.03145e+06	5.20765e+06	7.0058e+06	4.04378e+06	3.61873e+06	95.9853	102.544	101.99	92.4329	1.145	0.52	1.244	0.576	1.371	1.145	0.52	1.343	0.262	0.906	1.244	1.439
FALSE		17beta-estradiol 6-O-(carboxymethyl)oxime	C20 H25 N O5	Full match	Invalid mass	No results	Full match	-1.73	359.173	15.523	1.2174e+07	13	11			93.9	DDA for preferred ion	8.3546e+06	8.82843e+06	9.58462e+06	8.11431e+06	8.3546e+06	8.34227e+06	9.86269e+06	8.82843e+06	7.75312e+06	9.41193e+06	4.54306e+07	9.58462e+06	9.19036e+06	3.00561e+06	8.11431e+06	1.01288e+07	17.388	13.7011	145.195	58.4823	1.028	0.955	1.181	2.78	1.028	0.974	2.937	0.955	0.929	15.115	1.181	0.907
TRUE		(S)-4-Amino-5-oxopentanoate	C5 H9 N O3	Full match	Invalid mass	Full match	Partial match	-0.22	131.058	1.203	1.21184e+07	54	22			93	DDA for preferred ion	1.09362e+06	2.36764e+06	1.78861e+06	7.02289e+06	1.50296e+06	1.09362e+06	510589	2.36764e+06	2.18052e+06	2.86097e+06	935205	1.78861e+06	2.43081e+06	2.66667e+07	7.02289e+06	3.21305e+06	77.0018	70.9208	92.5421	142.609	0.156	0.31	0.255	0.056	0.156	0.159	0.089	0.31	0.89	0.035	0.255	0.757
FALSE		4-(γ-L-Glutamylamino)butanoate	C9 H16 N2 O5	Full match	Invalid mass	Full match	Not the top hit	-2.53	232.105	1.551	1.21019e+07	13	10			93.1	DDA for preferred ion	5.36798e+06	5.01973e+06	4.83693e+06	5.32844e+06	5.36798e+06	6.14669e+06	4.34868e+06	5.01973e+06	5.16312e+06	2.4642e+06	6.17641e+06	4.75348e+06	4.83693e+06	5.39045e+06	5.32844e+06	4.58451e+06	79.5048	73.0368	88.3943	79.1773	0.996	0.931	1.055	0.996	1.154	0.949	0.931	0.969	0.538	1.146	0.892	1.055
FALSE		Benzene, 1,1'-thiobis(2,6-dimethyl-	C16 H18 S	Not the top hit	Invalid mass	No results	Full match	-0.74	242.113	12.899	1.20605e+07	2	1			97.3	DDA for preferred ion	1.17569e+07	7.36876e+06	1.24214e+07	7.1904e+06	6.24744e+06	1.17569e+07	1.494e+07	6.44363e+06	8.23883e+06	7.36876e+06	4.23787e+07	6.87283e+06	1.24214e+07	1.23512e+07	5.67756e+06	7.1904e+06	80.6651	23.0639	145.382	51.9136	2.071	1.025	1.727	0.506	2.071	2.078	0.522	1.451	1.025	3.431	1.211	1.727
FALSE		[Similar to: Pipecolic acid; ΔMass: 44.9152 Da]	C3 H3 N4 O3 P	Full match	Invalid mass	No results	No results	-0.3	173.994	1.808	1.20449e+07	0	75			98.2	DDA for preferred ion	89223.1	98147.3	104315	99098	51111.9	89223.1	93359.5	102089	98147.3	92477	511037	69960.8	104315	2.93394e+07	58686.3	99098	42.5117	52.8254	165.01	173.856	0.942	0.933	1.053	0.002	1.52	0.942	0.003	1.672	0.933	0.017	1.192	1.053
FALSE		S-propargyl-cysteine	C6 H9 N O2 S	Full match	Invalid mass	No results	Full match	-0.84	159.035	13.983	1.19868e+07	5	9			90.7	DDA for preferred ion	259007	6.70075e+06	104822	1.1651e+07	6.67676e+06	259007	239686	9.50213e+06	6.70075e+06	6.29474e+06	142527	82207	104822	9.1192e+06	1.23557e+07	1.1651e+07	223.882	112.813	81.545	110.835	0.021	0.542	0.009	0.732	0.021	0.021	1.042	0.542	0.54	0.016	0.007	0.009
FALSE		(1-Methyl-3-piperidinyl)methyl 4-nitrobenzoate	C14 H18 N2 O4	Full match	Invalid mass	No results	Full match	-1.31	278.126	9.933	1.19543e+07	16	54			95.6	DDA for preferred ion	5.33915e+06	4.35433e+06	2.65361e+06	5.4698e+06	7.27728e+06	5.0051e+06	5.33915e+06	4.35433e+06	6.28469e+06	1.56142e+06	2.65361e+06	5.24179e+06	1.06941e+06	7.86133e+06	5.41277e+06	5.4698e+06	71.5642	103.809	91.4166	46.4695	0.926	0.554	0.338	0.926	0.925	0.976	0.554	1.161	0.285	0.338	0.968	0.196
FALSE		Threonylglutamine	C9 H17 N3 O5	Full match	No results	No results	Full match	-4.19	247.116	7.021	1.1952e+07	4	0				DDA for preferred ion	91305.3	58825.6	119547	68877.6	56241	91305.3	111745	54569	58825.6	58827.6	479480	112698	119547	97732.8	47134.6	68877.6	68.083	22.1782	143.799	34.9827	1.622	0.854	2.391	0.575	1.937	1.622	0.558	1.248	0.854	4.906	2.391	1.736
FALSE		N~2~-(Carboxymethyl)lysine	C8 H16 N2 O4	Full match	Invalid mass	No results	Full match	-2.31	204.111	1.386	1.19395e+07	38	1			69.7	DDA for preferred ion	4.95976e+06	4.8967e+06	5.03326e+06	4.45609e+06	4.95976e+06	7.16242e+06	4.14762e+06	4.8967e+06	6.08346e+06	1.03969e+06	5.10635e+06	5.03326e+06	3.55718e+06	3.11508e+06	5.63536e+06	4.45609e+06	105.915	111.986	103.46	102.223	1.271	1.08	0.893	1.592	1.271	0.931	1.572	1.08	0.233	1.639	0.893	0.798
FALSE		[Similar to: 6-phenyl-5-(phenylthio)imidazo[2,1-b][1,3]thiazole; ΔMass: -39.1429 Da]	C8 H2 N O2 P3 S	Full match	Invalid mass	No results	No results	-2.15	268.901	0.835	1.19305e+07	0	2			72.2	DDA for preferred ion	1.15199e+07	1.1569e+07	1.08462e+07	8.86695e+06	1.04522e+07	1.15199e+07	1.15524e+07	1.1569e+07	1.07981e+07	1.36388e+07	9.62937e+06	1.08462e+07	1.18376e+07	395105	8.99452e+06	8.86695e+06	20.4301	19.4563	30.6102	77.6345	1.303	1.538	1.335	26.454	1.281	1.303	29.281	1.201	1.538	24.372	1.206	1.335
FALSE		gln-phe	C14 H19 N3 O4	Full match	Invalid mass	No results	Full match	-2.16	293.137	9.979	1.19151e+07	11	29			96.1	DDA for preferred ion	4.64715e+06	1.00336e+06	3.42757e+06	4.18082e+06	4.57627e+06	7.72769e+06	4.64715e+06	5.05409e+06	63069.1	1.00336e+06	4.57577e+06	3.31396e+06	3.42757e+06	4.33594e+06	4.18082e+06	3.7768e+06	98.4082	178.69	96.8218	94.1007	1.23	0.266	0.908	1.055	1.848	1.23	1.166	0.015	0.266	1.055	0.793	0.908
FALSE		Adenosine	C10 H13 N5 O4	Full match	Full match	Full match	Full match	-2.27	267.096	4.451	1.1866e+07	104	7	98.2	9.9	93.3	DDA for preferred ion	42948.3	25142.7	123968	36081.4	29335	42948.3	53119.5	30431.3	23957.9	25142.7	550202	50464.5	123968	8.24497e+06	21974.1	36081.4	65.1141	14.1009	171.213	242.235	1.472	0.697	2.297	0.004	1.954	1.472	0.004	1.09	0.697	0.067	2.297	3.436
FALSE		1,1,1-Trifluoroacetone	C3 H3 F3 O	No results	Invalid mass	No results	Full match	0.28	112.014	1.503	1.18596e+07	5	13			85.1	DDA for preferred ion	9.62436e+06	7.04638e+06	1.16392e+07	7.50633e+06	9.62436e+06	9.83259e+06	9.30043e+06	8.79533e+06	7.0227e+06	7.04638e+06	4.09673e+06	1.16392e+07	1.20491e+07	3.20734e+06	9.88487e+06	7.50633e+06	35.8303	16.3333	65.8393	50.0898	1.239	0.939	1.277	3.001	0.995	1.239	2.742	0.71	0.939	1.277	1.177	1.605
FALSE		[Similar to: 1-(4-bromophenyl)-2-phenylethan-1-one; ΔMass: -48.9151 Da]	C7 H15 N O7	Full match	Invalid mass	No results	No results	-2.66	225.084	1.148	1.18474e+07	0	22			91.1	DDA for preferred ion	3.84173e+06	4.14897e+06	2.80491e+06	4.09333e+06	5.72407e+06	3.75246e+06	3.84173e+06	4.14897e+06	3.45777e+06	4.52135e+06	2.64676e+06	2.80491e+06	6.05017e+06	3.76536e+06	4.69673e+06	4.09333e+06	108.83	104.088	120.677	100.901	0.939	1.102	0.703	1.52	0.799	0.939	1.102	0.736	1.105	0.703	0.597	1.478
FALSE		(3aR,6aS)-3-Ethyl-1-(methylsulfonyl)hexahydropyrrolo[3,2-b]pyrrol-2(1H)-one	C9 H16 N2 O3 S	Full match	Invalid mass	No results	Full match	-1.23	232.088	9.103	1.18329e+07	1	8			99.4	DDA for preferred ion	4.31855e+06	47185.2	217436	47801.9	4.61467e+06	4.31855e+06	61425.4	43123.1	47185.2	47799.6	217436	6.16487e+06	65857.1	54308.4	35461.1	47801.9	152.185	25.9846	230.284	29.9018	84.972	1	4.004	84.972	121.783	1.285	0.794	1.331	1	4.004	173.849	1.378
FALSE		N,N-Bis(2-hydroxyethyl)formamide	C5 H11 N O3	Full match	Full match	Partial match	Partial match	-1.83	133.074	1.544	1.16769e+07	50	16	79.6	49.8	99.2	DDA for preferred ion	6.23029e+06	5.70373e+06	5.78761e+06	5.34176e+06	4.42015e+06	6.23029e+06	8.99742e+06	4.63472e+06	7.69491e+06	5.70373e+06	5.78761e+06	5.50977e+06	6.0897e+06	575466	6.40083e+06	5.34176e+06	52.2065	42.331	59.7172	105.575	1.684	1.202	1.14	7.681	0.973	1.684	8.054	1.202	1.068	10.057	0.861	1.14
FALSE		tert-Butyl hydrazodiformate	C10 H20 N2 O4	Full match	Invalid mass	No results	Full match	-2.11	232.142	2.82	1.15332e+07	21	11			99.3	DDA for preferred ion	128283	144586	248150	139425	128283	155391	111419	141008	205771	144586	285634	248150	225994	1.13461e+07	139425	132621	46.9142	44.8066	39.466	167.629	0.84	1.09	1.704	0.011	1.115	0.84	0.012	1.476	1.09	0.025	1.78	1.704
FALSE		1-(1,1-Dimethoxyethoxy)-1,1-dimethoxyethane	C8 H18 O5	No results	Invalid mass	No results	Full match	-0.73	194.115	10	1.15236e+07	2	36			96.9	DDA for preferred ion	1.04105e+06	594188	1.09029e+06	475226	611625	1.04105e+06	6.44962e+06	507238	594188	616936	3.60478e+06	1.09029e+06	1.01281e+06	606202	451319	475226	162.285	35.4699	128.38	20.8628	2.307	1.298	2.416	1.009	2.307	13.572	0.837	1.317	1.298	5.947	2.416	2.131
FALSE		1768985	C4 H9 N O5	Full match	Invalid mass	No results	Full match	-1.88	151.048	1.254	1.14974e+07	1	4			63.9	DDA for preferred ion	2.59885e+06	2.89514e+06	2.61638e+06	4.26642e+06	3.61891e+06	2.59885e+06	1.63204e+06	2.89514e+06	2.66464e+06	3.52397e+06	2.68077e+06	2.61638e+06	2.35034e+06	9.67853e+06	4.26642e+06	3.01726e+06	89.0623	65.3497	99.3598	94.5778	0.541	0.625	0.613	0.374	0.609	0.541	0.299	0.625	1.168	0.277	0.613	0.779
FALSE		1,3-di(3-thienyl)prop-2-en-1-one	C11 H8 O S2	No match	Invalid mass	No results	Full match	0.18	220.002	1.39	1.14582e+07	3	4			65.7	DDA for preferred ion	1.33775e+07	1.6324e+07	1.59276e+07	9.95593e+06	1.11499e+07	2.01346e+07	1.33775e+07	1.11627e+07	1.6324e+07	1.77544e+07	4.24838e+06	1.71179e+07	1.59276e+07	989895	1.12764e+07	9.95593e+06	51.1529	51.1696	81.7429	93.094	1.786	1.783	1.6	11.264	1.786	1.344	11.277	1.448	1.783	4.292	1.518	1.6
FALSE		2-(Diethylamino)ethyl 4-isopropyl-1-piperazinecarboxylate	C14 H29 N3 O2	Full match	Invalid mass	No results	Full match	-1.83	271.225	10.653	1.14191e+07	3	19			84.6	DDA for preferred ion	2.05954e+06	5.40722e+06	1.39641e+06	1.70339e+06	3.63643e+06	2.05954e+06	1.30254e+06	1.69456e+06	6.36055e+06	5.40722e+06	1.23115e+06	1.39641e+06	1.99467e+06	135279	5.48542e+06	1.70339e+06	120.228	126.435	96.5328	177.288	0.765	3.174	1.171	26.881	0.375	0.765	12.526	1.16	3.174	9.101	0.255	1.171
FALSE		Caprolactam	C6 H11 N O	Full match	Full match	No results	Full match	1.89	113.084	2.555	1.13851e+07	50	5	60.6	46.4	88.7	DDA for preferred ion	4.51219e+06	4.73961e+06	5.56934e+06	1.95081e+06	4.10207e+06	4.72436e+06	4.51219e+06	4.73961e+06	2.96354e+06	6.21696e+06	9.15224e+06	5.56934e+06	3.26017e+06	1.88866e+06	1.95081e+06	6.92659e+06	84.4114	100.081	87.8064	119.352	2.172	1.519	2.855	2.172	2.422	0.651	2.51	1.519	0.898	4.846	2.855	0.471
FALSE		2,3-Dihydroxyphenyl beta-D-glucopyranosiduronic acid	C12 H14 O9	Full match	Invalid mass	No results	Full match	-1.26	302.063	8.838	1.1381e+07	3	21			99.1	DDA for preferred ion	2.72974e+06	39328.8	80948.3	39876.7	6.10388e+06	2.72974e+06	58927.4	39328.8	36520.5	43866.8	192198	80948.3	58951	46775.3	32196.3	39876.7	168.509	21.5263	105.06	28.3343	84.784	1.1	2.514	130.493	84.784	1.478	0.841	1.134	1.1	4.109	2.514	1.478
FALSE		L-gamma-Glutamyl-L-leucine	C11 H20 N2 O5	Full match	Invalid mass	No results	Full match	-1.91	260.137	7.495	1.13601e+07	9	8			93.3	DDA for preferred ion	4.50122e+06	4.03371e+06	5.81793e+06	4.55543e+06	3.69118e+06	7.88968e+06	4.50122e+06	4.03371e+06	6.67752e+06	3.12785e+06	5.93529e+06	5.08408e+06	5.81793e+06	61818.5	4.55543e+06	5.12285e+06	63.617	61.2985	85.2301	110.018	1.732	1.466	1.136	59.71	1.732	0.879	65.251	1.466	0.611	96.012	1.116	1.136
FALSE		1-BOC-Piperazine	C9 H18 N2 O2	Full match	Partial match	No results	Full match	-1.48	186.137	4.732	1.13309e+07	10	1			70.1	DDA for preferred ion	57364	49175	426403	49148.9	26356.9	296983	57364	68424.7	42692.6	49175	226027	460856	426403	7.95652e+06	23708.6	49148.9	172.592	72.4059	112.081	238.593	1.167	1.001	8.676	0.003	12.526	1.167	0.009	1.801	1.001	0.028	19.438	8.676
FALSE		[Similar to: Cytidine 5'-diphosphocholine; ΔMass: -205.1217 Da]	C6 H10 N3 O4 P S2	Full match	Invalid mass	No results	No results	1.94	282.986	0.997	1.13237e+07	0	18			94.7	DDA for preferred ion	1.13135e+07	1.44896e+07	1.19049e+07	1.10062e+07	1.61457e+07	9.68232e+06	1.13135e+07	1.91082e+07	1.44896e+07	1.17835e+07	2.89181e+06	1.19621e+07	1.19049e+07	445826	1.10062e+07	1.52526e+07	58.5686	58.1749	68.5029	99.4971	0.88	1.317	1.087	36.215	0.88	0.742	42.86	1.317	0.773	6.486	1.087	0.781
FALSE		2-O-Aminohexuronic acid	C6 H11 N O7	Full match	Invalid mass	No results	Full match	-2.36	209.053	1.979	1.12834e+07	1	17			92.3	DDA for preferred ion	4.98335e+06	5.52394e+06	3.9792e+06	6.2686e+06	7.12637e+06	3.10347e+06	4.98335e+06	5.52394e+06	9.55309e+06	4.82275e+06	3.20721e+06	3.9792e+06	5.67331e+06	4.2183e+06	6.2686e+06	6.4802e+06	92.0392	62.3802	105.886	75.0352	0.769	1.31	0.76	1.689	0.495	0.769	1.31	1.524	0.744	0.76	0.635	0.875
FALSE		N~5~-(Diaminomethylene)-N~2~-2-propyn-1-ylornithine	C9 H16 N4 O2	No results	Invalid mass	No results	Full match	-2.64	212.127	2.329	1.12165e+07	8	21			93.3	DDA for preferred ion	3.59864e+06	3.87369e+06	8.40477e+06	395934	3.59864e+06	1.72166e+06	4.86658e+06	4.88053e+06	3.87369e+06	1.85543e+06	3.57575e+06	8.40477e+06	8.48278e+06	330513	395934	2.62901e+06	83.7023	77.0153	57.2563	165.503	4.348	9.784	10.819	10.888	4.348	1.851	14.767	9.784	0.706	10.819	21.228	3.227
FALSE		2'-Deoxy-5'-O-phosphonatocytidine	C9 H12 N3 O7 P	Full match	Invalid mass	No results	Full match	-2.29	305.041	1.303	1.12159e+07	11	11			100	DDA for preferred ion	7.22925e+06	5.57321e+06	4.36692e+06	1.25207e+07	1.13944e+07	7.22925e+06	4.81709e+06	7.72175e+06	5.57321e+06	5.11105e+06	4.36692e+06	1.3795e+07	3.83502e+06	2.46335e+07	1.25207e+07	7.28519e+06	52.2493	69.2908	89.6687	76.9494	0.577	0.445	0.526	0.463	0.577	0.661	0.313	0.445	0.702	0.177	1.102	0.526
FALSE		N-{4-[(3-Chloro-2-fluorobenzyl)carbamoyl]-9-(2,2-difluoroethyl)-5-hydroxy-6-oxo-3,7-diazatricyclo[7.2.2.0~2,7~]trideca-2,4-dien-1-yl}-N,N',N'-trimethylethanediamide	C26 H29 Cl F3 N5 O5	No match	Invalid mass	No results	Full match	-3.98	583.179	16.379	1.1157e+07	1	19			95.5	DDA for preferred ion	4.19121e+06	8.17628e+06	3.79194e+06	4.58116e+06	7.25543e+06	4.19121e+06	4.05248e+06	7.99794e+06	8.17628e+06	8.37972e+06	5.7361e+06	3.01405e+06	3.79194e+06	1.0954e+06	4.58116e+06	6.61427e+06	47.3547	48.4485	50.8325	81.7836	0.915	1.785	0.658	6.624	0.915	0.613	7.301	1.785	1.267	5.237	0.658	0.573
FALSE		Methyl N-allylglycyl-L-isoleucyl-L-valinate	C17 H31 N3 O4	Full match	Invalid mass	No results	Full match	-0.34	341.231	11.957	1.11073e+07	1	4			94.3	DDA for preferred ion	2.33895e+07	1.08075e+07	1.45879e+07	4.76047e+06	1.32434e+07	2.33895e+07	4.14612e+07	6.25051e+06	1.77508e+07	1.08075e+07	2.91587e+07	1.26015e+07	1.45879e+07	5.83641e+06	3.12564e+06	4.76047e+06	110.496	67.3038	101.269	55.2995	7.483	2.27	4.032	2.269	7.483	8.709	1.071	5.679	2.27	4.996	4.032	3.064
FALSE		Cytidine	C9 H13 N3 O5	Full match	Full match	Full match	Full match	-2.46	243.085	1.742	1.10469e+07	42	10	99.1	10	68.5	DDA for preferred ion	2.85368e+06	3.82831e+06	6.24656e+06	4.64241e+06	4.56204e+06	2.77663e+06	2.85368e+06	3.77337e+06	4.08393e+06	3.82831e+06	2.70747e+06	6.63613e+06	6.24656e+06	130133	4.64749e+06	4.64241e+06	61.7451	71.6521	87.1578	89.9757	0.615	0.879	1.428	35.057	0.597	0.615	28.996	0.879	0.825	20.805	1.428	1.346
FALSE		2-(Diethylamino)ethanol	C6 H15 N O	Full match	Invalid mass	No results	Full match	1.12	117.115	2.403	1.10404e+07	18	7			97.6	DDA for preferred ion	1.00976e+06	613176	2.41798e+06	1.05149e+06	1.00976e+06	644506	1.99519e+06	977877	540175	613176	9.77739e+06	2.41798e+06	2.35271e+06	1.77502e+07	868939	1.05149e+06	76.8094	66.167	140.828	134.348	0.742	0.583	2.237	0.057	0.742	1.897	0.055	0.622	0.583	0.551	2.783	2.237
FALSE		N-Methyl-N-phenyl-Nalpha-({2,4,7-trimethyl-1-[3-(3-pyridinyl)propyl]-1H-indol-3-yl}acetyl)-L-phenylalaninamide	C37 H40 N4 O2	No match	Invalid mass	No results	Full match	2.53	572.317	12.348	1.10327e+07	2	7			97.1	DDA for preferred ion	8.09349e+06	8.59836e+06	8.6978e+06	9.74549e+06	8.09349e+06	7.25603e+06	9.91667e+06	8.59836e+06	8.78441e+06	7.41434e+06	1.53537e+07	5.99861e+06	8.6978e+06	9.74549e+06	8.75523e+06	1.11864e+07	36.7746	37.8699	59.5456	30.1603	0.83	0.882	0.778	0.83	0.829	0.886	0.882	1.003	0.663	1.575	0.685	0.778
FALSE		N-(7-Butyl-8-hydroxy-4,9-dimethyl-2,6-dioxo-1,5-dioxonan-3-yl)-3-formamidosalicylamide	C21 H28 N2 O8	Not the top hit	No results	No results	Full match	3.17	436.186	15.453	1.09942e+07	5	0				DDA for preferred ion	2.4772e+06	9.3734e+06	1.63355e+06	1.36756e+07	7.89283e+06	1.70041e+06	2.4772e+06	1.22495e+07	9.3734e+06	6.68584e+06	4.88155e+06	1.44251e+06	1.63355e+06	1.36756e+07	1.11734e+07	1.47931e+07	133.203	104.124	117.036	100.671	0.167	0.839	0.129	0.577	0.152	0.167	0.896	0.839	0.452	0.357	0.129	0.11
FALSE		lys-tyr	C15 H23 N3 O4	Full match	Invalid mass	No results	Full match	-2.29	309.168	1.599	1.09439e+07	11	42			94.3	DDA for preferred ion	4.62558e+06	5.56386e+06	4.9632e+06	4.64634e+06	4.62558e+06	5.03667e+06	3.35624e+06	3.56911e+06	5.56386e+06	8.16663e+06	3.96348e+06	4.9632e+06	5.99877e+06	9.17043e+06	4.64634e+06	3.42095e+06	58.9534	58.3604	88.9537	51.0966	0.981	1.197	1.068	0.504	1.084	0.981	0.389	1.197	2.387	0.432	1.068	1.754
FALSE		[Similar to: DL-Arginine; ΔMass: 4.9807 Da]	C6 H9 N7	Full match	Invalid mass	No results	No results	2.17	179.092	1.134	1.09115e+07	0	5			89.3	DDA for preferred ion	2.30069e+06	3.81607e+06	2.12517e+06	3.26311e+06	2.70721e+06	2.30069e+06	1.41641e+06	2.64811e+06	3.81607e+06	3.87608e+06	1.76705e+06	2.16586e+06	2.12517e+06	1.12352e+07	2.51609e+06	3.26311e+06	35.1481	38.586	55.5871	88.2129	0.434	1.188	0.651	0.241	0.914	0.434	0.236	1.517	1.188	0.157	0.861	0.651
FALSE		MFCD00054506	C12 H10 O S2	Invalid mass	Invalid mass	No results	Full match	-0.64	234.017	2.599	1.09045e+07	4	4			66.8	DDA for preferred ion	1.06905e+07	1.51298e+07	1.25544e+07	9.7474e+06	1.06905e+07	1.82579e+07	1.02836e+07	1.26136e+07	1.77181e+07	1.51298e+07	5.45385e+06	1.7242e+07	1.25544e+07	4.43519e+06	9.7474e+06	1.10649e+07	65.0306	51.6829	69.0042	81.3076	1.873	1.818	1.23	2.41	1.873	0.929	2.844	1.818	1.367	1.23	1.769	1.135
FALSE		Aspartame	C14 H18 N2 O5	Not the top hit	Full match	No results	Full match	-1.63	294.121	8.5	1.08622e+07	25	21	73.5	52.9	94.1	DDA for preferred ion	5.53823e+06	4.10793e+06	5.72332e+06	5.49565e+06	1.46367e+06	6.18611e+06	5.53823e+06	6.09821e+06	2.34157e+06	4.10793e+06	5.7236e+06	2.28304e+06	5.72332e+06	1.09969e+07	5.49565e+06	5.23901e+06	110.887	64.5489	86.7768	55.1862	1.057	0.555	0.52	0.133	1.126	1.057	0.555	0.426	0.784	0.52	0.415	1.092
FALSE		2-({[(2S)-1-Azido-3-hydroxy-2-propanyl]oxy}methyl)-6-phenyl-1,2,4-triazine-3,5(2H,4H)-dione	C13 H14 N6 O4	No match	Invalid mass	No results	Full match	2.69	318.109	2.605	1.08571e+07	4	11			95.4	DDA for preferred ion	6.14568e+06	1.01469e+07	1.01874e+07	6.58449e+06	6.14568e+06	2.1094e+07	4.1782e+06	7.52316e+06	1.39676e+07	1.01469e+07	1.83671e+06	1.35541e+07	1.01874e+07	5.49643e+06	9.49795e+06	6.58449e+06	138.318	94.8721	115.584	99.9408	1.118	1.471	1.427	1.118	2.221	0.635	1.369	1.471	1.541	0.334	1.427	1.547
FALSE		2-(Diethylamino)ethanol	C6 H15 N O	Full match	Invalid mass	No results	Full match	-0.05	117.115	2.014	1.08204e+07	18	7			97.8	DDA for preferred ion	787438	554982	468072	495469	567025	787438	1.28245e+06	544332	554982	722412	4.87339e+06	378983	468072	624197	495469	305458	68.9797	24.7454	190.237	51.1728	1.589	1.12	1.532	0.908	1.589	4.198	0.872	1.12	2.365	7.807	0.765	1.532
FALSE		gln-leu	C11 H21 N3 O4	Full match	Invalid mass	No results	Full match	-1.68	259.153	7.282	1.07451e+07	23	43			92	DDA for preferred ion	141247	1.43164e+06	176314	1.43721e+06	141247	90679.1	1.45709e+06	1.43164e+06	1.61587e+06	177652	2.43318e+06	176314	113155	9.10969e+06	1.43721e+06	137633	196.069	127.102	188.395	160.967	0.063	1.124	0.267	0.016	0.063	10.587	0.157	1.124	1.291	0.267	0.123	0.822
FALSE		2,4-Diacetamido-2,4,6-trideoxy-alpha-D-mannopyranose	C10 H18 N2 O5	Full match	Invalid mass	No results	Full match	-1.56	246.121	6.697	1.06499e+07	19	25			99.5	DDA for preferred ion	884603	1.39021e+06	1.87588e+06	882461	484909	1.81602e+06	884603	957835	1.39021e+06	3.86661e+06	909086	1.87588e+06	5.04006e+06	7.43278e+06	673260	882461	122.143	71.2261	102.591	192.776	1.002	2.065	2.786	0.065	2.697	1.002	0.129	2.065	4.382	0.122	2.786	5.711
FALSE		[Similar to: DEET; ΔMass: -14.0088 Da]	C5 H15 N5 O2	Full match	Invalid mass	No results	No results	-1.84	177.122	1.15	1.0644e+07	0	2			67.3	DDA for preferred ion	7.8102e+06	7.3688e+06	3.92185e+06	5.2556e+06	7.8102e+06	8.31651e+06	5.98344e+06	4.88685e+06	8.07097e+06	7.3688e+06	3.92185e+06	3.25891e+06	7.57768e+06	9.48494e+06	5.2556e+06	3.14501e+06	34.2044	57.6094	80.4482	59.2452	1.582	1.536	0.62	0.823	1.582	1.903	0.515	1.536	2.343	0.413	0.62	2.409
FALSE		Gly-l-pro	C7 H12 N2 O3	Full match	Invalid mass	No results	Full match	-1.62	172.085	1.306	1.06255e+07	11	75			98.3	DDA for preferred ion	9.06723e+06	8.16362e+06	8.99622e+06	4.35001e+06	9.06723e+06	1.02892e+07	4.7525e+06	7.88559e+06	9.65187e+06	8.16362e+06	3.72848e+06	1.19218e+07	8.99622e+06	363791	5.43443e+06	4.35001e+06	56.5192	24.6585	55.4584	77.2414	1.893	1.877	2.194	24.924	1.893	1.093	21.676	1.776	1.877	10.249	2.194	2.068
FALSE		(2S,3R)-2-Amino-1,3-dodecanediol	C12 H27 N O2	Full match	No results	No results	Full match	-1.37	217.204	12.988	1.06063e+07	1	0				DDA for preferred ion	9.01654e+06	5.83404e+06	1.04499e+07	5.13712e+06	5.46895e+06	9.01654e+06	9.71039e+06	5.5374e+06	6.05911e+06	5.83404e+06	4.28745e+07	1.00066e+07	1.04499e+07	3.74039e+06	5.13712e+06	5.4394e+06	59.9296	14.4647	142.283	20.5773	1.755	1.179	1.948	1.462	1.755	1.785	1.48	1.179	1.073	11.463	1.948	1.921
FALSE		leu-gln	C11 H21 N3 O4	Full match	Invalid mass	No results	Full match	-2.06	259.153	3.224	1.05439e+07	23	9			97.8	DDA for preferred ion	3.47586e+06	2.42946e+06	2.67073e+06	3.24554e+06	2.87459e+06	4.3374e+06	3.47586e+06	2.42946e+06	3.67365e+06	729432	3.7725e+06	2.67073e+06	2.08331e+06	9.41761e+06	3.24554e+06	3.12703e+06	89.2822	119.135	97.0894	100.632	1.112	0.258	0.666	0.305	1.336	1.112	0.258	1.132	0.233	0.401	0.823	0.666
FALSE		1-[4-(1,4,8,11-Tetraazacyclotetradecan-1-ylmethyl)phenyl]-N-(2-thienylmethyl)methanamine	C23 H37 N5 S	Not the top hit	Invalid mass	No results	Full match	0.34	415.277	11.404	1.05197e+07	1	18			95.8	DDA for preferred ion	3.48136e+06	4.75688e+06	8.77187e+06	3.39732e+06	3.45044e+06	3.48136e+06	7.34833e+06	4.75688e+06	4.05496e+06	5.03724e+06	4.72569e+07	8.77187e+06	6.55221e+06	1.26144e+06	3.39732e+06	4.53483e+06	87.1841	19.4901	168.368	55.1294	1.62	1.194	2.582	2.735	1.025	1.62	3.771	1.194	1.111	37.463	2.582	1.445
FALSE		1-[(1R,4R,5S)-4,5-Dihydroxy-3-(2-hydroxyethyl)-2-cyclopenten-1-yl]-5-methyl-2,4(1H,3H)-pyrimidinedione	C12 H16 N2 O5	Full match	Invalid mass	No results	Full match	-1.85	268.105	4.878	1.03917e+07	28	36			99.3	DDA for preferred ion	38253.8	20370.7	46392.2	22368.8	21400	38253.8	45770	20139.7	21311.9	20370.7	183185	44777.8	46392.2	7.22102e+06	18352.4	22368.8	69.6319	13.3865	141.576	242.621	2.046	0.911	2.074	0.003	2.084	2.046	0.003	1.161	0.911	0.025	2.44	2.074
FALSE		L-gamma-Glutamyl-L-leucine	C11 H20 N2 O5	Full match	Invalid mass	No results	Full match	-2.16	260.137	4.622	1.0379e+07	9	42			98.1	DDA for preferred ion	3.94102e+06	3.58882e+06	4.99901e+06	4.12991e+06	3.81711e+06	6.42136e+06	3.94102e+06	3.58882e+06	4.57221e+06	1.13223e+06	5.44339e+06	4.99901e+06	3.75099e+06	5.30464e+06	4.12991e+06	3.45556e+06	85.2263	110.476	85.7257	99.6009	1.14	0.677	1.085	0.72	1.555	1.14	0.677	1.107	0.328	1.026	1.21	1.085
FALSE		2-Amino-9-[(2-hydroxyethoxy)methyl]-8-(methylamino)-3,9-dihydro-6H-purin-6-one	C9 H14 N6 O3	Full match	Invalid mass	No results	Full match	-0.9	254.113	12.176	1.03687e+07	4	3			82.3	DDA for preferred ion	1.51406e+07	9.26903e+06	1.13566e+07	9.78932e+06	9.81729e+06	1.51406e+07	1.66479e+07	8.48116e+06	9.26903e+06	9.37646e+06	5.15058e+07	1.11307e+07	1.13566e+07	1.07359e+07	9.00862e+06	9.78932e+06	55.2029	16.3481	142.149	21.0287	1.681	0.958	1.236	0.914	1.681	1.701	0.79	1.029	0.958	4.798	1.236	1.16
FALSE		L-Prolylglycylglycine	C9 H15 N3 O4	Full match	Invalid mass	No results	Full match	-2.29	229.106	1.692	1.02611e+07	10	9			90.8	DDA for preferred ion	2.21879e+06	2.65231e+06	2.13931e+06	3.51928e+06	2.98759e+06	1.93062e+06	2.21879e+06	2.65231e+06	2.68273e+06	2.23758e+06	2.13931e+06	2.03272e+06	2.69256e+06	7.14529e+06	3.10945e+06	3.51928e+06	76.636	74.2566	69.0702	111.596	0.621	0.636	0.654	0.418	0.621	0.63	0.371	0.863	0.636	0.299	0.654	0.765
FALSE		[Similar to: N'1,N'3-di(4-isopropylbenzylidene)-2-butylpropanediohydrazide; ΔMass: -3.0308 Da]	C20 H31 N9 O3	Full match	Invalid mass	No results	No results	-4.44	445.253	11.749	1.0242e+07	0	9			91.7	DDA for preferred ion	1.01241e+07	7.18639e+06	8.29683e+06	8.27838e+06	8.16272e+06	1.01241e+07	1.08444e+07	4.3421e+06	7.18639e+06	8.75896e+06	8.1865e+06	8.29683e+06	1.15419e+07	7.81236e+06	8.67009e+06	8.27838e+06	60.2141	36.0614	28.5495	42.117	1.168	0.829	1.048	1.045	1.168	1.31	0.556	0.829	1.058	1.048	0.957	1.394
FALSE		4-[3-(4-Fluorophenyl)propyl]-1,5-dimethyl-1,2,3,6-tetrahydropyridine	C16 H22 F N	Invalid mass	No results	No results	Full match	-2.12	247.173	7.835	1.02091e+07	1	0				DDA for preferred ion	1.78129e+06	721999	1.25583e+06	554721	113171	1.78129e+06	3.73366e+06	721999	102755	6.6217e+06	1.25583e+06	1.64241e+06	705127	113613	2.36826e+06	554721	142.623	129.83	106.967	169.092	0.996	6.355	1.271	0.996	0.752	6.731	6.355	0.043	11.937	11.054	0.694	1.271
FALSE		12-Crown-4	C8 H16 O4	Full match	Invalid mass	No results	Full match	-1.43	176.105	13.062	1.01874e+07	12	1			60.8	DDA for preferred ion	1.52781e+06	1.26851e+06	668163	1.79331e+06	4.46991e+06	1.32407e+06	1.52781e+06	5.53393e+06	877452	1.26851e+06	668163	620049	811435	1.79331e+06	5.23998e+06	1.15092e+06	115.727	146.966	23.9739	114.212	1.327	1.102	0.373	2.493	0.253	1.327	3.086	0.167	1.102	0.373	0.118	0.705
FALSE		Histidylphenylalanine	C15 H18 N4 O3	Full match	Invalid mass	No results	Full match	-2	302.137	4.544	1.01835e+07	19	47			95.7	DDA for preferred ion	42969.1	23091.7	147839	63055.5	30920.2	42969.1	48362.4	21839.5	23612.7	23091.7	212368	147839	74049.2	7.07729e+06	22251.5	63055.5	57.1071	13.803	91.3394	240.737	0.767	0.366	1.174	0.004	1.931	0.767	0.003	1.061	0.366	0.03	6.644	1.174
FALSE		2,2'-(1,4,7-Triazonane-1,4-diyl)diacetic acid	C10 H19 N3 O4	Full match	Invalid mass	No results	Full match	-1.91	245.137	6.821	1.01657e+07	18	55			99.6	DDA for preferred ion	4.89637e+06	4.62938e+06	2.89714e+06	3.57879e+06	4.89637e+06	4.79888e+06	4.96637e+06	4.62938e+06	5.69334e+06	2.45271e+06	274222	2.89714e+06	4.57003e+06	3.57879e+06	4.5058e+06	97163.8	107.141	117.95	148.687	151.524	1.368	1.294	0.643	1.368	1.065	51.113	1.294	1.264	25.243	0.077	0.643	47.034
FALSE		RH0365500	C8 H17 N O2	Full match	Not the top hit	No results	Full match	-1.89	159.126	4.891	1.00676e+07	28	28			88.7	DDA for preferred ion	294750	237656	890078	492163	294127	294750	391643	912475	237656	219691	416765	7.99513e+06	890078	116214	1.10205e+06	492163	29.4612	122.596	132.356	134.332	0.796	0.446	3.586	2.531	0.267	0.796	7.852	0.216	0.446	3.586	7.255	1.809
FALSE		2-Hydroxy-6-oxononanoic acid	C9 H16 O4	Full match	Invalid mass	No results	Full match	-0.66	188.105	12.907	1.00602e+07	34	32			92.8	DDA for preferred ion	8.9991e+06	1.25289e+07	7.22479e+06	1.29192e+07	1.15979e+07	8.3976e+06	8.9991e+06	1.17491e+07	1.37336e+07	1.25289e+07	3.28167e+07	7.22479e+06	7.07588e+06	1.08712e+07	1.29192e+07	1.29629e+07	73.7151	79.3915	147.053	62.692	0.694	1.063	0.559	1.067	0.65	0.694	1.081	1.063	0.967	3.019	0.559	0.546
FALSE		asn-val	C9 H17 N3 O4	Full match	Invalid mass	No results	Full match	-1.86	231.121	2.479	1.00586e+07	11	24			87.9	DDA for preferred ion	1.95593e+06	1.9886e+06	1.97129e+06	2.18249e+06	1.95593e+06	1.63877e+06	2.49423e+06	2.29984e+06	1.9886e+06	1.34971e+06	1.76359e+06	1.97129e+06	2.15791e+06	8.87017e+06	2.03337e+06	2.18249e+06	34.4947	67.2152	28.8921	82.0342	0.806	0.618	0.969	0.221	0.806	1.143	0.259	0.978	0.618	0.199	0.969	0.989
FALSE		Benzaldehyde	C7 H6 O	Full match	Invalid mass	Full match	Partial match	2.73	106.042	6.103	1.005e+07	6	2			81.6	DDA for preferred ion	1.2732e+06	4.49232e+06	2.41952e+06	4.79776e+06	1.10934e+06	4.94329e+06	1.2732e+06	4.49232e+06	4.07822e+06	7.60135e+06	1.59114e+06	2.41952e+06	2.75992e+06	2.10701e+07	2.94871e+06	4.79776e+06	117.998	53.5643	32.7212	151.152	0.265	1.383	0.575	0.053	1.676	0.265	0.213	1.383	1.584	0.076	0.821	0.575
FALSE		APV	C5 H12 N O5 P	Full match	No results	No results	Full match	-2.44	197.045	2.413	1.00138e+07	9	0				DDA for preferred ion	5.80918e+06	5.03722e+06	3.90429e+06	4.37996e+06	5.9114e+06	4.77495e+06	5.80918e+06	4.81122e+06	5.7089e+06	5.03722e+06	5.15824e+06	3.5806e+06	3.90429e+06	4.69111e+06	4.37996e+06	4.09644e+06	33.7918	34.7455	75.2082	52.9917	1.26	1.23	0.953	1.26	1.09	1.418	1.026	1.303	1.23	1.1	0.817	0.953
FALSE		Υ-L-Glutamyl-L-glutamic acid	C10 H16 N2 O7	Full match	Full match	No results	Full match	-2.32	276.095	1.44	9.94211e+06	10	2	98.3	98.4	65.8	DDA for preferred ion	8.36485e+06	7.95107e+06	9.64318e+06	8.80909e+06	8.36485e+06	9.54201e+06	8.13126e+06	7.45507e+06	7.95107e+06	9.65218e+06	4.75041e+06	9.64318e+06	1.26959e+07	1.01446e+07	5.44614e+06	8.80909e+06	27.0852	22.081	64.0827	36.3064	0.923	1.096	1.441	0.825	1.752	0.923	0.735	1.46	1.096	0.468	1.771	1.441
FALSE		L-Tyrosyl-L-alpha-aspartyl-L-leucine	C19 H27 N3 O7	Not the top hit	Invalid mass	No results	Full match	0.22	409.185	11.288	9.90027e+06	3	14			95.3	DDA for preferred ion	8.0265e+06	7.3873e+06	7.00578e+06	1.10478e+07	1.2338e+07	6.43509e+06	8.0265e+06	7.3873e+06	5.63874e+06	7.51132e+06	1.04222e+07	3.87334e+06	7.00578e+06	1.18475e+07	1.10478e+07	8.71176e+06	63.651	98.1151	76.8434	69.9581	0.921	0.624	0.804	1.041	0.582	0.921	0.624	0.51	0.862	0.88	0.351	0.804
FALSE		Mitragynine	C23 H30 N2 O4	Full match	Full match	No results	Full match	-0.62	398.22	13.917	9.89877e+06	16	5	95.2	85.2	73.2	DDA for preferred ion	124054	206443	110148	1.02038e+07	1.02843e+06	124054	51176.6	332069	206443	138766	238233	110148	70743.6	1.80272e+07	1.02038e+07	422004	196.186	101.445	108.651	159.824	0.057	0.02	0.013	0.057	0.012	0.121	0.018	0.02	0.329	0.013	0.011	0.168
FALSE		(4S)-N-(1-Isopropoxy-1-oxo-4-penten-2-yl)-4-isopropyl-2-oxo-1,3-oxazolidine-3-carboximidic acid	C15 H24 N2 O5	Not the top hit	Invalid mass	No results	Full match	-3.96	312.167	2.816	9.89135e+06	7	31			95.5	DDA for preferred ion	485577	893782	3.86107e+06	889483	613456	485577	283068	647718	1.38217e+06	893782	1.64629e+06	3.86107e+06	5.10149e+06	4.57777e+06	889483	653642	46.9763	66.4789	116.161	150.304	0.433	1.367	4.341	0.134	0.546	0.433	0.141	1.554	1.367	0.36	4.341	7.805
FALSE		Boc-Gln-Oh	C10 H18 N2 O5	Full match	Invalid mass	No results	Full match	-3.08	246.121	3.206	9.86695e+06	19	18			92.9	DDA for preferred ion	3.24899e+06	3.10464e+06	4.15963e+06	2.6235e+06	3.24899e+06	5.46049e+06	2.4926e+06	3.10464e+06	3.85849e+06	499754	5.12405e+06	4.15963e+06	2.90162e+06	479336	3.78326e+06	2.6235e+06	112.15	123.167	103.51	130.902	1.443	1.02	1.106	6.778	1.443	0.95	6.477	1.02	0.19	10.69	1.099	1.106
FALSE		N-LAURYLSARCOSINE	C15 H31 N O2	Full match	Invalid mass	No results	Full match	-0.94	257.235	14.665	9.74178e+06	6	49			89.4	DDA for preferred ion	1.17368e+07	1.26574e+07	9.15548e+06	1.18543e+07	1.32276e+07	7.92512e+06	1.17368e+07	1.42288e+07	1.26574e+07	9.46439e+06	3.87971e+07	9.15548e+06	7.83869e+06	5.71785e+06	1.18543e+07	1.38517e+07	80.6967	80.487	150.125	64.864	0.847	1.068	0.772	2.313	0.669	0.847	2.488	1.068	0.683	6.785	0.772	0.566
FALSE		Glycylglycylleucine	C10 H19 N3 O4	Full match	Invalid mass	No results	Full match	-2.17	245.137	6.346	9.6832e+06	18	23			92.1	DDA for preferred ion	6.24261e+06	4.86523e+06	4.62304e+06	5.06541e+06	6.24261e+06	4.34521e+06	6.78757e+06	4.86523e+06	6.40071e+06	4.2989e+06	4.62304e+06	5.83358e+06	4.07828e+06	4.02737e+06	7.40521e+06	5.06541e+06	37.302	81.1773	78.5833	79.8193	1.34	0.864	0.805	1.55	0.587	1.34	1.208	0.864	0.849	1.148	0.788	0.805
FALSE		Acetyl phosphate	C2 H5 O5 P	Full match	No results	Full match	Partial match	4.14	139.988	0.84	9.5547e+06	5	0				DDA for preferred ion	3.46059e+06	3.86516e+06	3.28794e+06	2.22088e+06	4.67802e+06	2.3524e+06	3.46059e+06	3.86516e+06	4.42848e+06	3.07022e+06	1.79093e+07	1.2717e+06	3.28794e+06	415095	2.22088e+06	4.53535e+06	84.1746	72.9404	185.35	104.561	1.059	1.994	0.725	11.27	1.059	0.763	9.312	1.994	0.677	43.145	0.573	0.725
FALSE		D-lysopine	C9 H18 N2 O4	Full match	Invalid mass	No results	Full match	-2.12	218.126	5.879	9.55388e+06	26	32			95.5	DDA for preferred ion	4.23725e+06	3.9277e+06	5.84257e+06	3.95957e+06	4.2528e+06	4.2027e+06	4.23725e+06	3.9277e+06	5.48026e+06	2.10573e+06	4.52396e+06	5.84257e+06	5.98613e+06	2.13538e+06	3.95957e+06	4.62503e+06	54.166	71.1412	70.673	79.6652	1.061	1.384	1.476	1.992	1.061	0.916	1.839	1.384	0.455	2.119	1.476	1.294
FALSE		(3aR,6aS)-3-Ethyl-1-(methylsulfonyl)hexahydropyrrolo[3,2-b]pyrrol-2(1H)-one	C9 H16 N2 O3 S	Full match	Invalid mass	No results	Full match	-1.44	232.088	8.603	9.52889e+06	1	8			99.6	DDA for preferred ion	1.22399e+06	1.72931e+06	3.13256e+06	2.97581e+06	1.22399e+06	675474	6.10194e+06	3.57749e+06	437194	1.72931e+06	4.9655e+06	3.13256e+06	2.95489e+06	50857.7	4.07148e+06	2.97581e+06	108.035	113.096	99.9833	82.1339	2.051	0.581	0.993	24.067	0.166	2.051	70.343	0.107	0.581	97.635	0.769	0.993
FALSE		N6-Acetyl-L-lysine	C8 H16 N2 O3	Full match	Invalid mass	Full match	Partial match	-1.28	188.116	6.371	9.50672e+06	31	52			96.1	DDA for preferred ion	3.65295e+06	3.5293e+06	1.78147e+06	3.03938e+06	2.15477e+06	3.65295e+06	4.0152e+06	3.5293e+06	4.35424e+06	49674.3	5.10097e+06	1.78147e+06	516729	52266.2	3.24173e+06	3.03938e+06	113.369	153.44	148.042	150.743	1.321	1.343	0.55	41.227	1.127	1.321	67.525	1.343	0.016	97.596	0.55	0.17
FALSE		1-Aminocyclopropane-1-carboxylate	C4 H7 N O2	Full match	Invalid mass	Full match	Full match	2.39	101.048	1.645	9.50229e+06	38	1			70.2	DDA for preferred ion	9.28583e+06	1.05206e+07	1.47731e+07	8.86753e+06	9.28583e+06	2.43024e+07	8.94363e+06	8.77252e+06	1.2806e+07	1.05206e+07	5.89732e+06	1.69652e+07	1.47731e+07	1.77913e+07	8.408e+06	8.86753e+06	100.22	46.8533	66.8027	104.067	1.009	1.186	1.666	0.522	2.89	1.009	0.493	1.523	1.186	0.331	2.018	1.666
FALSE		N-{[(2R,3R,4R,5R)-3,4-Dihydroxy-5-(hydroxymethyl)-2-pyrrolidinyl]methyl}-2-(methylsulfanyl)benzamide	C14 H20 N2 O4 S	Full match	Invalid mass	No results	Full match	-1.31	312.114	10.239	9.4529e+06	9	10			81	DDA for preferred ion	4.22968e+06	3.55269e+06	3.0109e+06	3.77552e+06	459605	5.03723e+06	4.22968e+06	3.55269e+06	6.04111e+06	695656	3.92837e+06	3.0109e+06	598121	5.91022e+06	3.21392e+06	3.77552e+06	117.935	119.934	117.42	83.7936	1.12	0.601	0.665	0.078	1.567	1.12	0.601	1.88	0.184	0.665	0.937	0.158
FALSE		2,2,5,5-Tetramethyl-2,5-dihydro-1H-imidazol-1-ol 3-oxide	C7 H14 N2 O2	No results	Invalid mass	No results	Full match	-3.26	158.105	2.408	9.45077e+06	15	3			98.3	DDA for preferred ion	3.02802e+06	3.92705e+06	2.83856e+06	3.99719e+06	4.14941e+06	1.82393e+06	3.02802e+06	3.94106e+06	3.78307e+06	3.92705e+06	2.83856e+06	2.43397e+06	4.81776e+06	7.77459e+06	3.65441e+06	3.99719e+06	88.2706	37.2834	115.466	49.8473	0.534	0.982	0.666	0.534	0.499	0.758	0.507	1.035	0.982	0.365	0.666	1.205
FALSE		(2S,3S,4R)-3-Acetamido-4-amino-2-[(2,5-dimethyl-2,5-dihydro-1H-pyrrol-1-yl)carbonyl]-3,4-dihydro-2H-pyran-6-carboxylic acid	C15 H21 N3 O5	Full match	Invalid mass	No results	Full match	-3.37	323.147	4.93	9.41742e+06	18	36			98.1	DDA for preferred ion	1.32462e+06	2.34954e+06	4.55844e+06	1.97737e+06	2.19148e+06	1.32462e+06	69929.6	1.67962e+06	2.98629e+06	2.34954e+06	517697	4.55844e+06	4.91777e+06	47832.9	2.32657e+06	1.97737e+06	109.442	104.599	133.338	148.707	0.569	1.284	2.487	45.815	0.569	0.035	35.114	1.284	1.188	10.823	1.959	2.487
FALSE		9-[(1R,3S,3aS,7aR)-3-(Hydroxymethyl)-1,3,3a,4,7,7a-hexahydro-2-benzofuran-1-yl]-1,9-dihydro-6H-purin-6-one	C14 H16 N4 O3	Full match	Invalid mass	No results	Full match	-0.64	288.122	10.474	9.41052e+06	10	20			98.8	DDA for preferred ion	4.04385e+06	1.0458e+07	6.48595e+06	5.85018e+06	4.04385e+06	1.80585e+07	1.15235e+06	2.43154e+06	1.11281e+07	1.0458e+07	805178	6.80805e+06	6.48595e+06	5.85018e+06	7.56084e+06	2.77827e+06	183.432	110.994	87.6159	113.766	0.691	1.472	0.9	0.691	2.388	0.415	0.416	1.472	3.764	0.138	0.9	2.335
FALSE		4-Guanidinobutyric acid	C5 H11 N3 O2	Full match	Full match	No results	Full match	-1.67	145.085	1.636	9.39511e+06	20	1	79.8	75		DDA for preferred ion	8.23981e+06	6.36757e+06	9.0815e+06	6.90022e+06	8.23981e+06	8.73929e+06	6.59014e+06	6.36757e+06	6.31292e+06	7.90281e+06	4.17411e+06	1.28033e+07	9.0815e+06	9.8933e+06	6.90022e+06	5.9682e+06	28.5413	25.7024	55.0986	32.3879	1.104	0.915	1.522	0.833	1.267	1.104	0.644	0.915	1.324	0.422	1.855	1.522
FALSE		4,6-Bis(dimethylamino)-2H-1,3,5-thiadiazin-2-one	C7 H12 N4 O S	Full match	No results	No results	Full match	-1.09	200.073	12.572	9.37681e+06	1	0				DDA for preferred ion	1.36236e+07	1.01449e+07	1.8134e+07	8.65909e+06	9.10766e+06	1.36236e+07	1.65051e+07	1.03039e+07	1.01449e+07	1.01051e+07	9.61047e+07	1.8134e+07	1.4754e+07	6.40433e+06	8.65909e+06	8.90417e+06	66.8558	33.7338	165.38	38.0907	1.573	1.172	2.094	1.422	1.573	1.854	1.609	1.172	1.135	15.006	2.094	1.657
FALSE		6-[(3-Ethyl-4-methylphenyl)amino]-3-(4-hydroxybutyl)-2,4(1H,3H)-pyrimidinedione	C17 H23 N3 O3	Full match	Invalid mass	No results	Full match	-1.36	317.174	11.929	9.37268e+06	16	29			94	DDA for preferred ion	3.7036e+06	4.87033e+06	2.01251e+06	5.89784e+06	1.09013e+06	4.46929e+06	3.7036e+06	4.87033e+06	6.33131e+06	1.93179e+06	697814	2.01251e+06	3.32764e+06	3.19347e+06	6.5444e+06	5.89784e+06	76.7286	84.2849	80.7207	63.7862	0.628	0.967	0.308	0.341	0.683	0.628	1.525	0.967	0.328	0.219	0.308	0.564
FALSE		TEP	C6 H15 O4 P	Full match	No results	No results	Full match	-1.18	182.071	13.155	9.33009e+06	3	0				DDA for preferred ion	1.44908e+07	9.89126e+06	1.40861e+07	1.04523e+07	1.12493e+07	1.44908e+07	1.51569e+07	9.66565e+06	9.89126e+06	1.01207e+07	4.26268e+07	1.02968e+07	1.40861e+07	7.86974e+06	1.04523e+07	1.07067e+07	46.3551	11.2006	121.77	16.9755	1.416	0.946	1.316	1.429	1.386	1.416	1.228	0.946	0.945	5.417	0.985	1.316
FALSE		met-glu	C10 H18 N2 O5 S	Full match	Invalid mass	No results	Full match	-3.06	278.093	6.647	9.32232e+06	7	7			92.8	DDA for preferred ion	3.0394e+06	2.28668e+06	3.51019e+06	2.51473e+06	2.2836e+06	3.0394e+06	4.68173e+06	1.93274e+06	2.28668e+06	2.60386e+06	3.51019e+06	2.17211e+06	1.08712e+07	51670.3	3.50208e+06	2.51473e+06	57.3801	106.075	88.1459	108.846	1.862	1.035	4.323	44.196	0.868	1.862	37.405	0.653	1.035	67.934	0.62	4.323
FALSE		lys-gly-glu	C13 H24 N4 O6	Full match	Invalid mass	No results	Full match	-1.99	332.169	8.888	9.2889e+06	5	19			100	DDA for preferred ion	1.80479e+06	53233.9	256343	59034.8	4.98707e+06	1.80479e+06	74947	50433.9	299707	53233.9	256343	4.63109e+06	74785.6	80299.2	59034.8	53883.3	174.582	155.471	222.818	24.1084	30.572	0.988	3.192	62.106	30.572	1.391	0.628	5.077	0.988	3.192	78.447	1.388
FALSE		2-Chloroethyl 3-chloropropyl sulfide	C5 H10 Cl2 S	No match	Invalid mass	No results	Full match	-3.9	171.987	0.799	9.2304e+06	2	11			89.2	DDA for preferred ion	4.55305e+06	3.81276e+06	2.27808e+06	5.13362e+06	2.77674e+06	4.55305e+06	4.9113e+06	2.92455e+06	3.81276e+06	4.6004e+06	1.99214e+06	2.27808e+06	2.69619e+06	8.08573e+06	5.13362e+06	1.20911e+06	55.6619	64.3875	39.4316	100.989	0.887	0.743	0.444	0.343	0.887	4.062	0.362	0.743	3.805	0.246	0.444	2.23
FALSE		N-Acetyl-5-methoxykynurenamine	C12 H16 N2 O3	Full match	Invalid mass	Full match	Not the top hit	-1.82	236.116	8.84	9.2188e+06	39	42			97.7	DDA for preferred ion	835123	2.4215e+06	4.61464e+06	4.96238e+06	835123	434702	5.52067e+06	5.50541e+06	479970	2.4215e+06	4.61464e+06	1.40631e+06	5.12885e+06	73505.8	5.60155e+06	4.96238e+06	115.814	123.33	94.8073	93.1789	1.113	0.488	1.034	11.361	0.078	1.113	74.898	0.086	0.488	62.779	0.251	1.034
FALSE		Υ-L-Glutamyl-L-glutamic acid	C10 H16 N2 O7	Full match	Full match	No results	Full match	-2.34	276.095	1.244	9.20306e+06	10	46	83.4	52.1	90.2	DDA for preferred ion	6.60056e+06	7.04136e+06	3.41025e+06	6.89306e+06	8.36485e+06	6.60056e+06	2.80708e+06	7.04136e+06	5.06459e+06	9.65218e+06	4.73838e+06	2.64974e+06	3.41025e+06	6.89306e+06	4.40507e+06	7.09402e+06	58.9798	39.9131	97.2975	74.1203	1.214	1.15	0.602	1.214	1.498	0.396	1.022	1.15	1.361	0.687	0.602	0.481
FALSE		TL1378000	C7 H14 N2 O2	No results	Invalid mass	No results	Full match	-2.32	158.105	3.418	9.18419e+06	15	1			77.4	DDA for preferred ion	2.96841e+06	3.73851e+06	4.48928e+06	2.57117e+06	4.13965e+06	1.81938e+06	2.96841e+06	3.23978e+06	3.73851e+06	4.11917e+06	3.88378e+06	4.48928e+06	4.82323e+06	378585	3.24664e+06	2.57117e+06	85.2788	20.4968	92.569	69.3323	1.154	1.602	1.876	10.935	0.56	1.154	8.558	1.152	1.602	10.259	1.383	1.876
FALSE		Methyl N-acetylglycyl-L-lysinate	C11 H21 N3 O4	Full match	Invalid mass	No results	Full match	-1.73	259.153	8.043	9.12063e+06	23	4			88.7	DDA for preferred ion	727621	363949	783419	269516	5.08968e+06	727621	444993	363949	5.09356e+06	116480	1.74846e+06	613740	783419	103121	286411	269516	178.439	217.41	96.4534	63.9886	2.54	3.529	2.907	49.357	2.54	1.651	3.529	17.784	0.432	16.955	2.143	2.907
FALSE		(1S,4S,5R,8S,9R,10S)-1,5,9-Trimethyl-11,14,15,16-tetraoxatetracyclo[10.3.1.0~4,13~.0~8,13~]hexadec-10-yl N-benzyl-N-methyl-beta-alaninate	C26 H37 N O6	Full match	Invalid mass	No results	Full match	-0.92	459.262	15.05	9.08244e+06	8	7			80.2	DDA for preferred ion	8.60961e+06	8.73064e+06	9.13165e+06	1.02818e+07	8.60961e+06	5.38364e+06	1.18053e+07	1.20199e+07	6.98431e+06	8.73064e+06	3.03946e+07	6.02978e+06	9.13165e+06	4.96424e+06	1.02818e+07	1.2681e+07	101.036	97.3532	148.263	105.041	0.931	0.688	0.72	1.734	0.524	0.931	2.421	0.679	0.688	6.123	0.586	0.72
FALSE		ile-his	C12 H20 N4 O3	Full match	Invalid mass	No results	Full match	-1.57	268.153	2.193	9.00374e+06	7	36			96.4	DDA for preferred ion	2.79728e+06	2.66885e+06	3.4821e+06	2.65587e+06	2.79728e+06	3.43251e+06	2.67452e+06	2.66885e+06	2.73302e+06	2.20122e+06	1.13955e+06	3.4821e+06	3.82873e+06	1.78258e+07	2.42886e+06	2.65587e+06	38.1881	15.9797	62.6381	174.51	1.007	0.829	1.434	0.157	1.413	1.007	0.15	1.125	0.829	0.064	1.434	1.442
FALSE		[Similar to: N'1-[(4-methyl-2-thienyl)carbonyl]-4-methylbenzene-1-sulfonohydrazide; ΔMass: -158.0836 Da]	C3 H6 O P2 S	Full match	Invalid mass	No results	No results	-2.91	151.961	0.833	8.98126e+06	0	5			95.2	DDA for preferred ion	4.32598e+06	5.89317e+06	3.86799e+06	4.80623e+06	4.01689e+06	4.62004e+06	4.32598e+06	5.79218e+06	5.89317e+06	7.06633e+06	3.86799e+06	3.69325e+06	4.91857e+06	2.24641e+06	4.80753e+06	4.80623e+06	59.8861	45.3075	58.7379	57.1747	0.961	1.47	1.023	1.788	0.961	0.9	2.578	1.226	1.47	1.722	0.768	1.023
FALSE		TL1378000	C7 H14 N2 O2	No results	Invalid mass	No results	Full match	-1.99	158.105	3.21	8.96797e+06	15	1			77.4	DDA for preferred ion	3.48682e+06	5.56173e+06	4.79303e+06	4.49965e+06	6.73536e+06	3.04834e+06	3.48682e+06	5.56173e+06	5.15467e+06	5.80915e+06	4.79303e+06	5.41869e+06	4.65124e+06	306861	4.49965e+06	4.53677e+06	66.8191	20.2029	85.9458	75.0544	0.769	1.28	1.204	21.949	0.677	0.769	18.125	1.146	1.28	15.62	1.204	1.025
FALSE		met-glu	C10 H18 N2 O5 S	Full match	Invalid mass	No results	Full match	-3.06	278.093	5.835	8.92082e+06	7	7			93	DDA for preferred ion	70365.6	40459	86975.9	40303	39524.8	70365.6	87597.3	37627.3	40459	42120.9	353166	80199	86975.9	6.21519e+06	35746.5	40303	69.0402	14.9834	144.097	239.964	1.968	1.045	2.158	0.006	1.968	2.173	0.006	1.132	1.045	0.057	2.244	2.158
FALSE		[Similar to: 2,2,5,5-tetramethyl-2,5-dihydro-1H-pyrrole-3-carboxamide; ΔMass: 369.2260 Da]	C29 H52 N3 O2 P S	Full match	Invalid mass	No results	No results	0.81	537.352	12.482	8.91058e+06	0	10			76.7	DDA for preferred ion	7.94286e+06	7.15392e+06	1.17912e+07	8.57088e+06	7.94286e+06	7.26478e+06	9.44583e+06	7.15392e+06	7.32415e+06	6.00373e+06	1.4648e+07	8.34102e+06	1.17912e+07	7.03638e+06	8.57088e+06	9.88617e+06	37.0191	35.0463	56.3725	34.1525	0.955	0.855	1.193	1.129	0.848	0.955	1.017	0.855	0.607	2.082	0.973	1.193
FALSE		H-GLU-VAL-OH	C10 H18 N2 O5	Full match	Invalid mass	No results	Full match	-2.07	246.121	7.076	8.86405e+06	19	45			99.6	DDA for preferred ion	4.06697e+06	5.71869e+06	4.31071e+06	5.92561e+06	5.25106e+06	284470	4.06697e+06	5.71869e+06	7.10862e+06	2.07959e+06	4.89809e+06	4.02804e+06	4.31071e+06	3.68399e+06	6.79346e+06	5.92561e+06	107.671	66.4614	94.7645	60.1534	0.686	1.046	0.727	1.425	0.042	0.686	1.552	1.046	0.351	1.33	0.593	0.727
FALSE		asn-tyr	C13 H17 N3 O5	Full match	Invalid mass	No results	Full match	-1.28	295.116	6.324	8.85759e+06	8	62			95.2	DDA for preferred ion	196663	103182	249381	127380	185739	196663	209251	146384	103182	53130.6	444903	161414	249381	6.18161e+06	127380	79016.5	50.1486	77.5203	93.4014	233.585	1.544	0.672	1.267	0.03	1.544	2.648	0.024	0.81	0.672	0.072	1.267	3.156
FALSE		L-Phenylalanine	C9 H11 N O2	Full match	Not the top hit	Full match	Full match	-1	165.079	5.251	8.81303e+06	117	27			95.9	DDA for preferred ion	1.18161e+06	991103	1.03948e+06	1.07351e+06	1.01716e+06	1.18161e+06	1.45976e+06	855208	1.01556e+06	991103	726327	1.03948e+06	1.29968e+06	1.27204e+06	768415	1.07351e+06	37.3614	10.6894	35.3175	26.8454	1.36	0.923	1.211	0.8	1.538	1.36	0.672	1.322	0.923	0.571	1.353	1.211
FALSE		(2S)-2-Ammonio-2-methylsuccinate	C5 H8 N O4	No results	Invalid mass	No results	Full match	0.09	146.045	4.381	8.79447e+06	7	55			96.1	DDA for preferred ion	45354.2	26370	55070.7	27500	30492.9	45354.2	57537.3	26370	26207.5	28391.5	220104	53047.8	55070.7	40413.6	23396.6	27500	65.7651	19.6306	141.709	29.5814	1.938	1.032	2.267	0.755	1.938	2.092	0.653	1.12	1.032	5.446	2.267	2.003
FALSE		MDMA	C11 H15 N O2	No results	Not the top hit	No results	Full match	-2.06	193.11	9.277	8.74492e+06	98	19			91.1	DDA for preferred ion	5.40425e+06	4.53558e+06	8.84061e+06	3.58655e+06	3.86157e+06	5.40425e+06	6.23508e+06	4.53558e+06	3.69223e+06	5.86705e+06	1.48838e+07	8.84061e+06	5.04635e+06	3.49413e+06	4.10434e+06	3.58655e+06	57.5884	29.0394	83.6385	12.6132	1.317	1.298	2.154	1.105	1.317	1.738	1.298	0.9	1.636	4.26	2.154	1.407
TRUE		L-Glutamine	C5 H10 N2 O3	Full match	Invalid mass	Full match	Full match	-2.53	146.069	4.906	8.73176e+06	38	83			95.4	DDA for preferred ion	4.74763e+06	5.59764e+06	1.18815e+07	4.29501e+06	4.74763e+06	1.54232e+07	2.27508e+06	4.11871e+06	7.76056e+06	5.59764e+06	485759	1.29219e+07	1.18815e+07	524889	5.15175e+06	4.29501e+06	157.349	110.879	86.1987	139.204	2.994	1.506	2.508	9.045	2.994	0.53	7.847	1.506	1.303	0.925	2.508	2.766
FALSE		pentahomomethionine	C10 H21 N O2 S	Full match	No results	No results	Full match	-0.28	219.129	8.764	8.72232e+06	3	0				DDA for preferred ion	6.56832e+06	8.93982e+06	2.32782e+06	64951.1	4.3554e+06	6.56832e+06	7.87701e+06	1.09207e+07	8.93982e+06	8.13736e+06	274355	2.32782e+06	4.02434e+06	61314.2	64951.1	70343.9	113.79	110.399	151.525	42.0004	101.127	137.639	35.84	71.034	101.127	111.979	178.111	137.639	115.68	4.475	35.84	57.21
FALSE		4-(3-Chloro-4-hydroxyphenyl)-5-(4-cyclohexyl-1,3-oxazol-2-yl)-6-methyl-3,4-dihydro-2(1H)-pyrimidinone	C20 H22 Cl N3 O3	No match	Invalid mass	No results	Full match	3.74	387.136	1.523	8.67949e+06	16	45			89.2	DDA for preferred ion	1.75603e+06	2.1902e+06	1.8816e+06	1.95902e+06	2.15335e+06	1.63909e+06	1.75603e+06	2.1902e+06	2.12668e+06	2.19243e+06	1.8816e+06	1.60113e+06	4.43777e+06	1.45534e+06	1.95902e+06	2.17465e+06	106.544	107.254	127.442	107.797	0.837	1.086	1.293	1.48	0.837	0.807	1.505	1.086	1.008	1.293	0.817	2.041
FALSE		Methyl 2-(5-(allylthio)-1-pentynyl)benzoate	C16 H18 O2 S	Not the top hit	Partial match	No results	Full match	-1.15	274.102	10.513	8.65357e+06	4	5			83.3	DDA for preferred ion	5.25489e+06	3.64457e+06	3.32113e+06	3.15644e+06	3.91274e+06	5.25489e+06	5.85718e+06	3.22106e+06	6.31109e+06	3.64457e+06	2.68311e+06	3.54793e+06	3.32113e+06	3.15644e+06	3.19009e+06	2.95374e+06	25.5	59.8637	22.8757	14.3297	1.647	1.234	1.112	1.24	1.647	1.983	1.02	1.978	1.234	0.85	1.112	1.124
FALSE		6-(1-Piperidinylacetyl)-1,3-benzoxazol-2(3H)-one	C14 H16 N2 O3	Full match	Invalid mass	No results	Full match	0.4	260.116	11.772	8.65115e+06	34	11			92.6	DDA for preferred ion	1.04738e+07	6.05317e+06	4.34351e+06	6.91152e+06	1.04738e+07	1.09836e+07	9.81902e+06	2.47933e+06	6.05317e+06	7.88535e+06	1.49433e+06	4.34351e+06	8.09056e+06	2.66693e+06	6.91152e+06	8.51309e+06	108.483	124.901	80.2535	124.955	1.589	0.926	0.628	3.927	1.589	1.153	0.93	0.876	0.926	0.56	0.628	0.95
FALSE		[Similar to: N'-bicyclo[2.2.1]hept-5-en-2-yl-N,N-dipropylthiourea; ΔMass: -13.9492 Da]	C13 H26 N4	Full match	Invalid mass	No results	No results	4.68	238.217	1.941	8.64932e+06	0	1			70.9	DDA for preferred ion	4.17464e+06	4.12723e+06	5.64077e+06	2.65275e+06	6.44829e+06	4.17464e+06	3.00673e+06	3.55225e+06	4.12723e+06	6.54457e+06	3.22167e+06	6.17332e+06	5.64077e+06	53389.6	2.65275e+06	3.60186e+06	39.9236	37.7355	67.3833	96.5441	1.574	1.817	2.327	120.778	1.574	0.835	66.535	1.556	1.817	60.343	2.327	1.566
FALSE		[Similar to: Ethyl 2-{[(3-chlorobenzo[b]thiophen-2-yl)carbonyl]thio}acetate; ΔMass: -118.9983 Da]	C5 H3 N5 P2	Full match	Invalid mass	No results	No results	-4.34	194.986	0.819	8.64298e+06	0	45			94.3	DDA for preferred ion	207211	177366	151057	283744	207211	224711	149478	161173	177366	227189	322150	151057	140600	1.00447e+06	283744	202431	37.1601	20.8874	70.608	96.6052	0.738	0.625	0.532	0.206	0.792	0.738	0.16	0.625	1.122	0.321	0.532	0.695
FALSE		1-[(2R,5S)-5-{[(8-tert-butyl-2-oxido-4H-1,3,2-benzodioxaphosphinin-2-yl)oxy]methyl}-2,5-dihydrofuran-2-yl]-5-methylpyrimidine-2,4(1H,3H)-dione	C21 H25 N2 O7 P	Not the top hit	Invalid mass	No results	Full match	3.5	448.142	14.701	8.537e+06	4	2			98	DDA for preferred ion	8.87714e+06	8.98012e+06	7.99622e+06	1.04277e+07	8.87714e+06	7.29502e+06	1.02788e+07	9.17161e+06	8.98012e+06	6.70058e+06	2.28328e+07	5.09663e+06	7.99622e+06	1.04277e+07	8.40396e+06	1.18097e+07	80.5894	88.699	131.191	84.8363	0.868	0.88	0.677	0.851	0.868	0.87	0.88	1.069	0.567	2.19	0.606	0.677
FALSE		p-Cumic alcohol	C10 H14 O	Full match	Invalid mass	Full match	Not the top hit	-0.76	150.104	14.748	8.5109e+06	87	4			65.5	DDA for preferred ion	8.61591e+06	1.05698e+07	7.39429e+06	1.09093e+07	1.05628e+07	8.0235e+06	8.61591e+06	1.05698e+07	1.04961e+07	1.08794e+07	3.59087e+07	7.39429e+06	7.22901e+06	7.78865e+06	1.09093e+07	1.2504e+07	56.5723	67.1205	151.44	70.4576	0.735	0.962	0.678	1.356	0.735	0.689	1.357	0.962	0.87	4.61	0.678	0.578
FALSE		asn-tyr	C13 H17 N3 O5	Full match	Invalid mass	No results	Full match	-1.8	295.116	5.137	8.50021e+06	8	21			91.5	DDA for preferred ion	45624.4	24394	54180	24145.8	25765.8	45624.4	53509.6	24394	25362.3	24154.9	225100	52404.5	54180	5.9131e+06	22570.1	24145.8	67.2996	14.2797	144.06	241.651	2.021	1	2.244	0.004	2.021	2.216	0.004	1.124	1	0.038	2.322	2.244
FALSE		5-({2-[Bis(2-aminoethyl)amino]ethyl}carbamoyl)-2'-deoxyuridine	C16 H28 N6 O6	Not the top hit	Invalid mass	No results	Full match	-1.18	400.207	9.88	8.42546e+06	1	18			90.7	DDA for preferred ion	3.72922e+06	210230	4.7503e+06	3.29091e+06	43253.5	3.72922e+06	4.22059e+06	2.16449e+06	210230	73900.2	4.7503e+06	6.9155e+06	2.72638e+06	91921	5.07684e+06	3.29091e+06	152.675	208.966	85.0564	107.007	0.735	0.041	1.362	0.471	0.735	1.282	23.547	0.041	0.022	51.678	1.362	0.828
FALSE		(Nitrosoimino)di-1,2-propanediyl diacetate	C10 H18 N2 O5	Full match	Invalid mass	No results	Full match	-1.07	246.121	6.916	8.38001e+06	19	32			99.6	DDA for preferred ion	3.88186e+06	4.16466e+06	4.94175e+06	596833	3.88186e+06	3.27289e+06	3.92078e+06	4.07961e+06	5.61525e+06	4.16466e+06	288617	4.94175e+06	8.16746e+06	3.71008e+06	224161	596833	99.3067	75.394	85.7899	188.779	6.569	6.978	13.685	1.046	14.601	6.569	1.1	25.05	6.978	0.078	22.045	13.685
FALSE		[Similar to: L-Pyroglutamic acid; ΔMass: 160.1205 Da]	C12 H23 N3 O5	Full match	Invalid mass	No results	No results	-2.22	289.163	1.895	8.34964e+06	0	9			98.8	DDA for preferred ion	615023	1.32848e+06	2.60596e+06	1.46202e+06	1.14232e+06	615023	351144	857564	1.46329e+06	1.32848e+06	257289	2.60596e+06	3.54413e+06	1.78305e+07	1.46202e+06	802333	88.8488	93.5149	140.325	188.157	0.421	1.001	1.782	0.064	0.421	0.438	0.048	1.001	1.656	0.014	1.782	4.417
FALSE		1-(2-Hydroxyethyl)hydrazinecarboxamide	C3 H9 N3 O2	Full match	Invalid mass	No results	Full match	0.44	119.07	0.997	8.32952e+06	1	7			97.5	DDA for preferred ion	1.38053e+06	2.43723e+06	714457	1.43615e+06	3.86839e+06	1.38053e+06	1.08449e+06	1.07219e+06	2.45577e+06	2.43723e+06	1.14952e+06	714457	487176	6.56647e+06	1.15217e+06	1.43615e+06	130.948	91.9305	80.601	137.101	0.755	1.697	0.339	0.589	1.198	0.755	0.163	2.131	1.697	0.175	0.62	0.339
FALSE		3-Sulfanyl-D-valyl-beta-alanine	C8 H16 N2 O3 S	Full match	Invalid mass	No results	Full match	-2.41	220.088	2.787	8.32424e+06	8	19			96.7	DDA for preferred ion	2.58822e+06	2.43116e+06	2.35155e+06	2.38948e+06	2.58822e+06	3.57177e+06	2.49528e+06	2.43116e+06	3.20457e+06	319537	4.38379e+06	2.35155e+06	1.95483e+06	469519	2.93058e+06	2.38948e+06	101.277	124.923	111.185	117.924	1.219	1.093	0.818	5.512	1.219	1.044	5.178	1.093	0.134	9.337	0.802	0.818
FALSE		TRIS(HYDROXYETHYL)AMINOMETHANE	C7 H17 N O3	Full match	No results	No results	Full match	-1.73	163.121	0.97	8.29536e+06	3	0				DDA for preferred ion	1.22738e+06	482608	1.21386e+06	264359	305583	4.92267e+06	1.22738e+06	337907	482608	907383	1.21386e+06	1.39382e+06	249618	476813	264359	231039	175.379	70.9414	108.89	91.5569	5.312	1.826	2.546	0.641	18.621	5.312	0.709	1.826	3.927	2.546	5.272	1.08
FALSE		Melamine	C3 H6 N6	Full match	Full match	No results	Full match	0.45	126.065	1.157	8.24433e+06	2	1	95.5	9.8		DDA for preferred ion	2.91369e+06	2.87491e+06	990618	1.88019e+06	2.91369e+06	2.44865e+06	4.17156e+06	2.87491e+06	2.66941e+06	3.00234e+06	1.88901e+06	990618	678595	1.88019e+06	2.46733e+06	1.84448e+06	44.2597	46.4171	95.6853	39.2772	1.55	1.529	0.401	1.55	0.992	2.262	1.529	1.082	1.628	1.005	0.401	0.368
FALSE		5-(4-Amino-2-oxo-1(2H)-pyrimidinyl)tetrahydro-2-furancarboxylic acid	C9 H11 N3 O4	Not the top hit	Invalid mass	No results	Full match	4.91	225.076	2.411	8.23866e+06	17	14			93.2	DDA for preferred ion	6.55886e+06	4.53614e+06	6.35468e+06	3.50995e+06	5.04076e+06	6.55886e+06	7.86506e+06	4.28706e+06	5.43974e+06	4.53614e+06	4.27147e+06	6.35468e+06	6.58616e+06	4.89249e+06	3.50431e+06	3.50995e+06	26.646	38.5965	74.714	79.4715	1.872	1.292	1.813	1.03	1.872	2.241	0.876	1.552	1.292	0.873	1.813	1.876
FALSE		4-(phenylthio)benzoic acid	C13 H10 O2 S	No match	Invalid mass	No results	Full match	-2.2	230.04	1.285	8.23416e+06	8	6			94	DDA for preferred ion	2.7487e+06	3.00321e+06	2.15225e+06	1.9558e+06	2.7487e+06	2.90317e+06	1.98065e+06	2.08863e+06	3.00321e+06	3.20701e+06	1.95256e+06	2.15225e+06	4.37293e+06	317782	1.9558e+06	2.15583e+06	105.972	104.921	115.255	118.592	1.484	1.536	2.028	8.65	1.484	0.919	6.573	1.536	1.488	6.144	1.1	2.028
FALSE		lys-gly-glu	C13 H24 N4 O6	Full match	Invalid mass	No results	Full match	-1.9	332.169	8.431	8.21493e+06	5	4			82.7	DDA for preferred ion	508812	3.0388e+06	3.81746e+06	4.36549e+06	41050.7	508812	2.702e+06	3.0388e+06	50564.3	3.88972e+06	4.06647e+06	205539	3.81746e+06	9.84541e+06	2.36204e+06	4.36549e+06	192.629	153.508	138.34	71.5312	0.215	0.309	0.413	0.004	0.215	0.619	0.309	0.021	0.891	0.413	0.087	0.874
FALSE		7-Hydroxycoumarine	C9 H6 O3	Full match	Full match	Full match	Full match	-1.65	162.031	14.208	8.20057e+06	23	3	86.9	9.3		DDA for preferred ion	1.04206e+07	8.58049e+06	1.67927e+07	8.32113e+06	1.06219e+07	1.04206e+07	1.00226e+07	9.57089e+06	5.51111e+06	8.58049e+06	2.68806e+07	8.70217e+06	1.67927e+07	8.09143e+06	8.32113e+06	9.70198e+06	77.3282	65.4111	94.153	41.6079	1.252	0.884	1.731	1.313	1.252	1.033	1.183	0.662	0.884	3.322	1.046	1.731
FALSE		L-Prolylglycylglycine	C9 H15 N3 O4	Full match	Invalid mass	No results	Full match	-2.69	229.106	1.061	8.18444e+06	10	16			99.5	DDA for preferred ion	3.68309e+06	3.63632e+06	4.10615e+06	3.0716e+06	3.75882e+06	2.85971e+06	3.68309e+06	3.63632e+06	2.62126e+06	4.37619e+06	2.6996e+06	4.10615e+06	4.1787e+06	8.55408e+06	2.88238e+06	3.0716e+06	33.4078	28.7424	49.5726	71.8223	0.992	0.909	1.36	0.439	0.992	1.199	0.425	0.909	1.425	0.316	1.425	1.36
FALSE		1728235	C19 H38 O4	Full match	Invalid mass	No results	Full match	-0.82	330.277	17.049	8.16743e+06	10	14			81.7	DDA for preferred ion	4.05164e+06	5.78582e+06	2.16526e+06	9.43978e+06	6.60534e+06	4.05164e+06	1.35323e+06	5.51192e+06	7.00345e+06	5.78582e+06	4.0823e+06	1.62831e+06	2.16526e+06	1.09372e+07	8.66336e+06	9.43978e+06	136.163	108.341	123.42	106.705	0.468	0.613	0.229	0.604	0.468	0.143	0.504	0.808	0.613	0.373	0.188	0.229
TRUE		(2R,4S)-2, 4-Diaminopentanoate	C5 H12 N2 O2	Full match	Invalid mass	Full match	Not the top hit	-0.94	132.09	2.794	8.1275e+06	23	8			97.5	DDA for preferred ion	1.32048e+06	1.73515e+06	2.41858e+06	962298	1.32048e+06	1.8709e+06	829940	1.83995e+06	1.73515e+06	1.58743e+06	4.07234e+06	1.0362e+06	2.41858e+06	8.11724e+06	844550	962298	85.4225	25.5087	95.1064	128.192	0.862	1.65	1.227	0.163	2.215	0.862	0.227	2.055	1.65	0.502	1.227	2.513
FALSE		[Similar to: 2-Hydroxyphenylalanine; ΔMass: -1.9578 Da]	C7 H17 N O4	Full match	Invalid mass	No results	No results	1.94	179.116	3.397	8.12717e+06	0	19			95.9	DDA for preferred ion	65287.5	61480.4	96326.2	87639.9	52284.2	65287.5	84962.1	41176.6	61480.4	67478	288649	96326.2	74393	9.23908e+06	32989.3	87639.9	42.7149	47.082	128.436	157.4	0.969	0.77	0.849	0.006	1.979	0.969	0.004	1.864	0.77	0.031	2.92	0.849
FALSE		1-{[3-(Tributylstannyl)benzoyl]oxy}-2,5-pyrrolidinedione	C23 H35 N O4 Sn	No results	Invalid mass	No results	Full match	1.64	509.16	15.884	8.1271e+06	10	22			93.6	DDA for preferred ion	5.38146e+06	6.57756e+06	6.26002e+06	6.52056e+06	7.3033e+06	5.38146e+06	4.48565e+06	6.57756e+06	5.99043e+06	8.97344e+06	1.72376e+07	6.26002e+06	5.47755e+06	2.11851e+06	6.52056e+06	7.82998e+06	39.3856	26.6501	85.5856	60.9001	0.825	1.146	0.96	3.447	0.825	0.573	3.105	0.919	1.146	8.137	0.96	0.7
FALSE		L-Leucyl-L-leucyl-L-glutamic acid	C17 H31 N3 O6	Not the top hit	Invalid mass	No results	Full match	-0.83	373.221	11.922	8.09693e+06	1	24			95.2	DDA for preferred ion	6.89825e+06	6.09631e+06	6.43888e+06	6.36065e+06	5.52507e+06	6.89825e+06	9.07308e+06	4.12218e+06	6.09631e+06	6.10899e+06	8.75015e+06	3.9663e+06	6.43888e+06	9.71907e+06	5.6869e+06	6.36065e+06	62.4007	36.452	54.8946	38.9455	1.213	0.96	0.9	0.568	1.213	1.426	0.424	1.072	0.96	0.9	0.697	1.012
FALSE		(S)-Nicotine	C10 H14 N2	Full match	Full match	Full match	Full match	-2.64	162.115	1.702	7.97643e+06	30	7	87.7	80.7	62.7	DDA for preferred ion	57172.6	28680.6	248318	28311.5	35503.8	69067.1	57172.6	31291.7	28329.8	28680.6	507921	248318	49231.3	331665	25316.1	28311.5	65.4732	35.9883	146.761	186.134	2.019	1.013	1.739	0.107	2.728	2.019	0.094	1.119	1.013	1.531	9.809	1.739
FALSE		(3S,4S)-1-(Diisopropylcarbamoyl)-4-[(dimethylcarbamoyl)amino]-3-pyrrolidinecarboxylic acid	C15 H28 N4 O4	No match	Invalid mass	No results	Full match	-2.72	328.21	10.068	7.971e+06	9	4			97.3	DDA for preferred ion	64169.6	60824	71793.3	59012.9	57646.4	64169.6	81011.6	60824	68520.1	58924.7	246145	67258.1	71793.3	58062.8	61635.2	59012.9	33.7772	25.6884	117.875	17.7543	1.041	1.048	1.217	0.993	1.041	1.373	1.048	1.112	0.999	4.239	1.091	1.217
FALSE		MFCD00698693	C20 H42 O11	Not the top hit	Invalid mass	No results	Full match	1.89	458.274	12.269	7.96554e+06	1	5			79.4	DDA for preferred ion	4.89712e+06	2.89033e+06	7.88271e+06	5.31482e+06	6.8554e+06	3.19017e+06	4.89712e+06	5.27127e+06	1.34163e+06	2.89033e+06	7.46458e+06	7.88271e+06	8.02726e+06	5.78959e+06	4.78879e+06	5.31482e+06	47.9767	68.754	31.4881	54.2547	0.921	0.544	1.51	1.184	0.666	0.921	0.91	0.28	0.544	1.289	1.646	1.51
FALSE		(S)-2-Amino-6-oxohexanoate	C6 H11 N O3	Full match	Invalid mass	Full match	Partial match	-1.15	145.074	1.426	7.90911e+06	62	8			84	DDA for preferred ion	239691	3.46203e+06	483429	8.18778e+06	1.90623e+06	221316	239691	3.46203e+06	5.01957e+06	2.64192e+06	442806	652261	483429	8.97972e+06	8.18778e+06	2.97503e+06	175.074	112.689	54.4688	121.193	0.081	0.613	0.08	0.212	0.027	0.081	0.386	0.613	0.888	0.049	0.08	0.162
FALSE		6-[(3-Ethyl-4-methylphenyl)amino]-3-(4-hydroxybutyl)-2,4(1H,3H)-pyrimidinedione	C17 H23 N3 O3	No match	Invalid mass	No results	Full match	-2.57	317.173	13.21	7.88204e+06	16	1			74.9	DDA for preferred ion	39511.9	36411.9	42910.9	36310.2	36092.9	39511.9	43137.4	34500.5	40745.7	36411.9	124594	42910.9	42116.9	46187.3	30893.6	36310.2	17.3464	27.7869	99.4525	30.6551	1.188	1.003	1.389	0.781	1.279	1.188	0.747	1.319	1.003	2.698	1.389	1.16
FALSE		Phenol	C6 H6 O	Full match	Invalid mass	Full match	Partial match	4.05	94.0422	5.709	7.84191e+06	9	26			85.6	DDA for preferred ion	68263	683374	858417	710921	563497	55716.8	68263	645646	687838	683374	277906	1.12178e+06	858417	5.94754e+06	710921	217405	185.182	53.114	104.072	184.004	0.095	0.968	1.578	0.095	0.078	0.314	0.109	0.968	3.143	0.047	1.578	3.948
FALSE		Mitragynine	C23 H30 N2 O4	Full match	Full match	No results	Full match	-0.64	398.22	14.085	7.79387e+06	16	3	94.9	84.1	64	DDA for preferred ion	59717.1	88234.7	35841.8	6.69691e+06	329965	59717.1	36202.8	156403	88234.7	69271.6	100583	35841.8	34897.7	1.50866e+07	6.69691e+06	240533	166.047	78.0302	96.0639	168.255	0.022	0.013	0.007	0.022	0.009	0.151	0.01	0.013	0.288	0.007	0.005	0.145
FALSE		L-Phenylalanine	C9 H11 N O2	Full match	Not the top hit	Full match	Full match	-2.66	165.079	5.014	7.78785e+06	117	65			97	DDA for preferred ion	811737	818977	858414	771955	811737	456681	1.26308e+06	729631	932772	818977	1.74835e+06	858414	587252	1.05245e+06	654259	771955	68.704	14.6985	77.6837	34.2587	0.771	1.061	1.312	0.771	0.698	1.636	0.693	1.426	1.061	1.661	1.312	0.761
FALSE		tyr-his	C15 H18 N4 O4	Full match	Invalid mass	No results	Full match	-2.56	318.132	2.198	7.7857e+06	21	47			95.8	DDA for preferred ion	4.76941e+06	5.25269e+06	4.73222e+06	4.867e+06	4.76941e+06	4.00614e+06	5.91229e+06	4.6569e+06	5.95059e+06	5.25269e+06	2.18894e+06	4.73222e+06	6.23763e+06	26631.3	4.867e+06	5.6632e+06	25.0123	34.3579	51.4534	84.3208	1.044	1.223	1.101	179.09	0.823	1.044	174.866	1.223	0.928	82.194	0.972	1.101
FALSE		[Similar to: Proline; ΔMass: 18.9321 Da]	C4 H7 O P S	Full match	Invalid mass	No results	No results	-0.38	133.995	1.509	7.76827e+06	0	38			99.2	DDA for preferred ion	7.8035e+06	4.82528e+06	9.51567e+06	4.7402e+06	6.14835e+06	7.98714e+06	7.8035e+06	5.54825e+06	4.782e+06	4.82528e+06	2.81414e+06	9.51567e+06	1.04512e+07	2.90256e+06	5.857e+06	4.7402e+06	45.8433	19.2639	76.0086	49.9929	1.646	1.018	1.625	2.118	1.364	1.646	1.912	0.816	1.018	0.97	1.625	2.205
FALSE		Norepinephrine sulfate	C8 H11 N O6 S	Not the top hit	Invalid mass	No results	Full match	0.52	249.031	6.421	7.72635e+06	7	2			94.5	DDA for preferred ion	6.22244e+06	6.11576e+06	5.74063e+06	4.99362e+06	6.22244e+06	7.44745e+06	5.30708e+06	6.11576e+06	6.55698e+06	3.01972e+06	4.19251e+06	7.56201e+06	5.74063e+06	202511	4.99362e+06	6.0024e+06	29.4132	50.5787	47.3405	80.9553	1.491	1.313	1.514	30.726	1.491	0.884	30.2	1.313	0.503	20.703	1.514	0.956
FALSE		4-Aminobutanal	C4 H9 N O	Full match	Invalid mass	Full match	Partial match	-2.63	87.0682	0.994	7.71821e+06	36	15			76.9	DDA for preferred ion	6.99497e+06	6.53901e+06	8.55147e+06	6.92442e+06	6.99497e+06	6.63334e+06	8.88805e+06	5.60944e+06	7.09147e+06	6.53901e+06	2.51324e+06	1.053e+07	8.55147e+06	6.92442e+06	4.36519e+06	7.31623e+06	48.2562	26.2604	79.6656	25.5525	1.215	0.894	1.169	1.01	1.52	1.215	0.81	1.625	0.894	0.363	2.412	1.169
FALSE		1-Piperideine-2-carboxylate	C6 H9 N O2	Full match	Invalid mass	Full match	Partial match	-1.62	127.063	1.636	7.70313e+06	62	4			81.8	DDA for preferred ion	1.7342e+06	2.23954e+06	5.50647e+06	3.04418e+06	1.6753e+06	1.7342e+06	3.09668e+06	2.98516e+06	2.23954e+06	1.8113e+06	1.68322e+06	6.27199e+06	5.50647e+06	9.30994e+06	2.06593e+06	3.04418e+06	64.0037	50.298	56.6	83.7701	0.839	0.595	1.809	0.18	0.839	1.017	0.321	1.084	0.595	0.181	3.036	1.809
FALSE		2,8-Diaminononanedioic acid	C9 H18 N2 O4	Full match	Invalid mass	No results	Full match	-1.57	218.126	5.435	7.68568e+06	26	16			96.8	DDA for preferred ion	65952.6	68538	85148	65568.2	55182.9	75710.3	65952.6	68198.4	68538	74121.4	260463	85148	67630.8	5.3687e+06	35458.1	65568.2	45.5268	50.717	130.073	237.348	1.006	1.13	1.031	0.01	2.135	1.006	0.013	1.933	1.13	0.049	2.401	1.031
FALSE		[Similar to: N'2-(2-furylcarbonyl)-3-chloro-4-methylthiophene-2-carbohydrazide; ΔMass: -59.9633 Da]	C4 H8 N4 O7	Full match	Invalid mass	No results	No results	-1.54	224.039	0.973	7.66817e+06	0	3			93.3	DDA for preferred ion	236014	216294	262581	226407	228745	271334	236014	206611	216294	235658	408061	262581	260508	330753	203409	226407	15.6087	13.0882	51.0589	24.6907	1.042	1.041	1.234	0.692	1.334	1.042	0.625	1.063	1.041	1.234	1.291	1.151
FALSE		2,4-Dimethylbenzaldehyde	C9 H10 O	Full match	Full match	No results	Full match	-0.12	134.073	12.643	7.59308e+06	54	5	66.8	67	64.4	DDA for preferred ion	1.04958e+07	7.33957e+06	1.11246e+07	6.91386e+06	6.57268e+06	1.04958e+07	1.47905e+07	1.04349e+07	7.33957e+06	6.86596e+06	3.52823e+07	5.40006e+06	1.11246e+07	5.50613e+06	6.91386e+06	9.94678e+06	106.572	95.4961	155.958	98.2042	1.487	1.062	1.118	1.194	1.518	1.487	1.895	1.062	0.69	6.408	0.781	1.118
FALSE		2-(2-Pyrimidinyloxy)benzoate	C11 H7 N2 O3	No match	Invalid mass	No results	Full match	4.45	215.047	2.724	7.57538e+06	1	18			98.4	DDA for preferred ion	5.79963e+06	5.99985e+06	6.0398e+06	5.5211e+06	5.7739e+06	9.11694e+06	5.79963e+06	5.27555e+06	6.85109e+06	5.99985e+06	2.75025e+06	6.96941e+06	6.0398e+06	7.58003e+06	5.5211e+06	5.5118e+06	37.7848	26.4117	52.7805	24.4163	1.052	1.089	1.096	0.762	1.651	1.052	0.696	1.241	1.089	0.363	1.262	1.096
FALSE		4-(METHYLNITROSAMINO)-1-(3-PYRIDYL-N-OXIDE)-1-BUTANOL	C10 H15 N3 O3	No match	Invalid mass	No results	Full match	-1.53	225.111	8.282	7.57025e+06	29	26			94.9	DDA for preferred ion	1.79782e+06	3.65344e+06	194354	2.02581e+06	1.79782e+06	51602.6	2.11362e+06	3.72439e+06	946801	3.65344e+06	194354	150067	3.0291e+06	5.29799e+06	135823	2.02581e+06	149.449	64.2935	133.669	168.774	0.38	1.803	1.105	0.339	0.38	1.043	0.703	6.971	1.803	0.037	1.105	1.495
FALSE		6-Oxo-pipecolinic acid	C6 H9 N O3	Full match	Invalid mass	No results	Full match	-2.7	143.058	4.055	7.55477e+06	35	32			83.4	DDA for preferred ion	138291	88389.6	3.21056e+06	171664	104195	627857	138291	84029.8	88389.6	103696	393376	7.49074e+06	3.21056e+06	292770	171664	82360.6	154.287	19.3732	93.1038	57.2714	1.679	0.515	38.982	0.356	3.657	1.679	0.287	0.515	1.259	1.344	43.636	38.982
FALSE		12-Crown-4	C8 H16 O4	Full match	Invalid mass	No results	Full match	-1.28	176.105	12.248	7.55298e+06	12	14			86.1	DDA for preferred ion	276625	126292	231314	199590	117353	296071	276625	169198	124810	126292	1.19833e+06	192249	231314	352491	147460	199590	58.4215	32.8887	158.462	55.4705	1.386	0.633	1.304	0.333	2.008	1.386	0.48	0.846	0.633	3.4	1.304	1.159
FALSE		N-((4-AMINO-2-METHYL-5-PYRIMIDINYL)METHYL)FORMAMIDE	C7 H10 N4 O	Full match	Partial match	No results	Full match	-1.8	166.085	1.601	7.54255e+06	12	2			68.9	DDA for preferred ion	4.20929e+06	2.93548e+06	4.28674e+06	3.44453e+06	4.20929e+06	4.40358e+06	2.80322e+06	2.93548e+06	2.70366e+06	3.50482e+06	2.44366e+06	6.07696e+06	4.28674e+06	6.3684e+06	3.44453e+06	2.54554e+06	51.9604	40.84	56.2212	77.4969	1.101	0.785	1.684	0.661	1.278	1.101	0.461	0.785	1.377	0.384	1.764	1.684
FALSE		Val-Gln	C10 H19 N3 O4	Full match	Invalid mass	No results	Full match	-2.34	245.137	1.624	7.36237e+06	18	9			97.4	DDA for preferred ion	3.11882e+06	2.91548e+06	2.63991e+06	2.72934e+06	3.04267e+06	3.9595e+06	3.11882e+06	2.91548e+06	3.39754e+06	814690	3.81479e+06	2.5438e+06	2.63991e+06	567102	2.72934e+06	2.80928e+06	96.152	112.833	97.5095	120.441	1.451	1.245	0.94	5.365	1.451	1.11	5.141	1.245	0.29	6.727	0.932	0.94
FALSE		3-(3-Hydroxy-2,3-dihydro-1H-indol-3-yl)alanine	C11 H14 N2 O3	Full match	Invalid mass	No results	Full match	-1.55	222.1	8.926	7.35716e+06	56	45			96.2	DDA for preferred ion	1.17034e+06	2.98678e+06	3.87796e+06	4.62886e+06	1.17034e+06	959848	5.33519e+06	5.38445e+06	1.37523e+06	2.98678e+06	3.87796e+06	1.52808e+06	4.57146e+06	2.72186e+06	5.23572e+06	4.62886e+06	95.9901	73.8314	84.3652	59.4553	0.43	0.645	0.988	0.43	0.183	1.153	1.978	0.263	0.645	1.425	0.292	0.988
FALSE		pheneticillin	C17 H20 N2 O5 S	Full match	Invalid mass	No results	Full match	-2.62	364.108	13.327	7.34109e+06	5	7			78.5	DDA for preferred ion	1.16058e+06	864156	3.61848e+06	1.19457e+06	1.14068e+06	1.17174e+06	1.16058e+06	1.04692e+06	756208	864156	500665	3.61848e+06	4.87505e+06	1.17777e+06	1.19457e+06	1.63348e+06	81.4473	88.139	97.9362	94.4681	0.969	0.633	2.984	0.969	0.981	0.71	0.889	0.633	0.529	0.425	3.029	2.984
FALSE		L-Lysine	C6 H14 N2 O2	Full match	Invalid mass	Full match	Not the top hit	-2.57	146.105	1.59	7.3192e+06	25	1			91.8	DDA for preferred ion	3.13365e+06	2.70019e+06	5.15907e+06	2.4396e+06	2.9183e+06	3.79435e+06	3.13365e+06	2.54307e+06	3.75714e+06	2.70019e+06	3.59706e+06	5.15907e+06	6.03373e+06	2.10128e+06	2.4396e+06	2.87412e+06	38.002	50.8979	43.9064	57.6116	1.389	1.21	2.099	1.389	1.555	1.09	1.21	1.54	0.939	1.712	2.115	2.099
FALSE		2209526	C11 H22 N2 O	Full match	Full match	No results	Full match	-1.59	198.173	6.109	7.30258e+06	2	1			76.7	DDA for preferred ion	3.73697e+06	2.61599e+06	3.15836e+06	1.64357e+06	2.5355e+06	4.71481e+06	3.73697e+06	1.89964e+06	3.87397e+06	2.61599e+06	2.28028e+06	3.15836e+06	3.31281e+06	1.26162e+06	1.64357e+06	4.46423e+06	73.4197	94.5078	51.4035	116.031	2.01	1.506	1.807	2.01	2.869	0.837	1.506	2.357	0.586	1.807	1.922	0.742
FALSE		2,6-Dichlorobenzyl Cyanide	C8 H5 Cl2 N	No match	Invalid mass	No results	Full match	3.88	184.981	0.824	7.24166e+06	2	1			61.8	DDA for preferred ion	1.7445e+06	2.24752e+06	1.40285e+06	3.09926e+06	2.791e+06	1.39814e+06	1.7445e+06	2.61339e+06	2.24752e+06	1.89547e+06	2.76148e+06	1.16687e+06	1.40285e+06	379106	3.09926e+06	3.1142e+06	50.6376	64.8093	103.299	73.1571	0.56	0.725	0.45	7.362	0.451	0.56	6.894	0.725	0.609	7.284	0.377	0.45
FALSE		[5-Hydroxy-4-(4-methyloctanoyl)-3-oxo-2,3-dihydro-2-furanyl]acetic acid	C15 H22 O6	Full match	Invalid mass	No results	Full match	-0.65	298.141	13.035	7.22268e+06	13	6			91.3	DDA for preferred ion	6.23085e+06	6.04946e+06	3.95638e+06	7.52845e+06	5.98866e+06	6.23085e+06	1.06624e+07	7.12183e+06	4.50709e+06	6.04946e+06	1.92171e+07	2.02314e+06	3.95638e+06	4.67583e+06	7.52845e+06	7.65569e+06	113.968	106.306	177.472	110.042	1.281	0.79	0.517	1.281	0.828	1.393	1.523	0.599	0.79	4.11	0.269	0.517
FALSE		Deferiprone	C7 H9 N O2	Full match	No results	No results	Full match	-1.26	139.063	1.513	7.21387e+06	39	0				DDA for preferred ion	2.7924e+06	6.50235e+06	5.88742e+06	7.43179e+06	2.7924e+06	3.53177e+06	535625	7.74271e+06	6.50235e+06	4.16003e+06	152661	7.0728e+06	5.88742e+06	871143	7.43179e+06	7.96434e+06	138.749	115.474	92.525	142.657	0.475	0.875	0.739	3.205	0.475	0.067	8.888	0.875	0.522	0.175	0.952	0.739
TRUE		[Similar to: DL-Arginine; ΔMass: 5.0044 Da]	C7 H17 N O4	Full match	Invalid mass	No results	No results	1.94	179.116	3.984	7.21147e+06	0	11			90.3	DDA for preferred ion	528936	2.41079e+06	74819.7	1.87814e+06	856108	68271.9	528936	748455	2.41079e+06	3.0241e+06	250227	64724.1	74819.7	5.03423e+06	1.87814e+06	1.53715e+06	126.48	59.3194	114.887	135.888	0.17	1.284	0.049	0.17	0.036	0.344	0.149	1.284	1.967	0.05	0.034	0.049
FALSE		3-(4-Methyl-2-nitrophenoxy)-1-propanaminium	C10 H15 N2 O3	No results	Invalid mass	No results	Full match	-1.32	211.108	8.585	7.19425e+06	3	37			97.7	DDA for preferred ion	290750	610150	469486	407527	290750	75342.2	552760	610150	3.99595e+06	518204	657546	37875.2	469486	1.40836e+06	36470.1	407527	132.636	182.109	108.376	110.219	1.356	1.272	1.039	0.206	2.066	1.356	0.433	109.568	1.272	0.467	1.039	1.152
FALSE		Pro-Hyp	C10 H16 N2 O4	Full match	Invalid mass	No results	Full match	-1.08	228.111	10.2	7.16796e+06	27	14			96.4	DDA for preferred ion	4.82181e+06	3.28555e+06	5.97693e+06	2.99539e+06	5.44709e+06	4.82181e+06	3.84326e+06	3.28555e+06	3.40253e+06	1.86067e+06	3.3275e+06	6.15187e+06	5.97693e+06	2.8492e+06	3.86566e+06	2.99539e+06	38.9752	50.8067	28.5627	54.9137	1.283	0.88	1.591	1.912	1.247	1.283	1.153	0.88	0.621	1.168	1.591	1.995
FALSE		Benzyl alcohol	C7 H8 O	Full match	Invalid mass	Full match	Not the top hit	3.33	108.058	14.321	7.15821e+06	19	22			98.8	DDA for preferred ion	1.00044e+07	9.60147e+06	8.78003e+06	7.8973e+06	1.00044e+07	9.46197e+06	1.15526e+07	1.028e+07	9.60147e+06	9.33153e+06	3.97698e+07	8.37627e+06	8.78003e+06	7.57915e+06	7.8973e+06	1.05336e+07	75.9954	71.6994	152.473	80.0644	1.198	1.216	1.061	1.32	1.198	1.097	1.356	1.216	0.886	5.247	1.061	0.834
FALSE		(2S)-3-Methyl-2-({[(3S,4S,5R)-2,3,4-trihydroxy-5-(hydroxymethyl)tetrahydro-2-furanyl]methyl}amino)butanoic acid (non-preferred name)	C11 H21 N O7	Full match	Invalid mass	No results	Full match	-3.75	279.131	1.78	7.14852e+06	1	1			61.1	DDA for preferred ion	5.65434e+06	2.11486e+06	3.96317e+06	1.79609e+06	5.65434e+06	6.35745e+06	1.34654e+06	1.75915e+06	2.11486e+06	4.99641e+06	2.44068e+06	5.20484e+06	3.96317e+06	112043	3.93594e+06	1.79609e+06	92.6596	59.0471	73.2687	116.728	1.615	2.782	2.207	50.466	1.615	0.75	15.701	0.537	2.782	21.783	1.322	2.207
FALSE		Ethyl L-gamma-glutamyl-L-cysteinate	C10 H18 N2 O5 S	Full match	Invalid mass	No results	Full match	-2.36	278.093	3.955	7.1466e+06	7	10			84.9	DDA for preferred ion	2.66642e+06	2.5104e+06	3.26296e+06	2.9063e+06	2.59502e+06	4.94036e+06	2.66642e+06	2.5104e+06	3.57829e+06	1.627e+06	3.8775e+06	2.90664e+06	3.26296e+06	5.21454e+06	2.86558e+06	2.9063e+06	70.0401	68.5132	88.9173	81.468	0.917	0.56	1.014	0.498	1.724	0.917	0.481	1.249	0.56	0.744	1.014	1.123
FALSE		4-[(2-Octanyloxy)carbonyl]phenyl 4'-(octyloxy)-4-biphenylcarboxylate	C36 H46 O5	No match	Invalid mass	No results	Full match	4.91	558.337	12.295	7.10687e+06	4	6			94.4	DDA for preferred ion	5.0557e+06	4.13624e+06	6.24027e+06	4.53791e+06	3.96607e+06	5.1857e+06	5.0557e+06	4.13624e+06	4.70816e+06	3.50634e+06	8.74264e+06	5.47423e+06	6.24027e+06	6.17695e+06	3.97207e+06	4.53791e+06	15.9693	24.8031	40.9193	26.7361	1.114	0.773	1.378	0.642	1.306	1.114	0.67	1.185	0.773	1.415	1.378	1.375
FALSE		L-alpha-Glutamyl-L-alpha-aspartyl-L-leucine	C15 H25 N3 O8	Full match	Invalid mass	No results	Full match	-2.75	375.163	10.237	7.08646e+06	5	13			99	DDA for preferred ion	1.75883e+06	1.70893e+06	2.80709e+06	1.74242e+06	1.72762e+06	2.92891e+06	1.75883e+06	1.70893e+06	1.61664e+06	3.11249e+06	1.19291e+06	2.80709e+06	4.38149e+06	3.46667e+06	795521	1.74242e+06	63.8875	58.0029	83.0392	111.589	1.009	1.786	2.515	0.498	3.682	1.009	0.493	2.032	1.786	0.344	3.529	2.515
FALSE		N-(Sulfanylacetyl)glycylhistidine	C10 H14 N4 O4 S	Not the top hit	Invalid mass	No results	Full match	-1.91	286.073	11.225	7.07892e+06	6	6			88	DDA for preferred ion	5.07138e+06	4.27255e+06	6.79951e+06	3.2909e+06	5.03345e+06	5.07138e+06	6.97815e+06	4.27255e+06	4.90265e+06	3.46376e+06	3.65644e+07	5.00917e+06	6.79951e+06	2.48134e+06	3.2909e+06	4.2818e+06	74.1188	47.7653	170.886	60.044	1.63	1.49	1.588	2.029	1.541	1.63	1.722	1.49	0.809	14.736	1.522	1.588
FALSE		2,2'-[(1-Methyl-1H-pyrrole-2,5-diyl)bis(3-methyl-4,1-phenylene)]diguanidine	C21 H25 N7	Not the top hit	Invalid mass	No results	Full match	-3.56	375.216	12.466	7.05968e+06	6	7			100	DDA for preferred ion	1.1895e+07	6.88408e+06	5.03508e+06	1.89967e+06	6.76313e+06	1.1895e+07	1.38608e+07	3.21883e+06	6.88408e+06	8.97342e+06	6.67757e+06	4.31476e+06	5.03508e+06	4.23444e+06	1.57961e+06	1.89967e+06	102.757	90.5315	77.8348	82.9407	7.296	4.358	2.651	1.597	7.53	7.296	0.76	4.358	4.724	1.577	2.732	2.651
TRUE		DL-Arginine	C6 H14 N4 O2	Full match	Full match	Full match	Full match	-2.37	174.111	2.317	6.95681e+06	12	29	62.8	46.7	80.1	DDA for preferred ion	3.89457e+06	3.5917e+06	6.81745e+06	2.97274e+06	3.72937e+06	4.40359e+06	3.89457e+06	3.5917e+06	4.21537e+06	2.66696e+06	3.88996e+06	6.81745e+06	8.47629e+06	375224	3.15513e+06	2.97274e+06	35.9766	52.2116	48.7396	76.4484	1.396	1.336	2.851	9.939	1.396	1.31	9.572	1.336	0.897	10.367	2.161	2.851
FALSE		(2R)-3-Carboxy-2-(methylamino)propanoate	C5 H8 N O4	No results	Invalid mass	No results	Full match	0.6	146.045	5.401	6.92218e+06	7	103			96.8	DDA for preferred ion	1.00861e+06	1.16249e+06	749761	562176	2.69577e+06	896055	1.00861e+06	926596	1.20177e+06	1.16249e+06	814802	749761	630809	467635	562176	872478	89.5261	47.742	28.4746	52.4335	1.594	1.981	1.334	5.765	1.594	1.156	1.981	2.138	1.332	1.742	1.334	0.723
FALSE		Oglufanide	C16 H19 N3 O5	Full match	Invalid mass	No results	Full match	-1.67	333.132	11.116	6.90549e+06	11	26			96.8	DDA for preferred ion	2.56628e+06	2.96353e+06	681346	2.33492e+06	2.56628e+06	4.43778e+06	429538	2.96353e+06	4.56358e+06	1.53677e+06	2.13838e+06	681346	594528	1.12239e+06	2.33492e+06	3.53714e+06	79.2059	89.994	117.164	90.6958	1.901	1.954	0.292	2.286	1.901	0.121	2.64	1.954	0.434	1.905	0.292	0.168
FALSE		[Similar to: (2S,3S,4R,5R)-2-{[(2R,3R,4R,5R,6R)-4-{[(2S,3R,4S,5R,6S)-3,4-dihydroxy-6-methyl-5-{[(2S,3R,4R,5R,6S)-3,4,5-trihydroxy-6-methyloxan-2-yl]oxy}oxan-2-yl]oxy}-3-hydroxy-6-(hydroxymethyl)-5-{[(2E)-3-(4-hydroxyphenyl)prop-2-enoyl]oxy}oxan-2-yl]oxy}-4-hydroxy-2,5-bis(hydroxymethyl)oxolan-3-yl (2E)-3-(4-hydroxyphenyl)prop-2-enoate; ΔMass: -727.2879 Da]	C5 H7 N5 P2	Full match	Invalid mass	No results	No results	0.12	199.018	1.032	6.90479e+06	0	56			100	DDA for preferred ion	2.65269e+06	7.60676e+06	2.93365e+06	6.65931e+06	8.87482e+06	2.26886e+06	2.65269e+06	7.43825e+06	7.90985e+06	7.60676e+06	897856	2.93365e+06	3.13772e+06	1.11675e+06	6.65931e+06	9.45951e+06	132.331	93.9527	82.0862	125.202	0.341	1.188	0.441	7.947	0.341	0.28	6.661	1.188	0.804	0.804	0.441	0.332
FALSE		Cyromazine	C6 H10 N6	Full match	Invalid mass	No results	Full match	0.2	166.097	11.791	6.87996e+06	1	8			83.2	DDA for preferred ion	3.17055e+06	2.25936e+06	4.61121e+06	2.40634e+06	2.34765e+06	3.17055e+06	4.04071e+06	2.25936e+06	2.63952e+06	2.02557e+06	3.3333e+07	4.61121e+06	4.10759e+06	3.33212e+06	2.40634e+06	2.38386e+06	58.4162	55.0758	182.267	39.3122	1.318	0.85	1.916	0.705	1.318	1.695	0.678	1.097	0.85	10.004	1.916	1.723
FALSE		GLK	C14 H28 N4 O4	Full match	Full match	No results	Partial match	-3.6	316.21	2.622	6.86028e+06	2	4	87.9	72.7	94.3	DDA for preferred ion	3.40789e+06	3.15591e+06	4.83997e+06	3.33224e+06	3.38955e+06	3.40789e+06	3.46802e+06	3.3251e+06	3.15591e+06	3.00344e+06	2.68331e+06	4.83997e+06	5.16361e+06	1.39215e+06	3.33224e+06	3.45892e+06	27.068	46.9551	51.0463	46.1912	1.023	0.947	1.493	2.435	1.023	1.003	2.388	0.947	0.868	1.927	1.452	1.493
FALSE		L-Pipecolate	C6 H11 N O2	Full match	Full match	Full match	Partial match	-0.33	129.079	1.495	6.84937e+06	87	17			86.4	DDA for preferred ion	2.07156e+06	6.18372e+06	3.77736e+06	1.5093e+06	2.07156e+06	4.4805e+06	1.92092e+06	1.95495e+06	6.18372e+06	6.18551e+06	3.27602e+06	3.77736e+06	4.23348e+06	6.0754e+06	1.21211e+06	1.5093e+06	77.8896	93.524	22.2938	111.201	1.273	4.098	2.805	0.341	3.696	1.273	0.322	5.102	4.098	0.539	3.116	2.805
FALSE		({2-[(2,6-Diamino-5-vinyl-4-pyrimidinyl)oxy]ethoxy}methyl)phosphonic acid	C9 H15 N4 O5 P	Full match	Invalid mass	No results	Full match	-2.79	290.077	1.399	6.83682e+06	2	15			97.4	DDA for preferred ion	4.78777e+06	6.6188e+06	8.39658e+06	5.09649e+06	4.78777e+06	1.47536e+07	3.68725e+06	6.20303e+06	9.38061e+06	6.6188e+06	1.75224e+06	1.08344e+07	8.39658e+06	1.30998e+06	5.09649e+06	5.65214e+06	119.903	78.917	110.791	103.896	2.895	1.841	1.486	3.655	2.895	0.652	4.735	1.841	1.171	1.338	2.126	1.486
FALSE		MSC-ONSu	C8 H11 N O7 S	Not the top hit	Invalid mass	No results	Full match	-0.22	265.026	2.845	6.80699e+06	2	6			87.6	DDA for preferred ion	4.63293e+06	4.59371e+06	4.60508e+06	4.40947e+06	4.63293e+06	5.23943e+06	4.08607e+06	4.07565e+06	4.59371e+06	4.79738e+06	3.3138e+06	4.9567e+06	4.60508e+06	9.67945e+06	4.35053e+06	4.40947e+06	43.6541	41.3433	45.7714	52.0371	0.927	1.056	1.044	0.479	1.204	0.927	0.421	1.056	1.088	0.342	1.139	1.044
FALSE		Ditolylguanidine	C15 H17 N3	Full match	Not the top hit	No results	Full match	-3.27	239.141	12.802	6.77817e+06	12	9			93.2	DDA for preferred ion	3.45638e+06	1.09802e+06	2.50429e+06	789091	270869	3.45638e+06	6.29595e+06	2.15439e+06	1.09802e+06	129176	2.50429e+06	1.88068e+06	3.54982e+06	208187	789091	828682	100.364	108.21	110.217	121.561	4.38	1.392	4.284	1.301	4.38	7.598	10.348	1.392	0.156	12.029	2.383	4.284
FALSE		PYRIPROPANOL	C8 H11 N O	Full match	Invalid mass	No results	Full match	-1.37	137.084	10.845	6.76503e+06	62	22			96.5	DDA for preferred ion	801434	455299	543735	623411	801434	396345	935770	431009	753938	455299	543735	515384	931547	1.00663e+06	523264	623411	54.1945	54.8106	60.6874	44.8339	0.796	0.73	0.985	0.796	0.757	1.501	0.428	1.441	0.73	0.54	0.985	1.494
FALSE		norhaman	C11 H8 N2	Full match	Full match	No results	Full match	-0.49	168.069	10.811	6.69095e+06	34	4			98	DDA for preferred ion	1.25122e+06	4.02271e+06	3.47297e+06	2.59981e+06	3.46989e+06	1.25122e+06	578972	4.02271e+06	4.71442e+06	2.63745e+06	1.83172e+06	3.47297e+06	5.43712e+06	1.38644e+07	118407	2.59981e+06	96.1341	107.29	76.6313	182.819	0.25	1.014	2.091	0.25	10.567	0.223	0.29	39.816	1.014	0.132	29.331	2.091
FALSE		6-Quinolinecarboxylic acid	C10 H7 N O2	Full match	Full match	No results	Full match	-2	173.047	3.723	6.65556e+06	33	4	84.8	9.2		DDA for preferred ion	5.00408e+06	3.94311e+06	6.70853e+06	3.96043e+06	5.00408e+06	6.7908e+06	3.49222e+06	3.94311e+06	3.73839e+06	4.43838e+06	3.1281e+06	1.03167e+07	6.70853e+06	3.96043e+06	4.56212e+06	3.26758e+06	55.9713	15.7911	64.4523	67.14	1.264	0.996	2.053	1.264	1.489	1.069	0.996	0.819	1.358	0.79	2.261	2.053
FALSE		2-Amino-1-(2-naphthyl)ethanol	C12 H13 N O	No results	Invalid mass	No results	Full match	-2.82	187.099	9.489	6.62179e+06	26	24			94.4	DDA for preferred ion	3.97266e+06	3.11783e+06	2.51064e+06	2.8994e+06	5.38019e+06	838384	3.97266e+06	3.23593e+06	479562	3.11783e+06	2.17587e+06	2.51064e+06	2.99672e+06	1.414e+06	4.64571e+06	2.8994e+06	72.2946	88.4939	82.2912	70.0815	1.37	1.075	1.034	3.805	0.18	1.37	2.288	0.103	1.075	1.539	0.54	1.034
FALSE		Methyl dimethylphosphinate	C3 H9 O2 P	Full match	Invalid mass	No results	Full match	4.5	108.034	0.794	6.58757e+06	1	10			91.5	DDA for preferred ion	48122.1	42124.1	55834.6	47443.8	42152.2	48122.1	52060.5	37210.9	42124.1	57426.3	190508	54366.8	55834.6	6.2591e+06	47443.8	39484.9	29.1025	34.122	118.729	174.39	1.014	0.888	1.146	0.007	1.014	1.318	0.006	0.888	1.454	0.03	1.146	1.414
FALSE		2209526	C11 H22 N2 O	Full match	Full match	No results	Full match	-1.51	198.173	4.731	6.55168e+06	2	3			74.8	DDA for preferred ion	774776	678871	1.31138e+06	660996	774776	985619	365504	472461	768186	678871	4.35822e+06	1.31138e+06	758015	5.06958e+06	660996	55621.4	48.9006	45.211	138.517	182.864	1.491	1.162	1.984	0.153	1.491	6.571	0.093	1.162	12.205	0.86	1.984	13.628
FALSE		Fenipentol	C11 H16 O	Full match	Invalid mass	No results	Full match	-1.2	164.12	12.717	6.54786e+06	53	8			100	DDA for preferred ion	5.28832e+06	4.77556e+06	6.10344e+06	5.20701e+06	4.63652e+06	5.75735e+06	5.28832e+06	4.77556e+06	5.04449e+06	4.40712e+06	1.95973e+07	5.69742e+06	6.10344e+06	3.60912e+06	5.85728e+06	5.20701e+06	21.1449	6.7127	113.043	28.5015	1.016	0.861	1.172	1.285	0.983	1.016	1.323	0.861	0.846	5.43	0.973	1.172
FALSE		Hexahydropyrrolo[1,2-b][1,2,5]thiadiazepin-5(2H)-one 1,1-dioxide	C7 H12 N2 O3 S	Full match	Invalid mass	No results	Full match	-1.49	204.057	3.753	6.51903e+06	1	10			96.9	DDA for preferred ion	2.87624e+06	2.69436e+06	2.31786e+06	2.01067e+06	1.71648e+06	2.87624e+06	3.19093e+06	2.69436e+06	3.73282e+06	215525	3.31576e+06	2.31786e+06	513872	580427	2.01067e+06	2.45401e+06	107.052	143.289	103.956	124.966	1.43	1.857	1.153	2.957	1.43	1.3	4.642	1.857	0.088	5.713	1.153	0.209
FALSE		L-2,4-Diaminobutanoate	C4 H10 N2 O2	Full match	Invalid mass	Full match	Partial match	0.33	118.074	1.182	6.48123e+06	32	7			97.9	DDA for preferred ion	499112	555029	385387	528177	460801	518743	499112	544832	673270	555029	616262	348163	385387	5.26584e+06	449999	528177	92.6263	79.2583	74.1765	164.502	0.945	1.051	0.73	0.088	1.153	0.945	0.103	1.496	1.051	0.117	0.774	0.73
FALSE		RG5927906	C13 H22 O2	Full match	Invalid mass	No results	Full match	-1.27	210.162	13.402	6.42727e+06	32	38			90.6	DDA for preferred ion	6.00723e+06	4.62949e+06	6.65751e+06	4.52476e+06	4.55537e+06	6.00723e+06	6.44701e+06	4.47766e+06	4.99916e+06	4.62949e+06	3.17403e+07	6.65751e+06	6.34374e+06	3.50488e+06	4.52476e+06	4.97887e+06	59.7535	30.3056	153.989	45.7292	1.3	1.105	1.471	1.3	1.328	1.295	1.278	1.105	0.93	9.056	1.471	1.274
FALSE		9-tert-butyl-2-hydroxy-3-[(2-methylphenyl)sulfanyl]-1-oxaspiro[5.5]undec-2-en-4-one	C21 H28 O3 S	Not the top hit	Invalid mass	No results	Full match	-3.28	360.175	1.978	6.4012e+06	3	8			77.6	DDA for preferred ion	5.11525e+06	5.52566e+06	5.7226e+06	3.81023e+06	5.11525e+06	5.97305e+06	4.23133e+06	5.26408e+06	5.74542e+06	5.52566e+06	3.27286e+06	6.50671e+06	5.7226e+06	38400	3.81023e+06	4.99484e+06	18.4265	10.2169	49.4756	78.5614	1.568	1.508	1.708	133.21	1.568	0.847	137.085	1.508	1.106	85.231	1.708	1.146
FALSE		MFCD01565841	C6 H7 Cl N2 O2 S	No match	Invalid mass	No results	Full match	2.29	205.992	2.469	6.38329e+06	1	4			79.3	DDA for preferred ion	41832.8	26404.8	53552.8	27928.8	25775.2	41832.8	52453.5	26404.8	28250.5	25695	208659	50652.3	53552.8	39970.1	23525.4	27928.8	62.571	16.9033	138.59	28.9412	1.778	0.92	2.153	0.645	1.778	1.878	0.661	1.201	0.92	5.22	2.153	1.917
FALSE		2,7-Oxecanedione	C9 H14 O3	Full match	Invalid mass	No results	Full match	-0.86	170.094	12.909	6.37066e+06	30	26			91.8	DDA for preferred ion	2.96421e+06	7.21526e+06	2.41069e+06	7.27977e+06	6.71865e+06	2.70307e+06	2.96421e+06	6.94945e+06	8.24477e+06	7.21526e+06	1.03955e+07	2.41069e+06	2.13172e+06	6.70354e+06	7.3241e+06	7.27977e+06	103.851	90.3682	143.592	73.7357	0.407	1.037	0.329	1.002	0.369	0.407	1.037	1.126	0.991	1.551	0.329	0.293
FALSE		Diethyl N-({4-[(1E)-3,3-dimethyl-1-triazen-1-yl]-1H-imidazol-5-yl}carbonyl)glutamate	C15 H24 N6 O5	Not the top hit	Invalid mass	No results	Full match	-3.44	368.18	7.947	6.35372e+06	2	23			94.9	DDA for preferred ion	51559.7	36107.8	56652.2	768513	22556.6	51559.7	56610.4	36107.8	23029.4	38199.5	206481	53086.6	56652.2	6.11818e+06	400598	768513	49.8601	34.4384	126.698	138.781	0.074	0.05	0.074	0.004	0.129	0.074	0.006	0.057	0.05	0.034	0.133	0.074
FALSE		GLUTAMINE T-BUTYL ESTER	C9 H18 N2 O3	Full match	Invalid mass	No results	Full match	-0.86	202.132	9.802	6.33014e+06	14	4			94.5	DDA for preferred ion	2.43378e+06	2.57755e+06	1.75147e+06	1.96259e+06	2.43378e+06	272725	3.2377e+06	2.57755e+06	3.92411e+06	199112	2.96563e+06	1.75147e+06	832160	1.28277e+06	2.40803e+06	1.96259e+06	143.045	131.915	119.848	109.614	1.65	1.63	0.727	1.897	0.113	1.65	2.009	1.63	0.101	2.312	0.727	0.424
FALSE		[Similar to: DL-Arginine; ΔMass: -2.0036 Da]	C5 H12 N6 O	Full match	Invalid mass	No results	No results	4.77	172.108	1.904	6.30781e+06	0	6			90.1	DDA for preferred ion	1.204e+06	2.77537e+06	2.6116e+06	1.89823e+06	2.38315e+06	1.204e+06	998692	2.77537e+06	2.63037e+06	2.85987e+06	2.17555e+06	2.6116e+06	3.7489e+06	80372.1	2.30214e+06	1.89823e+06	64.492	29.6504	85.8347	79.5025	0.526	1.507	1.975	29.652	0.523	0.526	34.532	1.143	1.507	27.068	1.134	1.975
FALSE		Cytosine	C4 H5 N3 O	Full match	Full match	Full match	Partial match	0.66	111.043	1.834	6.28623e+06	22	5	96	76.6	69.5	DDA for preferred ion	3.56229e+06	4.80177e+06	5.92889e+06	1.83365e+06	3.56229e+06	9.49057e+06	1.85753e+06	1.91979e+06	5.41817e+06	4.80177e+06	1.36126e+06	1.07624e+07	5.92889e+06	214238	3.10785e+06	1.83365e+06	130.211	93.3192	83.4246	105.464	3.054	2.619	3.463	16.628	3.054	1.013	8.961	1.743	2.619	6.354	3.463	3.233
FALSE		6-Quinolinecarboxylic acid	C10 H7 N O2	Full match	Full match	No results	Full match	-1.37	173.047	3.516	6.26088e+06	33	3	94.5	9.7		DDA for preferred ion	1.98515e+06	3.94311e+06	245368	4.56212e+06	5.00408e+06	1.70314e+06	1.98515e+06	3.94311e+06	3.73839e+06	4.43838e+06	245368	6.96991e+06	99804.3	8.0427e+06	4.56212e+06	1.62745e+06	86.107	15.7911	228.532	65.7901	0.622	0.819	0.061	0.622	0.373	1.22	0.49	0.819	2.727	0.031	1.528	0.061
FALSE		1,6-Cyclodecadiyne	C10 H12	Full match	Invalid mass	No results	Full match	-0.09	132.094	14.408	6.25877e+06	16	18			89.8	DDA for preferred ion	6.94788e+06	7.01351e+06	6.5943e+06	8.14144e+06	8.22332e+06	5.7552e+06	6.94788e+06	7.58327e+06	6.97039e+06	7.01351e+06	2.68914e+07	5.57599e+06	6.5943e+06	5.07338e+06	8.14144e+06	8.50172e+06	70.0941	69.9165	146.595	73.6837	0.817	0.856	0.776	1.621	0.707	0.817	1.495	0.856	0.825	5.3	0.685	0.776
FALSE		Pro-arg	C11 H21 N5 O3	Full match	Invalid mass	No results	Full match	-1.1	271.164	9.401	6.21156e+06	4	19			92.3	DDA for preferred ion	9.67667e+06	3.02842e+06	2.18645e+07	3.3585e+06	3.0311e+06	9.67667e+06	1.51408e+07	1.9414e+06	3.02842e+06	3.55942e+06	3.76255e+07	111152	2.18645e+07	282004	3.3585e+06	8.19808e+06	135.231	65.4587	162.147	166.977	2.881	0.902	2.667	10.748	2.881	1.847	6.884	0.902	0.434	133.422	0.033	2.667
FALSE		Pro-arg	C11 H21 N5 O3	Full match	Invalid mass	No results	Full match	-0.43	271.164	9.895	6.17443e+06	4	43			94.8	DDA for preferred ion	1.07537e+07	2.39427e+06	8.20412e+06	6.21127e+06	3.38118e+06	1.19654e+07	1.07537e+07	2.94384e+06	1.32626e+06	2.39427e+06	5.07459e+06	2.34602e+07	8.20412e+06	6.21127e+06	7.551e+06	3.56968e+06	102.778	109.789	128.208	73.5323	1.585	0.474	2.298	0.544	1.585	3.013	0.474	0.176	0.671	0.817	3.107	2.298
FALSE		[Similar to: N'-bicyclo[2.2.1]hept-5-en-2-yl-N,N-dipropylthiourea; ΔMass: 64.0672 Da]	C12 H28 N8 O2	Full match	Invalid mass	No results	No results	-1.11	316.233	1.935	6.1638e+06	0	1			70.9	DDA for preferred ion	2.43893e+06	2.09461e+06	2.17283e+06	401486	2.85966e+06	2.43893e+06	1.226e+06	1.71638e+06	2.09461e+06	4.02567e+06	2.14537e+06	2.17283e+06	2.48585e+06	57273.1	401486	1.73819e+06	100.169	95.0513	95.933	131.165	6.075	5.217	5.412	49.93	6.075	0.705	29.968	5.217	2.316	37.458	5.412	1.43
FALSE		[Similar to: (2R,5R,6R)-3-[(1E,3E)-hepta-1,3-dien-1-yl]-5,6-dihydroxy-2-(hydroxymethyl)cyclohexan-1-one; ΔMass: -0.0027 Da]	C10 H18 N6 O2	Full match	Invalid mass	No results	No results	0.05	254.149	14.651	6.13998e+06	0	1			63.8	DDA for preferred ion	1.46066e+07	7.27928e+06	1.36305e+07	8.11999e+06	4.2274e+06	1.46066e+07	1.83315e+07	8.16272e+06	6.57935e+06	7.27928e+06	4.21404e+07	5.55693e+06	1.36305e+07	8.11999e+06	7.15852e+06	8.32092e+06	121.219	92.812	158.006	64.1916	2.04	0.919	1.638	0.521	2.04	2.203	1.005	0.919	0.875	5.19	0.776	1.638
FALSE		1-(4,5-Dihydro-1,3-oxazol-2-yl)-4-methylpiperazine	C8 H15 N3 O	Full match	Invalid mass	No results	Full match	-3.09	169.121	4.285	6.12515e+06	3	1			71.3	DDA for preferred ion	43383.6	27821.8	53692.5	30737.5	25120.3	43383.6	53547.4	24947.9	27821.8	29460.2	214492	51409.9	53692.5	36026.9	23253.2	30737.5	69.4666	20.1188	142.48	23.0589	1.742	0.958	2.211	0.697	1.866	1.742	0.692	1.196	0.958	5.954	2.211	1.747
FALSE		(1R,3R,4S)-3-[(1R)-1-Acetamido-2,3,4-trihydroxybutyl]-4-[(diaminomethylene)amino]cyclopentanecarboxylic acid	C13 H24 N4 O6	Full match	Invalid mass	No results	Full match	-1.5	332.169	9.248	6.1019e+06	5	2			70.6	DDA for preferred ion	65796.6	121971	106532	79919.7	39551.2	65796.6	79868	40338.6	3.41275e+06	121971	236992	57584.8	106532	117684	79919.7	68038.5	33.9582	228.82	83.0485	69.3033	0.823	1.793	1.566	0.336	0.823	1.174	0.343	42.702	1.793	2.014	0.721	1.566
FALSE		Trileucine	C18 H35 N3 O4	Full match	Invalid mass	No results	Full match	-3.03	357.262	12.503	6.05371e+06	4	3			81.3	DDA for preferred ion	1.83113e+06	1.68184e+06	4.64313e+06	1.54929e+06	1.83113e+06	2.62411e+06	800006	1.68184e+06	1.73146e+06	1.03337e+06	5.25753e+06	2.89966e+06	4.64313e+06	3.83431e+06	1.39289e+06	1.54929e+06	59.4114	40.0416	44.3091	94.9207	0.516	0.667	2.082	0.478	1.884	0.516	0.439	1.243	0.667	1.371	2.082	2.997
FALSE		(3R)-3-(Cyclopropylamino)-3-[(5R)-2,2,7,7-tetramethyltetrahydro-3aH-bis[1,3]dioxolo[4,5-b:4',5'-d]pyran-5-yl]-1-propanol	C17 H29 N O6	Full match	Invalid mass	No results	Full match	-0.27	343.199	12.642	6.04225e+06	6	5			78.9	DDA for preferred ion	1.09554e+07	6.88633e+06	1.84386e+07	5.69008e+06	7.95104e+06	1.09554e+07	2.23082e+07	7.73359e+06	6.88633e+06	5.93232e+06	3.00111e+07	8.31752e+06	1.84386e+07	2.56915e+06	5.69008e+06	7.35897e+06	118.624	75.5126	121.651	91.5053	3.031	1.21	2.506	3.095	1.925	3.031	3.01	1.21	0.806	11.681	1.462	2.506
FALSE		[Similar to: 2-({[4-isopropoxy-2-(trifluoromethyl)-6-quinolyl]methyl}thio)-1H-benzo[d]imidazole; ΔMass: -192.0751 Da]	C10 H12 N O P S	Full match	Invalid mass	No results	No results	-2.46	225.037	2.848	5.99894e+06	0	4			76.3	DDA for preferred ion	7.75794e+06	5.35822e+06	1.16083e+07	4.34962e+06	4.56139e+06	1.19411e+07	7.75794e+06	3.61752e+06	5.58617e+06	5.35822e+06	3.07481e+06	1.16825e+07	1.16083e+07	1.23959e+07	3.61273e+06	4.34962e+06	69.3141	29.8838	82.8237	95.7862	1.784	1.232	2.669	0.368	3.305	1.784	0.292	1.546	1.232	0.248	3.234	2.669
FALSE		Phenylacetaldehyde	C8 H8 O	Full match	Invalid mass	Full match	Partial match	0.42	120.058	2.799	5.96927e+06	23	45			99.5	DDA for preferred ion	2.45979e+06	2.95856e+06	3.40454e+06	2.74909e+06	2.45979e+06	4.49392e+06	1.78533e+06	2.35768e+06	3.37973e+06	2.95856e+06	3.30997e+06	3.64653e+06	3.40454e+06	1.22917e+07	2.74909e+06	2.25418e+06	76.9979	54.8672	43.529	99.2385	0.792	1.229	1.326	0.2	1.635	0.792	0.192	1.229	1.312	0.269	1.326	1.51
FALSE		5-Amino-N-(2-cyanoethyl)-3-methyl-3,4-dihydro-2H-pyrrole-2-carboxamide	C9 H14 N4 O	No results	Invalid mass	No results	Full match	-4.12	194.116	7.14	5.87763e+06	18	34			91.4	DDA for preferred ion	1.51517e+06	786907	1.17673e+06	2.34876e+06	1.51517e+06	39290.6	3.0043e+06	786907	2.4568e+06	454944	2.67794e+06	1.17673e+06	468337	41475.6	2.86983e+06	2.34876e+06	160.349	118.583	133.236	141.223	1.279	0.856	0.41	36.532	0.014	1.279	18.973	0.856	0.194	64.567	0.41	0.199
FALSE		11-Aminoundecanoic acid	C11 H23 N O2	Full match	Invalid mass	No results	Full match	-2.62	201.172	1.887	5.87324e+06	2	1			80.3	DDA for preferred ion	68776.3	68702.2	83341.9	64359.6	41757.2	68776.3	69493.4	51446.5	72851.2	68702.2	204052	83341.9	81795.3	57657	64359.6	91173.1	29.1524	44.6199	88.5939	43.8448	0.762	0.892	1.295	0.724	1.069	0.762	0.892	1.132	0.754	3.539	1.295	0.897
FALSE		Ferulate	C10 H10 O4	Full match	Invalid mass	Full match	Partial match	-2.3	194.057	13.45	5.87222e+06	86	51			98.5	DDA for preferred ion	730786	1.08524e+06	2.10864e+06	971188	2.01202e+06	680524	730786	1.86425e+06	1.08524e+06	716282	1.85537e+06	3.17625e+06	2.10864e+06	971188	1.40105e+06	917657	66.9737	56.6416	100.6	38.746	0.796	0.781	2.267	2.072	0.486	0.796	1.92	0.775	0.781	1.91	2.267	2.298
FALSE		1-Azabicyclo[2.2.2]oct-3-yl 2,6-dioxo-3-piperidinecarboxylate	C13 H18 N2 O4	Full match	Invalid mass	No results	Full match	-1.57	266.126	7.33	5.85272e+06	29	41			96.9	DDA for preferred ion	1.72154e+06	2.2472e+06	2.61351e+06	3.1527e+06	1.72154e+06	592405	3.65115e+06	3.3897e+06	2.2472e+06	909888	3.1208e+06	2.60526e+06	2.61351e+06	42707.6	3.32968e+06	3.1527e+06	71.4393	79.9481	66.2317	91.4623	1.158	0.675	0.829	40.31	0.178	1.158	79.37	0.675	0.289	73.074	0.782	0.829
FALSE		4-Chloro-2-methyl-2H-pyridazino[3,4-b][1,4]benzoxazin-3(5H)-one	C11 H8 Cl N3 O2	No match	Invalid mass	No results	Full match	1.53	249.031	5.707	5.838e+06	11	2			94.5	DDA for preferred ion	60140.1	33691.9	75075.9	35652.3	34047.1	60140.1	74661.9	33691.9	35906	33690.7	299969	71760.7	75075.9	4.07408e+06	31630.7	35652.3	69.8903	10.671	141.625	238.274	1.901	0.945	2.106	0.008	1.901	2.094	0.008	1.135	0.945	0.074	2.269	2.106
FALSE		N-Methyl-5-[(methylcarbamoyl)amino]-3-phenyl-4,5-dihydro-1,2-oxazole-4-carboxamide	C13 H16 N4 O3	Full match	Invalid mass	No results	Full match	-1.11	276.122	10.278	5.82753e+06	12	24			92.1	DDA for preferred ion	316551	146590	234598	44672.3	316551	2.48886e+06	171967	146590	46215	3.39842e+06	194066	234598	999177	315402	35810.5	44672.3	169.284	227.936	152.454	162.891	3.85	1.291	6.551	1.004	69.501	3.85	0.465	1.291	76.075	0.615	6.551	22.367
FALSE		3,3'-azanediyldipropan-1-ol	C6 H15 N O2	Full match	Invalid mass	No results	Full match	-0.66	133.11	1.315	5.79716e+06	11	27			97.2	DDA for preferred ion	9.58497e+06	5.9596e+06	8.37389e+06	7.98858e+06	6.75917e+06	9.58497e+06	1.70162e+07	6.1956e+06	5.9596e+06	5.12032e+06	638482	1.00888e+07	8.37389e+06	1.14482e+07	4.00417e+06	7.98858e+06	118.141	92.8129	140.369	111.288	2.13	0.641	1.048	0.59	2.394	2.13	0.541	1.488	0.641	0.056	2.52	1.048
FALSE		Asparagine	C4 H8 N2 O3	Full match	Full match	Full match	Full match	-0.18	132.053	1.658	5.79149e+06	29	6	62.9	43	71.6	DDA for preferred ion	762407	1.0936e+06	792477	569266	762407	768023	376709	538558	1.274e+06	1.0936e+06	792477	698121	886670	1.17107e+07	552879	569266	52.328	79.755	29.8442	207.507	0.662	1.921	1.263	0.065	1.389	0.662	0.046	2.304	1.921	0.068	1.263	1.558
FALSE		[Similar to: 2-(1-Ethyl-3-methyl-1H-pyrazol-5-yl)-5-(4-methylphenyl)-1,3,4-oxadiazole; ΔMass: 1.0146 Da]	C10 H23 N O7	Full match	Invalid mass	No results	No results	-1.49	269.147	10.513	5.79132e+06	0	2			89.2	DDA for preferred ion	2.77563e+06	3.15683e+06	1.92746e+06	2.25427e+06	2.77563e+06	3.11257e+06	2.75578e+06	2.35534e+06	4.33128e+06	3.15683e+06	1.92746e+06	1.78973e+06	2.27263e+06	2.05293e+06	2.38816e+06	2.25427e+06	51.2605	57.4053	66.8441	29.8572	1.303	1.4	0.939	1.352	1.303	1.222	1.147	1.814	1.4	0.939	0.749	1.008
FALSE		4-(γ-L-Glutamylamino)butanoate	C9 H16 N2 O5	Full match	Invalid mass	Full match	Partial match	-2.37	232.105	2.673	5.76778e+06	13	10			99.3	DDA for preferred ion	2.72233e+06	2.63065e+06	3.00285e+06	3.10885e+06	2.72233e+06	4.95205e+06	2.47289e+06	2.63065e+06	3.57038e+06	1.6745e+06	3.00285e+06	3.34544e+06	2.42442e+06	6.80724e+06	3.10885e+06	2.65771e+06	54.2981	55.7812	66.6252	60.4142	0.93	0.63	0.912	0.4	1.593	0.93	0.386	1.148	0.63	0.441	1.076	0.912
FALSE		3-(3-Hydroxyphenyl)propanoate	C9 H10 O3	Full match	No results	Full match	Partial match	-0.35	166.063	13.994	5.74213e+06	115	0				DDA for preferred ion	6.0639e+06	5.2993e+06	4.28959e+06	5.02242e+06	5.84026e+06	6.0639e+06	6.47185e+06	5.2993e+06	5.07632e+06	6.3643e+06	6.7226e+06	1.9247e+06	4.28959e+06	4.09624e+06	5.02242e+06	6.63912e+06	107.33	109.087	127.659	109.055	1.207	1.011	0.646	1.426	1.207	0.975	1.294	1.011	0.959	1.641	0.383	0.646
FALSE		[Similar to: A-796260 Degradant; ΔMass: -112.0568 Da]	C11 H22 N4 O2	Full match	Invalid mass	No results	No results	-1.27	242.174	5.109	5.73369e+06	0	28			85.6	DDA for preferred ion	1.91475e+06	666782	1.42658e+06	47421.5	1.91475e+06	2.06222e+06	669021	666782	521391	3.34255e+06	651252	1.52339e+06	1.42658e+06	41962.8	47421.5	1.12442e+06	122.553	170.945	108.773	218.833	43.487	10.995	15.52	45.63	43.487	0.595	15.89	10.995	2.973	15.52	32.124	1.269
FALSE		(E)-Dacarbazine	C6 H10 N6 O	Full match	No results	No results	Full match	0.54	182.092	9.952	5.72333e+06	6	0				DDA for preferred ion	1.72204e+06	874596	3.19363e+06	549640	1.91721e+06	1.26592e+06	1.72204e+06	874596	746058	3.30731e+06	7.86841e+06	347238	3.19363e+06	549640	527282	893385	53.5431	124.329	149.593	54.9309	2.401	1.591	3.575	3.488	2.401	1.928	1.591	1.415	3.702	14.316	0.659	3.575
FALSE		trimelamol	C9 H18 N6 O3	No results	Invalid mass	No results	Full match	4.34	258.145	8.558	5.71638e+06	4	3			89.8	DDA for preferred ion	997108	498338	332709	350731	3.25961e+06	67043.3	997108	51171.3	498338	1.00345e+06	198615	332709	753639	67473.9	350731	974123	166.172	100.18	120.198	157.072	1.024	1.03	0.949	48.309	0.191	1.024	0.758	1.421	1.03	2.944	0.949	0.774
FALSE		YS9867985	C3 H8 N2 O	Full match	No results	No results	Full match	4.18	88.064	1.739	5.70914e+06	25	0				DDA for preferred ion	332295	282261	345038	226414	167898	332295	380300	67289.6	282261	374571	1.15598e+06	224535	345038	2.12489e+06	217397	226414	46.7953	79.5188	114.455	137.123	1.529	1.298	1.033	0.079	1.529	1.68	0.032	1.298	1.654	0.544	1.033	1.524
FALSE		β-Myrcene	C10 H16	Full match	Invalid mass	Full match	Not the top hit	0.45	136.125	15.128	5.70303e+06	75	4			91.3	DDA for preferred ion	3.61208e+06	2.96032e+06	3.07594e+06	2.59357e+06	4.54186e+06	2.52723e+06	3.61208e+06	2.44885e+06	2.96032e+06	4.39275e+06	3.96044e+06	3.07594e+06	2.85634e+06	1.75699e+06	2.59357e+06	5.92198e+06	47.7007	45.7119	77.5869	69.5783	0.974	1.141	1.186	2.585	0.974	0.61	1.394	1.141	0.742	2.254	1.186	0.482
FALSE		2762577	C15 H23 N3 O4	Full match	Invalid mass	No results	Full match	-2.51	309.168	2.394	5.67916e+06	11	43			90.5	DDA for preferred ion	4.22207e+06	3.41859e+06	4.09318e+06	3.06664e+06	3.26803e+06	4.22207e+06	4.3301e+06	3.41859e+06	4.37198e+06	2.59927e+06	2.86267e+06	4.12988e+06	4.09318e+06	52459.9	3.06664e+06	3.43954e+06	43.9268	50.207	49.573	91.2039	1.377	1.426	1.347	62.296	1.377	1.259	65.166	1.426	0.756	54.569	1.347	1.19
FALSE		6-Amino-3-methoxy-1-(beta-D-ribofuranosyl)-1,2-dihydro-4H-pyrazolo[3,4-d]pyrimidin-4-one	C11 H15 N5 O6	Full match	Invalid mass	No results	Full match	-3.14	313.101	7.915	5.64585e+06	12	1			64.5	DDA for preferred ion	29116.5	18465.8	2.5001e+06	19059.3	12094.7	260520	29116.5	18465.8	11701.9	231558	100483	2.5001e+06	2.88094e+06	22246.9	15511.8	19059.3	191.142	203.059	149.573	23.6382	1.528	0.83	151.157	0.544	16.795	1.528	0.83	0.754	12.149	4.517	161.174	151.157
FALSE		2-(Methylsulfanyl)-3-{(Z)-[2-oxo-1-(1-piperidinylmethyl)-1,2-dihydro-3H-indol-3-ylidene]amino}-4(3H)-quinazolinone	C23 H23 N5 O2 S	Not the top hit	Invalid mass	No results	Full match	2.59	433.158	6.389	5.60989e+06	6	10			98.6	DDA for preferred ion	346913	157727	2.47294e+06	668708	405755	346913	121539	68466.5	157727	968055	1.29462e+06	2.94213e+06	2.47294e+06	33185.1	925273	668708	111.129	185.86	113.504	139.468	0.375	1.448	3.698	12.227	0.375	0.182	2.063	0.17	1.448	39.012	3.18	3.698
FALSE		Methyl 3-amino-6-azido-2,3,6-trideoxyhexopyranoside	C7 H14 N4 O3	No results	Invalid mass	No results	Full match	-1.77	202.106	0.977	5.59299e+06	3	13			82.3	DDA for preferred ion	92182.4	83427.5	98811.2	82234.6	90069.4	109696	92182.4	83427.5	87444	81899.7	164526	98112.8	98811.2	79667.4	82234.6	91532.3	15.7882	14.4988	53.3898	9.03348	1.131	1.047	1.193	1.131	1.334	1.007	1.047	1.063	0.895	2.065	1.193	1.08
FALSE		UQ1000000	C6 H6 O3	Full match	Partial match	No results	Full match	-0.54	126.032	1.215	5.57029e+06	31	21			85.7	DDA for preferred ion	739223	662863	842332	824286	811328	739223	462612	662863	479079	708086	581794	842332	976240	824286	976451	726991	49.6973	21.1172	29.4975	63.7786	0.757	0.804	0.863	0.984	0.757	0.636	0.804	0.491	0.974	0.706	0.863	1.343
FALSE		3-Hydroxy-3-[(3-methylbutanoyl)oxy]-4-(trimethylammonio)butanoate	C12 H23 N O5	Full match	Invalid mass	No results	Full match	-2.47	261.157	12.487	5.54891e+06	1	3			75.6	DDA for preferred ion	2.91932e+06	2.80911e+06	2.72885e+06	2.86138e+06	2.86644e+06	2.91932e+06	3.89067e+06	2.80911e+06	4.15604e+06	2.15937e+06	3.6282e+06	2.69881e+06	2.72885e+06	944035	2.86138e+06	2.90139e+06	28.6275	52.7056	29.039	65.0259	1.341	1.452	0.943	3.036	1.02	1.341	2.976	1.452	0.744	3.843	0.943	0.941
FALSE		2-((5-Benzyl-1,3,4-oxadiazol-2-yl)thio)-N-(2-ethoxyphenyl)acetamide	C19 H19 N3 O3 S	No results	Invalid mass	No results	Full match	-2.84	369.114	1.28	5.54129e+06	29	1			88.7	DDA for preferred ion	31826.5	22111.9	45855	25518.6	24290.5	31826.5	33085.2	22111.9	23941.9	20865.1	126699	45855	39609.1	30097.6	25518.6	24073.7	56.7938	31.4048	118.302	42.9794	1.247	0.867	1.797	0.807	1.247	1.374	0.735	0.938	0.867	4.21	1.797	1.645
FALSE		1728928	C10 H19 N3 O4	Full match	Invalid mass	No results	Full match	-2.27	245.137	2.282	5.53963e+06	18	3			95	DDA for preferred ion	1.96575e+06	2.00107e+06	1.81937e+06	1.69149e+06	1.86554e+06	3.103e+06	1.96575e+06	2.00107e+06	2.69903e+06	353898	2.96065e+06	1.81937e+06	1.63868e+06	105353	2.16331e+06	1.69149e+06	102.961	125.031	98.2915	141.653	1.434	1.248	0.969	17.708	1.434	1.162	18.994	1.248	0.209	28.102	0.841	0.969
TRUE		DL-Arginine	C6 H14 N4 O2	Full match	Full match	Full match	Full match	-2	174.111	1.274	5.53935e+06	12	5	94.4	82.2	84.8	DDA for preferred ion	2.5842e+06	3.47566e+06	4.23397e+06	2.78466e+06	2.52619e+06	4.03689e+06	2.5842e+06	3.47566e+06	3.89256e+06	2.71055e+06	2.92067e+06	4.23397e+06	4.87889e+06	943713	3.19e+06	2.78466e+06	48.9408	40.6677	47.1698	69.9304	1.265	1.22	1.752	2.677	1.265	0.928	3.683	1.22	0.973	3.095	1.327	1.752
FALSE		Heptylbenzene	C13 H20	Full match	Invalid mass	No results	Full match	-0.84	176.156	12.932	5.52893e+06	11	50			88.9	DDA for preferred ion	7.85881e+06	4.39092e+06	1.23436e+07	3.48923e+06	4.60598e+06	7.85881e+06	1.14744e+07	3.95009e+06	5.02207e+06	4.39092e+06	5.48498e+07	1.23436e+07	1.14867e+07	2.40843e+06	3.48923e+06	4.44001e+06	101.367	56.3332	157.097	70.0201	2.252	1.439	3.538	1.912	2.252	2.584	1.64	1.439	0.989	22.774	3.538	2.587
TRUE		L-Arginine	C6 H14 N4 O2	Full match	Not the top hit	Full match	Full match	-2.32	174.111	2.143	5.44615e+06	12	16			96.5	DDA for preferred ion	3.01513e+06	2.26877e+06	5.04237e+06	1.82566e+06	3.01513e+06	3.62185e+06	2.79439e+06	2.26877e+06	3.40008e+06	2.21868e+06	2.58877e+06	5.04237e+06	5.47957e+06	266004	1.82566e+06	2.00906e+06	35.7219	53.4977	44.1682	76.5779	1.984	1.862	2.762	11.335	1.984	1.391	8.529	1.862	1.104	9.732	2.762	2.727
FALSE		4-[(Cyclohexylcarbamoyl)amino]-2-hydroxybenzoic acid	C14 H18 N2 O4	Full match	Invalid mass	No results	Full match	-1.81	278.126	7.55	5.43646e+06	16	3			82.7	DDA for preferred ion	2.54406e+06	3.15104e+06	4.45415e+06	2.47201e+06	1.669e+06	2.54406e+06	3.58524e+06	3.2683e+06	1.84843e+06	3.15104e+06	2.18648e+06	4.59188e+06	4.45415e+06	37067.4	2.76351e+06	2.47201e+06	52.9383	55.496	61.0475	92.163	1.45	1.275	1.802	45.026	0.921	1.45	88.172	0.669	1.275	58.987	1.662	1.802
FALSE		4-Indolecarbaldehyde	C9 H7 N O	Full match	Full match	No results	Partial match	-1.01	145.053	9.972	5.35374e+06	45	25	88.1	54.8	89.6	DDA for preferred ion	5.26369e+06	5.8677e+06	2.43877e+06	7.00863e+06	5.26369e+06	7.41328e+06	3.81364e+06	5.8677e+06	8.07893e+06	5.84172e+06	2.43877e+06	4.16808e+06	2.43121e+06	1.00583e+07	7.00863e+06	4.71349e+06	44.6111	37.2669	72.0432	50.204	0.809	1.153	0.516	0.523	1.058	0.809	0.583	1.153	1.239	0.242	0.595	0.516
FALSE		Allylbenzene	C9 H10	Full match	Invalid mass	No results	Full match	1.2	118.078	15.257	5.35037e+06	15	46			98.6	DDA for preferred ion	5.19954e+06	5.24904e+06	4.00692e+06	5.93011e+06	5.19954e+06	4.44797e+06	5.56425e+06	5.28208e+06	4.8173e+06	5.24904e+06	1.24476e+07	2.11366e+06	4.00692e+06	5.16184e+06	5.93011e+06	6.00463e+06	88.5106	85.0663	145.627	86.8878	0.927	0.874	0.667	1.007	0.75	0.927	1.023	0.812	0.874	2.411	0.356	0.667
FALSE		2-Chloroethyl sulfanylacetate	C4 H7 Cl O2 S	No match	Invalid mass	No results	Full match	-0.44	153.985	0.851	5.34435e+06	1	44			95.1	DDA for preferred ion	2.55551e+06	2.55376e+06	1.26598e+06	1.97955e+06	2.02344e+06	3.0813e+06	2.55551e+06	1.77552e+06	2.55376e+06	2.90396e+06	1.43138e+06	1.26598e+06	1.05646e+06	1.97955e+06	1.55228e+06	2.46455e+06	90.1077	93.6703	79.4116	93.5851	1.037	1.178	0.723	1.022	1.985	1.037	0.897	1.645	1.178	0.723	0.816	0.429
TRUE		L-Glutamine	C5 H10 N2 O3	Full match	Invalid mass	Full match	Partial match	-2.12	146.069	1.517	5.32125e+06	38	36			96.5	DDA for preferred ion	4.01853e+06	4.00577e+06	5.55208e+06	4.19799e+06	4.7648e+06	4.01853e+06	820889	4.00577e+06	4.73302e+06	2.74217e+06	575092	7.23788e+06	5.55208e+06	1.44685e+06	5.40854e+06	4.19799e+06	118.166	100.999	74.4445	121.309	0.743	0.875	1.323	3.293	0.743	0.196	2.769	0.875	0.653	0.397	1.338	1.323
FALSE		1-(2-Methoxy-1-pyrrolidinyl)-3-[5-nitro-2-(1-pyrrolidinyl)phenoxy]-2-propanol	C18 H27 N3 O5	Full match	Invalid mass	No results	Full match	-1.63	365.194	12.294	5.28079e+06	2	26			95.2	DDA for preferred ion	3.53206e+06	1.81556e+06	6.74942e+06	2.05843e+06	2.51683e+06	3.53206e+06	3.69516e+06	4.22625e+06	1.57347e+06	1.81556e+06	8.85432e+06	5.26985e+06	6.74942e+06	2.05843e+06	1.11558e+06	4.58307e+06	110.614	82.1174	42.183	93.6093	1.223	1.41	4.301	1.223	3.166	0.806	2.053	1.41	0.396	4.301	4.724	1.473
FALSE		11-Aminoundecanoic acid	C11 H23 N O2	Full match	Invalid mass	No results	Full match	-2.29	201.172	2.887	5.23453e+06	2	8			80	DDA for preferred ion	6.25711e+06	3.12881e+06	7.149e+06	2.54225e+06	6.25711e+06	1.83045e+06	6.74431e+06	3.0103e+06	5.34555e+06	3.12881e+06	1.30153e+06	1.37827e+07	7.149e+06	636171	2.54225e+06	5.51936e+06	96.9149	64.2521	123.419	111.681	1.222	2.103	2.046	9.836	0.72	1.222	4.732	2.103	0.567	2.046	5.421	1.295
FALSE		Adipamide	C6 H12 N2 O2	Full match	Invalid mass	No results	Full match	-1.49	144.09	0.839	5.20588e+06	29	20			94	DDA for preferred ion	1.79506e+06	4.66517e+06	1.12104e+06	1.82035e+06	2.44319e+06	1.79506e+06	415662	1.7677e+06	6.2484e+06	4.66517e+06	543832	1.12104e+06	1.29233e+06	5.47614e+06	1.82035e+06	1.44915e+06	126.42	123.337	55.4744	137.392	0.446	3.219	0.616	0.446	0.986	0.287	0.323	3.433	3.219	0.099	0.616	0.892
FALSE		L-Lysine	C6 H14 N2 O2	Full match	Invalid mass	Full match	Full match	-1.79	146.105	1.505	5.18332e+06	25	52			96.3	DDA for preferred ion	2.17476e+06	2.46493e+06	2.45226e+06	1.7819e+06	1.59546e+06	2.17476e+06	2.2348e+06	2.46493e+06	2.51859e+06	1.34021e+06	2.45226e+06	2.03232e+06	3.25604e+06	4.91772e+06	1.7819e+06	1.43901e+06	53.4518	62.043	46.8129	83.1275	1.22	0.931	1.141	0.324	1.22	1.553	0.501	1.413	0.931	0.499	1.141	2.263
FALSE		n-Ribosylhistidine	C11 H17 N3 O6	Full match	Invalid mass	No results	Full match	-3.59	287.111	1.899	5.12706e+06	14	9			97	DDA for preferred ion	460784	252663	3.4751e+06	124625	460784	2.27253e+06	356416	121681	252663	322395	327928	4.48486e+06	3.4751e+06	44571.5	137810	124625	155.187	68.3209	76.7139	89.021	10.338	2.587	27.884	10.338	16.49	2.86	2.73	1.833	2.587	7.357	32.544	27.884
FALSE		6571082	C15 H25 N O4	Full match	Invalid mass	No results	Full match	-1.84	283.178	14.46	5.11121e+06	8	4			80.7	DDA for preferred ion	3.43802e+06	3.45985e+06	2.85062e+06	3.89519e+06	3.88923e+06	3.28469e+06	3.43802e+06	2.342e+06	3.45985e+06	3.54195e+06	1.05386e+07	2.85062e+06	2.67865e+06	764743	4.8182e+06	3.89519e+06	20.3045	20.2101	109.298	67.2448	0.883	0.909	0.688	5.086	0.682	0.883	3.062	0.718	0.909	13.781	0.592	0.688
FALSE		[Similar to: A-796260 Degradant; ΔMass: -112.0568 Da]	C11 H22 N4 O2	Full match	Invalid mass	No results	No results	-1.59	242.174	4.107	5.092e+06	0	14			86.1	DDA for preferred ion	53411.8	31159.8	65075.2	33860.1	31156.9	53411.8	66469	30639.3	31308.8	31159.8	266031	61409.3	65075.2	3.55276e+06	28124	33860.1	68.8642	20.3073	144.309	238.069	1.899	0.92	1.922	0.009	1.899	1.963	0.009	1.113	0.92	0.075	2.184	1.922
FALSE		α-Aspartylphenylalanine	C13 H16 N2 O5	Full match	Full match	No results	Full match	-1.88	280.105	7.345	5.0661e+06	20	21	77.6	8.9	94.7	DDA for preferred ion	2.54852e+06	1.61485e+06	3.11498e+06	2.63597e+06	2.01826e+06	4.35291e+06	2.54852e+06	2.90417e+06	1.46546e+06	1.61485e+06	2.70084e+06	3.39388e+06	3.11498e+06	36495	2.75177e+06	2.63597e+06	62.2458	60.357	59.8986	77.4808	1.582	0.613	1.233	55.302	1.582	0.967	79.577	0.533	0.613	74.006	1.233	1.182
FALSE		2,2-Dimethyl-5-((methylamino)(methylthio)methylene)-1,3-dioxane-4,6-dione	C9 H13 N O4 S	Not the top hit	No results	No results	Full match	3.71	231.057	2.901	5.01794e+06	3	0				DDA for preferred ion	169373	141440	270839	115260	96077.4	169373	555923	100961	155787	141440	258387	270839	319863	755101	74281.9	115260	141.644	54.6435	86.8828	110.191	2.28	1.227	2.775	0.127	2.28	4.823	0.134	2.097	1.227	0.342	3.646	2.775
FALSE		[Similar to: 1-(4-bromophenyl)-2-phenylethan-1-one; ΔMass: -48.9150 Da]	C7 H15 N O7	Full match	Invalid mass	No results	No results	-2.35	225.084	1.283	5.01696e+06	0	9			91.1	DDA for preferred ion	2.45112e+06	2.73883e+06	2.30601e+06	2.31191e+06	2.76667e+06	2.45112e+06	1.85332e+06	2.28548e+06	2.73883e+06	2.9001e+06	2.01584e+06	2.30601e+06	2.46271e+06	148210	2.31191e+06	2.55131e+06	107.001	105.144	103.702	137.62	1.06	1.185	0.997	18.667	1.06	0.726	15.421	1.185	1.137	13.601	0.997	0.965
FALSE		Arginyl-4-hydroxyproline	C11 H21 N5 O4	No results	Invalid mass	No results	Full match	-1.93	287.159	10.279	5.00396e+06	2	49			87	DDA for preferred ion	2.04824e+06	1.10715e+06	1.23063e+06	1.10792e+06	2.21009e+06	2.04824e+06	846493	1.10715e+06	948527	3.04156e+06	1.78447e+06	1.23063e+06	1.04156e+06	1.10792e+06	235849	1.31983e+06	101.237	124.899	95.2886	110.243	1.995	2.305	1.611	1.995	8.685	0.641	0.999	4.022	2.305	1.611	5.218	0.789
FALSE		Valyllysine	C11 H23 N3 O3	Full match	Invalid mass	No results	Full match	-2.27	245.173	1.288	4.98716e+06	4	51			86.3	DDA for preferred ion	4.42592e+06	3.70314e+06	6.55374e+06	3.31705e+06	3.5446e+06	5.07883e+06	4.42592e+06	3.63648e+06	3.96351e+06	3.70314e+06	1.84782e+06	6.55374e+06	7.11401e+06	41849.7	3.64482e+06	3.31705e+06	33.613	12.6663	69.384	81.2179	1.393	1.116	2.145	84.698	1.393	1.334	86.894	1.087	1.116	44.154	1.798	2.145
FALSE		1-O-Phosphonopentitol	C5 H13 O8 P	Full match	Invalid mass	No results	Full match	-2.42	232.034	1.415	4.96059e+06	10	10			93	DDA for preferred ion	2.478e+06	1.83821e+06	2.86647e+06	1.15266e+06	2.478e+06	3.62728e+06	2.17189e+06	1.83821e+06	2.47279e+06	1.4008e+06	2.52796e+06	2.86647e+06	4.60523e+06	31630.9	2.62189e+06	1.15266e+06	64.0548	68.8364	69.3253	161.847	1.884	1.215	3.995	78.341	1.383	1.884	58.115	0.943	1.215	79.921	1.093	3.995
FALSE		asn-tyr	C13 H17 N3 O5	Full match	Invalid mass	No results	Full match	-1.7	295.116	7.158	4.89748e+06	8	32			95.6	DDA for preferred ion	3.68152e+06	3.33078e+06	2.34705e+06	4.03778e+06	1.34116e+06	4.15005e+06	3.68152e+06	3.33078e+06	3.48644e+06	1.87436e+06	2.34705e+06	2.79353e+06	1.35905e+06	50800.3	4.51421e+06	4.03778e+06	101.152	55.8891	110.457	81.8909	0.919	0.772	0.619	26.401	0.919	0.912	65.566	0.772	0.464	46.202	0.619	0.337
FALSE		carocainide	C18 H25 N3 O5	Full match	No results	No results	Full match	0.11	363.179	11.394	4.83764e+06	4	0				DDA for preferred ion	8.84646e+06	5.58402e+06	4.95523e+06	2.55893e+06	5.68532e+06	8.84646e+06	1.13224e+07	3.80173e+06	5.58402e+06	6.19028e+06	5.98565e+06	3.08365e+06	4.95523e+06	3.11413e+06	2.05818e+06	2.55893e+06	102.893	82.3834	92.9547	53.4171	4.298	2.419	1.922	1.826	4.298	4.425	1.221	2.713	2.419	1.922	1.498	1.936
FALSE		Imidazo[1,2-a]pyrazine	C6 H5 N3	Full match	Invalid mass	No results	Full match	0.51	119.048	11.172	4.79814e+06	25	14			97.6	DDA for preferred ion	268477	143645	452447	166126	168953	268477	365267	77802.3	149572	143645	452447	82746.2	910280	68487.8	166126	298196	99.9083	73.8648	96.9843	75.5936	1.616	0.9	3.053	2.467	1.616	1.225	1.136	0.9	0.482	6.606	0.498	3.053
FALSE		Guanidinoglutaric acid	C6 H11 N3 O4	Full match	Invalid mass	No results	Full match	-2.35	189.075	2.133	4.78719e+06	11	9			98.8	DDA for preferred ion	875903	1.23798e+06	1.10192e+06	738413	2.70391e+06	875903	785012	2.03431e+06	1.05421e+06	1.23798e+06	1.10192e+06	1.2061e+06	780256	23047.7	1.165e+06	738413	132.621	92.9465	68.2523	131.159	1.063	1.677	1.057	117.318	0.752	1.063	88.265	0.905	1.677	47.81	1.035	1.057
FALSE		1-quinolin-2-ylmethanamine	C10 H10 N2	Full match	Not the top hit	No results	Full match	-1.18	158.084	9.976	4.78414e+06	45	22			95.2	DDA for preferred ion	4.00944e+06	4.56333e+06	1.96434e+06	5.08182e+06	1.96491e+06	7.47423e+06	4.00944e+06	4.56333e+06	5.35904e+06	2.40979e+06	1.68153e+06	4.17896e+06	1.96434e+06	7.72355e+06	5.08182e+06	3.46782e+06	83.6047	55.5159	102.347	44.3088	1.156	0.695	0.566	0.254	1.471	1.156	0.591	1.055	0.695	0.218	0.822	0.566
FALSE		Threonylglutamine	C9 H17 N3 O5	Full match	Invalid mass	No results	Full match	-2.74	247.116	3.72	4.77885e+06	4	1			70.5	DDA for preferred ion	50566.3	45820.9	120271	51940.9	44999.3	50566.3	65330.6	37308.8	123031	45820.9	215059	73666.4	120271	112564	51940.9	33019.8	38.9349	101.673	89.9154	62.6065	0.974	1.388	1.911	0.4	0.974	1.979	0.331	2.369	1.388	1.911	1.418	3.642
FALSE		3-Methyl-5-phenyl-1,2-dithiol-1-ium	C10 H9 S2	No match	Invalid mass	No results	Full match	-0.27	193.015	1.645	4.74581e+06	1	45			94.7	DDA for preferred ion	4.78364e+06	4.18686e+06	6.92291e+06	2.83044e+06	3.62067e+06	8.86057e+06	4.78364e+06	2.82889e+06	4.27977e+06	4.18686e+06	1.78251e+06	7.40417e+06	6.92291e+06	7.15602e+06	2.68646e+06	2.83044e+06	72.9022	29.8605	73.4682	79.5794	1.69	1.479	2.446	0.506	3.298	1.69	0.395	1.593	1.479	0.249	2.756	2.446
FALSE		N,N'-Didecyl-P-phenylphosphonothioic diamide	C26 H49 N2 P S	Not the top hit	Invalid mass	No results	Full match	-1.16	452.335	12.171	4.74155e+06	1	17			84.3	DDA for preferred ion	1.41748e+06	1.01607e+06	2.63652e+06	1.51968e+06	1.41748e+06	1.81332e+06	877100	1.23093e+06	1.01607e+06	591630	1.32758e+07	2.63652e+06	2.13198e+06	1.59631e+06	1.51968e+06	1.29972e+06	44.4374	52.6617	161.887	50.3235	0.888	0.669	1.735	0.888	1.193	0.675	0.771	0.669	0.455	8.317	1.735	1.64
FALSE		2,7-Dichlorooxanthrene	C12 H6 Cl2 O2	No match	Invalid mass	No results	Full match	-3.95	251.973	1.644	4.73777e+06	17	5			76.1	DDA for preferred ion	4.47831e+06	6.24588e+06	5.52723e+06	4.2067e+06	4.47831e+06	7.05721e+06	4.06494e+06	4.75483e+06	7.4719e+06	6.24588e+06	2.05658e+06	6.04022e+06	5.52723e+06	159103	4.2067e+06	4.5499e+06	46.0349	47.8882	57.7766	88.165	1.678	1.776	1.436	28.147	1.678	0.893	29.885	1.776	1.373	12.926	1.436	1.215
FALSE		2-{[1-(2,4-Dimethylphenyl)-2-nitroethyl]sulfanyl}ethanamine	C12 H18 N2 O2 S	No match	Invalid mass	No results	Full match	3.21	254.11	0.998	4.72996e+06	18	4			92.2	DDA for preferred ion	110293	153215	138872	123149	139228	110293	100262	153215	123542	177020	239769	132199	138872	123149	345498	94688.9	30.7075	38.303	65.0799	66.8048	1.059	1.244	1.467	1.131	0.319	1.059	1.244	0.358	1.869	1.947	0.383	1.467
FALSE		5-Chloro-5-methyl-2,4,6(1H,3H,5H)-pyrimidinetrione	C5 H5 Cl N2 O3	No match	Invalid mass	No results	Full match	2.93	175.999	1.036	4.72042e+06	1	1			88.5	DDA for preferred ion	438736	369621	542523	406959	266066	557684	438736	369621	288846	393788	542523	372795	682220	406959	451517	342262	83.4735	26.3783	66.2308	71.0094	1.235	0.908	1.333	0.654	1.235	1.282	0.908	0.64	1.151	1.333	0.826	1.993
FALSE		4-Hydroxybenzocyclobutene-1,2-Dione	C8 H4 O3	Full match	Invalid mass	No results	Full match	-0.17	148.016	15.032	4.71429e+06	3	61			98.9	DDA for preferred ion	5.07941e+06	4.43512e+06	3.34843e+06	3.3256e+06	3.98734e+06	5.07941e+06	7.40442e+06	4.2717e+06	5.10121e+06	4.43512e+06	2.30213e+07	3.16684e+06	3.34843e+06	3.3256e+06	3.23175e+06	4.53397e+06	96.5536	89.9523	177.068	83.2226	1.572	1.284	0.98	1.199	1.572	1.633	1.284	1.578	0.978	6.922	0.98	0.739
FALSE		Val-Val-Val	C15 H29 N3 O4	Full match	Invalid mass	No results	Full match	-2.61	315.215	11.978	4.69172e+06	2	1			61.4	DDA for preferred ion	3.81375e+06	2.87442e+06	5.56046e+06	3.57428e+06	3.81375e+06	3.67357e+06	4.36774e+06	2.87442e+06	3.25825e+06	1.71636e+06	8.44166e+06	3.58348e+06	5.56046e+06	4.66598e+06	3.57428e+06	3.45262e+06	29.316	54.5769	56.5802	35.5633	1.028	0.616	1.611	0.817	1.028	1.265	0.616	0.912	0.497	1.809	1.003	1.611
FALSE		2,2,5,5-Tetramethyl-2,5-dihydro-1H-imidazol-1-ol 3-oxide	C7 H14 N2 O2	No results	Invalid mass	No results	Full match	-0.26	158.105	1.858	4.68424e+06	15	2			87.8	DDA for preferred ion	221677	211892	323392	213712	211296	262884	221677	211892	208689	309665	254309	388310	323392	9.27356e+06	213712	146236	72.295	75.4136	63.1589	227.28	1.23	0.976	1.817	0.023	1.23	1.516	0.023	0.976	2.118	0.027	1.817	2.211
FALSE		1,6-Dimethyl-3-(4-methylphenyl)-3,4-dihydroquinazolin-1-ium	C17 H19 N2	No results	Invalid mass	No results	Full match	1.09	251.155	2.357	4.66727e+06	2	85			92.6	DDA for preferred ion	3.08313e+06	3.08587e+06	4.10802e+06	3.07396e+06	4.20549e+06	2.90241e+06	3.08313e+06	4.26728e+06	3.08587e+06	2.66663e+06	2.26397e+06	5.44444e+06	4.10802e+06	170433	3.07396e+06	3.15741e+06	32.4504	25.4826	60.0881	73.0788	0.976	1.004	1.771	24.675	0.944	0.976	25.038	1.004	0.845	13.284	1.771	1.301
FALSE		3-Picoline	C6 H7 N	Full match	No results	No results	Full match	3.26	93.0581	1.917	4.6584e+06	13	0				DDA for preferred ion	224271	340609	397946	378684	303944	207522	224271	340609	368617	310090	338194	426322	397946	532451	151634	378684	45.8454	27.9969	54.8903	51.4676	0.592	0.819	1.051	0.571	1.369	0.592	0.64	2.431	0.819	0.635	2.812	1.051
[truncated: 88 more rows]
[truncated: 18 more columns]
