# Supplementary material for: A novel approach to interrogating the effects of chemical warfare agent exposure using organ-on-a-chip technology and multiomic analysis
Source: PLoS One. 2023 Feb 13;18(2):e0280883. doi: 10.1371/journal.pone.0280883 (PMC9925079; doi:10.1371/journal.pone.0280883)
Supplement: S2 File — (XLSX) [file pone.0280883.s004.xlsx]

## Sheet: Compounds
Checked	Tags	Name	Formula	Annot. Source: Predicted Compositions	Annot. Source: mzCloud Search	Annot. Source: Metabolika Search	Annot. Source: ChemSpider Search	Annot. DeltaMass [ppm]	Calc. MW	RT [min]	Area (Max.)	# ChemSpider Results	# mzCloud Results	mzCloud Best Match	mzCloud Best Match Confidence	mzCloud Best Sim. Match	MS2	Group Area: _12pt5uM_	Group Area: _25uM_	Group Area: _6pt25uM_	Group Area: Control	Replicate Grouped Area: _12pt5uM_,_1_	Replicate Grouped Area: _12pt5uM_,_2_	Replicate Grouped Area: _12pt5uM_,_3_	Replicate Grouped Area: _25uM_,_1_	Replicate Grouped Area: _25uM_,_2_	Replicate Grouped Area: _25uM_,_3_	Replicate Grouped Area: _6pt25uM_,_1_	Replicate Grouped Area: _6pt25uM_,_2_	Replicate Grouped Area: _6pt25uM_,_3_	Replicate Grouped Area: Control,_1_	Replicate Grouped Area: Control,_2_	Replicate Grouped Area: Control,_3_	Group CV [%]: _12pt5uM_	Group CV [%]: _25uM_	Group CV [%]: _6pt25uM_	Group CV [%]: Control	Ratio: (_12pt5uM_) / (Control)	Ratio: (_25uM_) / (Control)	Ratio: (_6pt25uM_) / (Control)	Bio. Rep. Ratio: (_12pt5uM_,_1_) / (Control,_1_)	Bio. Rep. Ratio: (_12pt5uM_,_2_) / (Control,_2_)	Bio. Rep. Ratio: (_12pt5uM_,_3_) / (Control,_3_)	Bio. Rep. Ratio: (_25uM_,_1_) / (Control,_1_)	Bio. Rep. Ratio: (_25uM_,_2_) / (Control,_2_)	Bio. Rep. Ratio: (_25uM_,_3_) / (Control,_3_)	Bio. Rep. Ratio: (_6pt25uM_,_1_) / (Control,_1_)	Bio. Rep. Ratio: (_6pt25uM_,_2_) / (Control,_2_)	Bio. Rep. Ratio: (_6pt25uM_,_3_) / (Control,_3_)
FALSE		2-C-Methyl-D-erythritol 4-phosphate	C5 H13 O7 P	Not the top hit	Invalid mass	Full match	Full match	-1.71	216.04	1.486	1.07467e+09	5	3			96.3	DDA for other ion	2.43643e+08	3.44291e+08	5.42001e+08	4.64757e+08	4.54287e+08	2.43643e+08	1.41912e+08	3.44291e+08	3.07623e+08	3.61841e+08	2.66459e+06	8.40363e+08	5.42001e+08	4.64757e+08	5.17113e+08	3.68711e+08	131.031	109.665	103.366	109.818	0.471	0.741	1.47	0.977	0.471	0.385	0.741	0.595	0.981	0.006	1.625	1.47
FALSE		D-(+)-Glucose	C6 H12 O6	Full match	Full match	Full match	Full match	-3.27	180.063	1.508	1.04809e+09	116	31	92	46.7	90.4	DDA for other ion	2.90251e+08	3.93402e+08	7.62022e+08	4.79631e+08	4.68086e+08	2.90251e+08	1.95983e+08	3.95382e+08	3.3139e+08	3.93402e+08	1.85277e+07	8.81846e+08	7.62022e+08	4.79631e+08	5.34685e+08	4.18124e+08	121.827	107.177	89.9864	103.974	0.543	0.824	1.649	0.976	0.543	0.469	0.824	0.62	0.941	0.039	1.649	1.822
FALSE		Sucrose	C12 H22 O11	Not the top hit	Not the top hit	Full match	Not the top hit	0.52	342.116	1.528	8.27871e+08	104	63			96.9	DDA for other ion	3.6923e+08	2.97261e+08	7.00125e+08	3.89129e+08	3.90871e+08	3.6923e+08	2.44937e+08	3.48164e+08	2.97261e+08	2.53699e+08	1.58218e+07	8.95957e+08	7.00125e+08	3.89129e+08	4.62435e+08	3.31096e+08	113.136	109.768	78.4062	107.523	0.798	0.766	1.937	1.004	0.798	0.74	0.895	0.643	0.766	0.041	1.937	2.115
FALSE		2,2-Dichloro-12-(4-chlorophenyl)dodecanoic acid	C18 H25 Cl3 O2	No match	Invalid mass	No results	Full match	2.35	378.093	1.515	6.19697e+08	5	60			97	DDA for other ion	3.06155e+08	1.93012e+08	5.2452e+08	2.72544e+08	3.85812e+08	3.06155e+08	1.64615e+08	2.30514e+08	1.93012e+08	1.39921e+08	927468	7.08171e+08	5.2452e+08	2.72544e+08	3.23283e+08	1.64525e+08	120.172	113.607	81.1777	116.337	1.001	0.846	2.191	1.416	0.947	1.001	0.846	0.597	0.85	0.003	2.191	3.188
FALSE		4-Dodecylbenzenesulfonic acid	C18 H30 O3 S	Full match	Full match	No results	Full match	-0.44	326.191	15.177	2.49716e+08	5	4	98.4	9.9		DDA for other ion	1.05604e+08	7.82622e+07	3.40076e+07	6.096e+07	1.16711e+08	1.05604e+08	8.5321e+07	6.77472e+07	7.82622e+07	8.64325e+07	7.94888e+08	2.81302e+07	3.40076e+07	7.96988e+07	6.096e+07	3.14867e+07	48.5706	105.209	209.588	114.061	1.732	1.284	1.08	1.464	1.732	2.71	0.85	1.284	2.745	9.974	0.461	1.08
FALSE		Tridecyl benzenesulfonate	C19 H32 O3 S	Full match	Invalid mass	No results	Full match	-0.39	340.207	16.678	2.03133e+08	2	12			83.8	DDA for other ion	5.99873e+07	3.09257e+07	3.42677e+07	3.17337e+07	5.99873e+07	3.64402e+07	7.43537e+07	3.09257e+07	3.3667e+07	2.08972e+07	9.00758e+08	3.42677e+07	3.23087e+07	3.17337e+07	3.25324e+07	2.15498e+07	37.4013	104.669	214.743	102.424	1.89	0.975	1.499	1.89	1.12	3.45	0.975	1.035	0.97	28.385	1.053	1.499
FALSE		Ethylenediaminetetraacetic acid	C10 H16 N2 O8	Full match	No results	No results	Full match	0.51	292.091	1.66	1.6475e+08	9	0				DDA for other ion	9.33986e+07	5.05284e+07	1.3166e+08	6.59117e+07	9.33986e+07	1.09085e+08	2.82659e+07	5.05284e+07	3.93788e+07	5.54695e+07	856114	1.54564e+08	1.3166e+08	6.59117e+07	1.03813e+08	4.31809e+07	129.906	110.979	86.204	122.153	1.051	0.767	1.489	1.417	1.051	0.655	0.767	0.379	1.285	0.013	1.489	3.049
FALSE		Dibutyl phthalate	C16 H22 O4	Full match	Full match	Partial match	Not the top hit	0.19	278.152	16.231	1.56376e+08	43	7	83.9	67	85.4	DDA for other ion	3.58152e+08	3.37006e+08	8.78587e+07	2.82812e+08	3.21064e+08	3.58152e+08	4.00132e+08	3.09506e+08	3.72396e+08	3.37006e+08	1.72256e+09	8.74359e+07	8.78587e+07	3.83842e+08	2.82812e+08	1.60725e+08	75.2594	107.536	185.876	117.601	1.266	1.317	0.547	0.836	1.266	2.49	0.806	1.317	2.097	4.488	0.309	0.547
FALSE		Methyl tyrosinate	C10 H13 N O3	No results	Not the top hit	No results	Full match	-2.77	195.089	15.806	1.52672e+08	63	2			71.6	DDA for other ion	3.95166e+08	4.34977e+08	9.03313e+07	3.35117e+08	3.84873e+08	4.2563e+08	3.95166e+08	3.09872e+08	4.68382e+08	4.34977e+08	1.92399e+09	9.03313e+07	9.013e+07	3.91261e+08	3.35117e+08	1.98526e+08	73.4427	95.0725	195.263	94.859	1.27	1.398	0.454	0.984	1.27	1.991	0.792	1.398	2.191	4.917	0.27	0.454
FALSE		Dodecyl sulfate	C12 H26 O4 S	Full match	Full match	No results	Full match	0.31	266.155	16.858	1.36442e+08	5	2	95.9	63.1		DDA for other ion	4.45443e+08	2.77028e+08	1.94495e+08	2.26673e+08	4.89928e+08	3.73973e+08	4.45443e+08	2.65083e+08	2.77028e+08	3.60601e+08	6.36318e+09	1.89698e+08	1.94495e+08	3.51446e+08	2.26673e+08	1.22989e+08	28.202	111.387	221.691	125.466	1.65	1.222	1.581	1.394	1.65	3.622	0.754	1.222	2.932	18.106	0.837	1.581
FALSE		5-Chloro-2,3-pyrazinedicarbonitrile	C6 H Cl N4	No match	Invalid mass	No results	Full match	-1.08	163.989	20.112	1.33647e+08	1	13			100	DDA for other ion	2.45288e+08	4.43495e+08	6.89438e+07	2.32853e+08	5.22706e+07	4.19344e+08	2.45288e+08	4.4994e+08	2.83774e+08	4.43495e+08	7.30536e+08	6.89438e+07	6.61472e+07	2.32853e+08	2.55193e+08	1.99071e+08	134.857	102.246	123.215	86.8457	1.232	1.932	0.332	0.224	1.643	1.232	1.932	1.112	2.228	3.137	0.27	0.332
FALSE		5-Chloro-2,3-pyrazinedicarbonitrile	C6 H Cl N4	No match	Invalid mass	No results	Full match	-0.88	163.989	19.918	1.22574e+08	1	26			100	DDA for other ion	2.77924e+08	1.97719e+08	5.63974e+07	4.25028e+07	2.77924e+08	3.75236e+08	6.05503e+07	8.61899e+06	1.97719e+08	4.43495e+08	3.65913e+08	5.63974e+07	4.12674e+07	4.22058e+08	4.25028e+07	9.76819e+06	137.238	157.291	142.305	196.87	6.199	4.652	1.327	0.658	8.828	6.199	0.02	4.652	45.402	0.867	1.327	4.225
FALSE		DCEBIO	C9 H8 Cl2 N2 O	No match	Invalid mass	No results	Full match	-1.84	230.001	16.381	1.22331e+08	1	22			90.1	DDA for other ion	1.42622e+08	1.30805e+08	6.15896e+07	6.94045e+07	1.42622e+08	3.24562e+08	5.93773e+07	2.93056e+07	2.10036e+08	1.30805e+08	1.85936e+08	1.62012e+07	6.15896e+07	1.70722e+08	1.46705e+07	6.94045e+07	143.171	133.233	160.191	145.534	0.856	1.885	1.089	0.835	22.123	0.856	0.172	14.317	1.885	1.089	1.104	0.887
FALSE		Dodecyl sulfate	C12 H26 O4 S	Full match	Full match	No results	Full match	-0.95	266.155	16.69	1.20919e+08	3	2	98.9	9.9		DDA for other ion	4.45443e+08	2.65679e+08	1.94495e+08	1.23594e+08	4.91116e+08	3.73973e+08	4.45443e+08	2.65679e+08	2.77606e+08	1.44831e+07	6.36318e+09	1.89698e+08	1.94495e+08	3.52158e+08	3.69214e+07	1.23594e+08	28.1132	148.14	221.691	161.899	3.604	0.754	5.138	1.395	10.129	3.604	0.754	7.519	0.117	18.069	5.138	1.574
FALSE		[Similar to: methadone-d9; ΔMass: -68.2983 Da]	C10 H3 O6 P	Full match	Invalid mass	No results	No results	2.98	249.967	1.422	1.06069e+08	0	4			93.2	DDA for other ion	6.39311e+07	7.3127e+07	9.27876e+07	6.42193e+07	1.346e+08	4.62474e+07	6.39311e+07	7.36654e+07	5.80917e+07	7.3127e+07	8.1073e+07	9.27876e+07	1.04887e+08	7.27885e+07	6.42193e+07	3.46271e+07	119.893	71.7373	44.2679	71.1914	1.846	1.012	1.445	1.849	0.72	1.846	1.012	0.905	2.112	1.114	1.445	3.029
FALSE		[Similar to: alprazolam-d5; ΔMass: -137.1516 Da]	C3 H N2 O5 P	Full match	Invalid mass	No results	No results	1.91	175.963	19.944	1.0395e+08	0	2			71.9	DDA for other ion	2.39235e+08	3.31221e+08	5.96541e+07	3.26432e+08	1.92572e+08	3.20155e+08	2.39235e+08	2.86424e+08	3.96709e+08	3.31221e+08	1.09567e+09	5.96541e+07	5.36767e+07	3.82134e+08	3.26432e+08	2.08652e+08	88.9981	71.5235	193.502	76.3817	0.981	1.215	0.257	0.504	0.981	1.147	0.75	1.215	1.587	2.867	0.183	0.257
FALSE		Uridine	C9 H12 N2 O6	Full match	Full match	Full match	Full match	-0.45	244.069	3.638	1.00709e+08	25	4			94.4	DDA for other ion	3.74548e+07	5.50781e+07	1.15871e+08	4.20941e+07	548589	1.39982e+08	3.74548e+07	4.88177e+07	7.62603e+07	5.50781e+07	2.69519e+06	1.16513e+08	1.15871e+08	4.42653e+07	4.12275e+07	4.20941e+07	187.761	111.584	76.1451	106.551	0.89	1.308	2.753	0.012	3.395	0.89	1.103	1.85	1.308	0.061	2.826	2.753
FALSE		L-Tyrosine	C9 H11 N O3	Full match	Full match	Full match	Full match	-4.02	181.073	3.398	9.94214e+07	70	11	96.6	100	86.1	DDA for other ion	3.88618e+07	7.00569e+07	9.56267e+07	7.14439e+07	158993	1.40798e+08	3.88618e+07	6.77192e+07	1.03798e+08	7.00569e+07	773777	1.00891e+08	9.56267e+07	7.89072e+07	7.14439e+07	6.50736e+07	188.1	113.618	93.1308	108.957	0.597	1.077	1.412	0.002	1.971	0.597	0.858	1.453	1.077	0.01	1.412	1.47
FALSE		Dihydroxyacetone	C3 H6 O3	Full match	Invalid mass	Full match	Not the top hit	-3.82	90.0314	1.511	9.87634e+07	20	41			90.2	DDA for other ion	1.51874e+07	2.97651e+07	6.34966e+07	3.12479e+07	5.93109e+06	1.51874e+07	1.76634e+07	3.1413e+07	2.49554e+07	2.97651e+07	9.37921e+06	6.34966e+07	6.82649e+07	3.04655e+07	3.12479e+07	6.1002e+07	112.992	90.6276	80.4249	73.7888	0.29	0.799	1.119	0.195	0.486	0.29	1.031	0.799	0.488	0.308	2.032	1.119
FALSE		Dodecyl sulfate	C12 H26 O4 S	Full match	Full match	No results	Full match	0.02	266.155	16.312	9.87414e+07	3	2	98.1	9.9		DDA for other ion	4.68163e+06	1.03728e+08	1.48312e+06	1.04366e+08	4.70318e+06	4.68163e+06	4.00028e+06	1.03728e+08	1.03796e+08	8.74078e+07	2.36195e+07	1.48312e+06	1.13323e+06	1.10195e+08	8.24091e+07	1.04366e+08	55.5271	92.5122	189.572	107.757	0.043	0.941	0.018	0.043	0.057	0.038	0.941	1.26	0.838	0.214	0.018	0.011
FALSE		O-Methyl dimethoxyphosphinecarbothioate oxide	C4 H9 O4 P S	Full match	Invalid mass	No results	Full match	-2.23	183.996	16.138	9.33997e+07	2	4			90.1	DDA for other ion	1.06292e+08	1.00941e+08	2.87206e+07	9.81733e+07	1.07443e+08	1.06292e+08	8.18735e+07	1.00941e+08	1.17022e+08	5.85039e+07	6.8346e+08	2.87206e+07	2.1894e+07	1.12243e+08	9.81733e+07	6.49043e+07	64.8643	93.735	198.154	93.3064	1.083	0.901	0.337	0.957	1.083	1.261	0.899	1.192	0.901	6.089	0.293	0.337
FALSE		Azelaic acid	C9 H16 O4	Full match	Full match	No results	Full match	-3.48	188.104	13.44	6.79434e+07	34	4	98.3	68.4	71.4	DDA for other ion	1.92083e+08	1.94876e+08	5.73849e+07	1.63238e+08	1.96453e+08	1.86582e+08	1.92083e+08	1.75842e+08	2.21374e+08	1.94876e+08	1.30218e+09	5.7118e+07	5.73849e+07	2.02327e+08	1.63238e+08	1.15677e+08	52.0923	61.9601	201.556	66.0614	1.143	1.356	0.496	0.971	1.143	1.661	0.869	1.356	1.685	6.436	0.35	0.496
FALSE		D-Gluconate	C6 H12 O7	Full match	No results	Full match	Full match	-3.12	196.058	1.497	6.38324e+07	11	0				No MS2	9.7402e+06	1.66575e+07	2.24848e+07	1.15172e+07	9.7402e+06	2.26275e+07	2.61688e+06	8.88849e+06	1.86545e+07	1.66575e+07	520189	2.24848e+07	4.32031e+07	1.20834e+07	1.15172e+07	6.68402e+06	154.114	116.905	104.844	113.719	0.806	1.62	1.952	0.806	1.965	0.392	0.736	1.62	2.492	0.043	1.952	6.464
FALSE		NP-002089	C15 H22 O3	Full match	Full match	Partial match	Partial match	-0.36	250.157	16.77	6.29783e+07	88	14	89.8	51.3		DDA for other ion	1.1432e+08	8.4087e+07	3.6407e+07	8.49262e+07	1.1432e+08	9.41511e+07	1.32677e+08	8.4087e+07	8.6333e+07	7.00482e+07	1.21e+09	3.6407e+07	3.62159e+07	1.14373e+08	8.49262e+07	5.16857e+07	47.6214	99.7259	218.659	108.849	1.109	1.017	0.701	1	1.109	2.567	0.735	1.017	1.355	10.579	0.429	0.701
FALSE		Trifluoroacetic acid	C2 H F3 O2	No results	Invalid mass	No results	Full match	-2.77	113.993	1.764	5.32703e+07	2	5			90.4	DDA for other ion	4.3151e+06	1.2339e+07	2.90996e+07	7.29572e+06	2.09231e+06	4.74275e+06	4.3151e+06	1.04564e+07	1.2339e+07	1.46433e+07	5.17332e+06	2.90996e+07	3.00274e+07	1.12078e+07	7.29572e+06	6.71017e+06	109.826	77.2515	111.837	85.6822	0.643	1.691	3.989	0.187	0.65	0.643	0.933	1.691	2.182	0.462	3.989	4.475
FALSE		octafluoropentanoic acid	C5 H2 F8 O2	Invalid mass	Invalid mass	No results	Full match	-1.28	245.992	20.089	4.60768e+07	1	24			93.6	DDA for other ion	1.41274e+08	1.1401e+08	2.32792e+07	7.83625e+07	1.41427e+08	1.24624e+08	1.41274e+08	1.1401e+08	1.33475e+08	1.01793e+08	3.43716e+08	1.17247e+07	2.32792e+07	9.36567e+07	7.83625e+07	7.02741e+07	89.0534	85.9714	183.177	79.3073	1.59	1.449	0.331	1.51	1.59	2.01	1.217	1.703	1.449	3.67	0.15	0.331
FALSE		NSC 133823	C9 H19 O5 P	Not the top hit	Invalid mass	No results	Full match	4.05	238.098	1.457	4.60707e+07	6	2			70	DDA for other ion	2.32345e+07	2.63956e+07	4.90287e+07	3.49879e+07	2.37563e+07	2.32345e+07	1.46412e+07	3.50385e+07	2.63956e+07	2.14391e+07	1.09278e+06	5.52616e+07	4.90287e+07	2.60619e+07	3.49879e+07	3.79345e+07	113.456	110.682	76.4097	99.7816	0.664	0.754	1.292	0.912	0.664	0.386	1.344	0.754	0.565	0.042	1.579	1.292
FALSE		(15Z)-9,12,13-Trihydroxy-15-octadecenoic acid	C18 H34 O5	Not the top hit	Full match	No results	Partial match	-0.14	330.241	15.067	4.41312e+07	10	1	70.7	64.9		DDA for other ion	6.63152e+07	7.82062e+07	2.02575e+07	7.61527e+07	6.63152e+07	7.67916e+07	6.55566e+07	6.27935e+07	7.82062e+07	8.79789e+07	4.70489e+08	1.99076e+07	2.02575e+07	1.97178e+08	7.61527e+07	6.63231e+07	64.6931	70.9761	199.61	112.488	0.988	1.027	0.305	0.336	1.008	0.988	0.318	1.027	1.327	2.386	0.261	0.305
FALSE		Methyl 4H,11H-thiochromeno[3',4':5,6]thiopyrano[3,4-d][1,2]oxazole-1-carboxylate 5,5-dioxide	C15 H11 N O5 S2	No match	Invalid mass	No results	Full match	0.85	349.008	1.666	4.34659e+07	4	3			79.6	DDA for other ion	5.90624e+06	2.51089e+06	2.20701e+07	1.96746e+06	2.75031e+07	5.90624e+06	913236	2.51089e+06	2.37249e+06	3.12103e+06	1.05843e+06	2.20701e+07	2.35198e+07	1.1929e+06	5.04879e+06	1.96746e+06	189.062	96.2146	120.745	138.227	1.17	1.586	4.371	23.056	1.17	0.464	2.105	0.47	1.586	0.887	4.371	11.954
FALSE		{4-[(3,5-Dichlorophenyl)sulfonyl]-5-isopropyl-1H-imidazol-2-yl}methanol	C13 H14 Cl2 N2 O3 S	No match	Invalid mass	No results	Full match	0.49	348.01	1.671	4.28121e+07	10	3			77.4	DDA for other ion	4.78254e+06	4.69085e+06	2.55294e+07	4.08993e+06	2.50184e+07	4.78254e+06	3.38323e+06	4.69085e+06	4.60425e+06	5.52088e+06	1.21521e+06	2.83759e+07	2.55294e+07	2.54045e+06	5.48127e+06	4.08993e+06	174.266	100.764	110.923	110.011	0.873	1.35	5.177	9.848	0.873	0.827	1.846	0.84	1.35	0.478	5.177	6.242
FALSE		D-Xylonate	C5 H10 O6	Full match	Invalid mass	Full match	Full match	-2.46	166.047	16.679	4.15588e+07	9	5			97.5	DDA for other ion	1.28097e+08	1.47474e+08	4.07122e+07	1.28388e+08	1.27015e+08	1.28097e+08	1.53872e+08	1.72135e+08	1.47474e+08	1.14368e+08	1.19485e+09	3.99512e+07	4.07122e+07	1.47839e+08	1.28388e+08	1.10364e+08	47.5678	59.7837	211.737	50.2919	0.998	1.149	0.369	0.859	0.998	1.394	1.164	1.149	1.036	8.082	0.311	0.369
FALSE		CAPROYL SARCOSINE	C13 H25 N O3	Full match	No results	No results	Full match	-1.08	243.183	14.698	4.13199e+07	22	0				DDA for other ion	9.8029e+07	1.32629e+08	3.43143e+07	8.44649e+07	1.12983e+08	9.75572e+07	9.8029e+07	1.32629e+08	2.00234e+08	1.27965e+08	5.37836e+08	3.26084e+07	3.43143e+07	8.44649e+07	1.42447e+08	5.50881e+07	42.6416	81.0633	190.521	73.7623	1.338	1.57	0.623	1.338	0.685	1.779	1.57	1.406	2.323	6.368	0.229	0.623
FALSE		4-(5-Nitro-2-furyl)-1,3-thiazole	C7 H4 N2 O3 S	Full match	Invalid mass	No results	Full match	4.9	195.995	20.102	4.1045e+07	3	4			79	DDA for other ion	1.05761e+08	9.66128e+07	1.38591e+07	5.11392e+07	1.30703e+08	1.05761e+08	8.27261e+07	8.18234e+07	9.66128e+07	1.18566e+08	2.55099e+08	1.19823e+07	1.38591e+07	7.70073e+07	4.7978e+07	5.11392e+07	95.5126	94.6716	153.644	85.9593	1.697	2.014	0.271	1.697	2.204	1.618	1.063	2.014	2.319	3.313	0.25	0.271
FALSE		1-(Propyldisulfanyl)-1-(propylsulfinyl)propane	C9 H20 O S3	No results	Invalid mass	No results	Full match	-3.91	240.067	15.268	3.96399e+07	5	3			92.6	DDA for other ion	9.18847e+07	1.0801e+08	1.8669e+07	1.16529e+08	7.4993e+07	9.18847e+07	9.61673e+07	1.13688e+08	1.0801e+08	8.70657e+07	3.68853e+08	1.8669e+07	1.59176e+07	1.24366e+08	1.16529e+08	8.21482e+07	71.4767	42.7098	192.769	44.8177	0.789	0.927	0.194	0.603	0.789	1.171	0.914	0.927	1.06	2.966	0.16	0.194
FALSE		2,6-Dichlorotoluene	C7 H6 Cl2	No match	Invalid mass	No results	Full match	1.71	159.985	19.884	3.82778e+07	8	5			75.9	DDA for other ion	5.48126e+07	4.70453e+07	1.39331e+07	8.29637e+07	4.87999e+07	6.34468e+07	5.48126e+07	4.24003e+07	4.70453e+07	7.80029e+07	3.07808e+08	1.39331e+07	1.22977e+07	1.04138e+08	8.29637e+07	4.9611e+07	76.5388	76.4095	201.678	84.4781	0.765	0.567	0.248	0.469	0.765	1.105	0.407	0.567	1.572	2.956	0.168	0.248
FALSE		4,4'-Sulfonylbis[2-(prop-2-en-1-yl)phenol]	C18 H18 O4 S	Full match	Full match	No results	Partial match	-0.07	330.093	15.283	3.79753e+07	3	4	96.1	87.7		DDA for other ion	9.65124e+07	1.34035e+08	3.26412e+07	3.18547e+07	1.31793e+08	9.65124e+07	6.70063e+07	1.23934e+08	1.46184e+08	1.34035e+08	1.9237e+07	3.83945e+07	3.26412e+07	3.18547e+07	3.45907e+07	2.08128e+07	55.6471	99.9272	49.2871	45.0546	3.219	4.226	1.11	4.137	2.79	3.219	3.891	4.226	6.44	0.604	1.11	1.568
FALSE		Inosine	C10 H12 N4 O5	Full match	Invalid mass	Full match	Partial match	-0.09	268.081	7.138	3.76567e+07	30	12			99.4	DDA for other ion	3.14762e+07	2.15678e+07	6.70392e+07	2.08255e+07	608021	5.06997e+07	3.14762e+07	2.39942e+07	2.15678e+07	2.09564e+07	1.10476e+06	6.70392e+07	7.0536e+07	2.03004e+07	2.08255e+07	2.28202e+07	158.072	107.471	97.0531	107.039	1.379	1.036	3.091	0.03	2.434	1.379	1.182	1.036	0.918	0.054	3.219	3.091
FALSE		3-Phospho-D-glycerate	C3 H7 O7 P	Full match	Invalid mass	Full match	Full match	-3.96	185.992	1.514	3.71664e+07	5	7			100	DDA for other ion	1.58203e+07	2.88383e+07	3.90509e+07	1.06397e+07	2.93737e+07	1.58203e+07	7.87423e+06	2.28046e+07	3.90145e+07	2.88383e+07	1.43846e+06	3.93731e+07	3.90509e+07	1.06397e+07	1.0605e+07	1.78415e+07	132.054	113.037	78.9147	113.993	1.492	2.143	2.189	2.761	1.492	0.441	2.143	3.679	1.616	0.135	3.713	2.189
FALSE		5,5-dimethyl-2-{[(2-phenylacetyl)amino]methyl}-1,3-thiazolane-4-carboxylic acid	C15 H20 N2 O3 S	Full match	Full match	No results	Full match	-0.15	308.119	13.1	3.60429e+07	6	4	87.6	67	76.6	DDA for other ion	5.82146e+07	6.41795e+07	3.85448e+07	6.40859e+07	7.09646e+07	5.82146e+07	5.63093e+07	6.1901e+07	6.41795e+07	6.59903e+07	4.54453e+07	3.85448e+07	2.91881e+07	9.0206e+07	6.40859e+07	3.56888e+07	67.6745	70.924	78.2664	78.0714	0.908	1.001	0.601	0.787	0.908	1.578	0.686	1.001	1.849	0.504	0.601	0.818
FALSE		(15Z)-9,12,13-Trihydroxy-15-octadecenoic acid	C18 H34 O5	Full match	Full match	No results	Partial match	-0.06	330.241	15.048	3.33483e+07	10	1	70.5	64.8		DDA for other ion	6.56825e+07	7.82062e+07	2.00121e+07	6.36391e+07	6.56825e+07	7.64346e+07	6.52957e+07	6.27935e+07	7.82062e+07	8.18188e+07	4.25316e+08	1.91593e+07	2.00121e+07	6.36391e+07	6.46558e+07	4.60974e+07	65.6564	75.4457	197.347	70.3802	1.182	1.21	0.434	1.032	1.182	1.416	0.987	1.21	1.775	6.683	0.296	0.434
FALSE		4-Dodecylbenzenesulfonic acid	C18 H30 O3 S	Full match	Full match	No results	Full match	-0.15	326.192	19.994	3.31009e+07	5	2	98.6	9.9		DDA for other ion	5.36489e+07	6.86815e+07	2.09074e+07	4.97956e+07	5.36489e+07	5.50498e+07	4.90877e+07	5.78291e+07	7.23382e+07	6.86815e+07	3.4068e+08	2.09074e+07	1.73561e+07	4.58033e+07	4.97956e+07	5.01256e+07	59.8481	20.4059	198.641	41.7058	1.106	1.37	0.42	1.171	1.106	0.979	1.263	1.453	1.37	7.438	0.42	0.346
FALSE		Isatoribine	C10 H12 N4 O6 S	Not the top hit	Invalid mass	No results	Full match	3.82	316.049	1.55	3.26474e+07	15	22			93	DDA for other ion	3.25181e+06	1.20316e+06	5.52145e+06	3.15422e+06	5.09874e+06	3.25181e+06	2.23787e+06	1.29126e+06	750693	1.20316e+06	632855	2.26231e+07	5.52145e+06	2.35081e+06	3.15422e+06	3.24557e+06	115.724	95.1357	149.866	83.9386	1.031	0.371	1.701	2.169	1.031	0.69	0.549	0.238	0.371	0.269	7.172	1.701
FALSE		4-Undecylbenzenesulfonic acid	C17 H28 O3 S	Full match	Invalid mass	No results	Full match	-0.19	312.176	19.134	3.19782e+07	3	52			90.8	DDA for other ion	7.95551e+07	4.23018e+07	2.21897e+07	3.45165e+07	7.95551e+07	5.21028e+07	1.05434e+08	3.3276e+07	4.23018e+07	4.40064e+07	7.57624e+08	1.71821e+07	2.21897e+07	4.19162e+07	3.45165e+07	1.35212e+07	35.5532	103.568	228.019	118.151	1.898	1.226	1.641	1.898	1.51	7.798	0.794	1.226	3.255	18.075	0.498	1.641
FALSE		2-Nitro-4-(trifluoromethyl)phenyl 3-chlorobenzoate	C14 H7 Cl F3 N O4	No match	Invalid mass	No results	Full match	1.3	345.002	1.659	3.17036e+07	2	1			73	DDA for other ion	3.77627e+07	1.34892e+07	3.58367e+07	1.7732e+07	7.5499e+07	3.77627e+07	1.26687e+07	1.34892e+07	1.29412e+07	1.36242e+07	1.26489e+06	4.53578e+07	3.58367e+07	1.7732e+07	2.08046e+07	1.38381e+07	144.404	106.198	88.0082	109.796	1.815	0.761	2.18	4.258	1.815	0.915	0.761	0.622	0.985	0.071	2.18	2.59
FALSE		mephenesin	C10 H14 O3	Full match	Invalid mass	No results	Full match	-4.19	182.094	14.456	3.14434e+07	59	10			95.4	DDA for other ion	1.1723e+08	1.2011e+08	2.86908e+07	1.14506e+08	1.04769e+08	1.20543e+08	1.1723e+08	1.06848e+08	1.2011e+08	1.27269e+08	4.55136e+08	2.86908e+07	1.56058e+07	1.41882e+08	1.14506e+08	6.64728e+07	80.2518	88.3557	183.448	97.5064	1.053	1.049	0.251	0.738	1.053	1.764	0.753	1.049	1.915	3.208	0.251	0.235
FALSE		DL-Tryptophan	C11 H12 N2 O2	Full match	Full match	Full match	Full match	-3.31	204.089	4.873	3.12335e+07	50	16	97.6	100	80.6	DDA for other ion	4.28471e+07	7.15844e+07	2.16954e+06	6.49763e+07	768502	4.28471e+07	6.09068e+07	7.15844e+07	7.2399e+07	5.6223e+07	2.16954e+06	248861	9.07193e+06	1.47867e+08	6.49763e+07	3.98766e+07	154.425	71.2266	185.362	106.875	0.659	1.114	0.015	0.005	0.659	1.527	0.484	1.114	1.41	0.015	0.004	0.228
FALSE		DL-Tryptophan	C11 H12 N2 O2	Full match	Full match	Full match	Full match	-2.73	204.089	10.588	3.07482e+07	50	8	97.8	100	81.1	DDA for other ion	1.17898e+07	2.11056e+07	9.45826e+06	2.33685e+07	666644	2.88488e+07	1.17898e+07	2.11056e+07	3.22339e+07	1.31319e+07	1.33806e+06	2.21158e+07	9.45826e+06	2.33685e+07	2.39042e+07	1.63184e+07	169.011	121.015	113.239	106.281	0.722	0.903	0.58	0.029	1.207	0.722	0.903	1.348	0.805	0.057	0.925	0.58
FALSE		3-Carbamimidamidopropanoate	C4 H8 N3 O2	No results	Invalid mass	No results	Full match	2.34	130.062	10.782	3.06969e+07	1	43			99.9	DDA for other ion	2.03526e+06	1.3533e+07	1.59268e+07	1.2493e+07	2.03526e+06	8.95839e+06	2.00947e+06	1.1025e+07	2.19635e+07	1.3533e+07	1.59268e+07	1.45332e+07	2.0221e+07	1.2493e+07	1.29152e+07	1.16783e+07	150.181	95.1307	72.1765	99.4433	0.172	1.159	1.275	0.163	0.694	0.172	0.882	1.701	1.159	1.275	1.125	1.732
FALSE		5,5'-(1,8-Octanediyl)bis(1,3,4-oxadiazole-2(3H)-thione)	C12 H18 N4 O2 S2	No results	Invalid mass	No results	Full match	-4.16	314.086	16.111	3.06804e+07	11	14			85.3	DDA for other ion	1.03611e+08	1.23116e+08	1.9132e+07	9.81936e+07	8.49859e+07	1.1639e+08	1.03611e+08	1.24713e+08	1.23116e+08	9.24859e+07	3.88638e+08	1.9132e+07	1.60382e+07	1.2048e+08	9.81936e+07	8.40575e+07	82.3786	63.3449	183.738	49.403	1.185	1.1	0.195	0.705	1.185	1.233	1.035	1.254	1.1	3.226	0.195	0.191
FALSE		CAPSO	C9 H19 N O4 S	Full match	Full match	No results	Full match	-1.58	237.103	13.961	2.95987e+07	1	1	86.8	50.5		DDA for other ion	3.62502e+07	2.79794e+07	1.25288e+07	1.87004e+07	4.04983e+07	3.62502e+07	2.32927e+07	2.79794e+07	1.42377e+07	6.63212e+07	1.31675e+07	6.87574e+06	1.25288e+07	5.77748e+07	1.58106e+07	1.87004e+07	63.9166	73.4846	42.9098	82.421	1.246	0.901	0.435	0.701	2.293	1.246	0.484	0.901	3.547	0.228	0.435	0.67
FALSE		Propylparaben	C10 H12 O3	Full match	Not the top hit	No results	Full match	-4.16	180.078	14.871	2.95602e+07	119	5			95.6	DDA for other ion	6.96316e+07	7.84737e+07	1.40159e+07	4.58078e+07	5.42389e+07	7.53245e+07	6.96316e+07	5.4487e+07	8.39161e+07	7.84737e+07	2.20497e+08	1.4006e+07	1.40159e+07	7.27848e+07	4.58078e+07	3.21524e+07	90.9525	100.742	168.955	103.007	1.644	1.832	0.436	0.745	1.644	2.166	0.749	1.832	2.441	3.029	0.306	0.436
FALSE		I-BCP	C3 H6 Br Cl	No results	Invalid mass	No results	Full match	2.35	155.935	1.444	2.83727e+07	2	3			99.3	DDA for other ion	7.02069e+06	1.48104e+07	1.79434e+07	8.22105e+06	2.04385e+07	4.59171e+06	7.02069e+06	8.36125e+06	1.6649e+07	1.48104e+07	404378	2.14019e+07	1.79434e+07	8.22105e+06	7.84886e+06	1.43974e+07	148.121	116.08	100.375	111.389	0.585	1.029	1.246	2.486	0.585	0.488	1.017	2.121	1.029	0.049	2.727	1.246
FALSE		(15Z)-9,12,13-Trihydroxy-15-octadecenoic acid	C18 H34 O5	Full match	Full match	No results	Partial match	-0.05	330.241	15.115	2.77765e+07	10	3	70.4	45.9	97.4	DDA for other ion	8.66471e+07	7.77148e+07	2.03478e+07	6.76799e+07	7.66046e+07	8.71371e+07	8.66471e+07	7.19452e+07	8.60639e+07	7.77148e+07	4.76723e+08	2.03478e+07	1.98677e+07	7.92591e+07	6.76799e+07	3.68831e+07	71.1475	74.7782	201.055	85.4816	1.287	1.272	0.539	0.967	1.287	2.349	0.908	1.272	2.107	6.015	0.301	0.539
FALSE		4-Prenylphlorisovalerophenone	C16 H22 O4	Full match	Not the top hit	Full match	Partial match	0	278.152	16.129	2.75578e+07	43	12			99.9	DDA for other ion	410210	2.72365e+07	120224	2.81354e+07	410210	528029	359157	2.72365e+07	2.89518e+07	2.40599e+07	2.56754e+06	120224	81523.1	2.81354e+07	2.26791e+07	3.05669e+07	79.2298	107.214	200.808	110.064	0.015	0.968	0.005	0.015	0.023	0.012	0.968	1.277	0.787	0.091	0.005	0.003
FALSE		(15Z)-9,12,13-Trihydroxy-15-octadecenoic acid	C18 H34 O5	Not the top hit	Full match	No results	Partial match	-0.1	330.241	15.464	2.72925e+07	10	1	71.9	65.4		DDA for other ion	8.70503e+07	8.20812e+07	2.13153e+07	8.41547e+07	7.93318e+07	8.85036e+07	8.70503e+07	8.20812e+07	8.88965e+07	8.03763e+07	5.46681e+08	2.08964e+07	2.13153e+07	9.52339e+07	8.41547e+07	4.70623e+07	63.7642	76.9362	201.354	84.9775	1.052	1.056	0.453	0.833	1.052	1.85	0.862	1.056	1.708	5.74	0.248	0.453
FALSE		MFCD03931764	C24 H34 N4 O4	No match	Invalid mass	No results	Full match	3.6	442.26	15.137	2.72147e+07	3	26			96.5	DDA for other ion	1.36951e+07	9.11669e+06	5.52169e+06	5.55687e+06	1.36951e+07	1.33033e+07	1.41104e+07	7.69745e+06	9.11669e+06	9.93052e+06	1.56336e+08	4.89382e+06	5.52169e+06	5.55687e+06	7.98214e+06	3.95916e+06	31.3592	110.118	217.047	117.06	2.465	1.385	1.395	2.465	1.667	3.564	1.385	1.142	2.508	28.134	0.613	1.395
FALSE		5-Iodo-1-(4-thio-beta-D-arabinofuranosyl)-2,4(1H,3H)-pyrimidinedione	C9 H11 I N2 O5 S	No match	Invalid mass	No results	Full match	-2.67	385.942	1.42	2.69204e+07	3	4			93.9	DDA for other ion	1.82247e+07	1.46349e+07	1.69165e+07	2.45779e+07	4.20775e+07	1.14851e+07	1.82247e+07	1.84411e+07	658077	1.46349e+07	6.99732e+06	1.94865e+07	1.69165e+07	2.80572e+07	2.45779e+07	7.93036e+06	137.887	148.598	95.4389	125.214	1.5	0.657	0.793	1.5	0.467	2.298	0.657	0.027	1.845	0.249	0.793	2.133
FALSE		4-Dodecylbenzenesulfonic acid	C18 H30 O3 S	Full match	Full match	No results	Full match	0.35	326.192	20.206	2.67999e+07	5	4	97.5	9.9		DDA for other ion	2.60249e+07	1.47533e+07	2.50725e+07	1.73065e+07	2.60249e+07	1.56277e+07	2.86787e+07	2.1414e+07	1.07127e+07	1.47533e+07	5.05394e+08	2.50725e+07	2.21263e+07	1.75142e+07	1.73065e+07	1.21115e+07	46.5953	91.99	212.294	83.5088	1.486	1.218	1.827	1.486	0.903	2.368	1.223	0.619	1.218	28.856	1.449	1.827
FALSE		Tridecyl benzenesulfonate	C19 H32 O3 S	Not the top hit	Invalid mass	No results	Full match	-0.78	340.207	15.262	2.58445e+07	2	52			96.9	DDA for other ion	3.51574e+07	5.62673e+07	1.10299e+07	4.31939e+07	3.98975e+07	3.51574e+07	2.76386e+07	5.62673e+07	5.02857e+07	6.04995e+07	2.29822e+08	8.51661e+06	1.10299e+07	4.31939e+07	4.94292e+07	2.56777e+07	45.0728	23.207	205.055	48.6592	0.924	1.303	0.43	0.924	0.711	1.076	1.303	1.017	2.356	5.321	0.172	0.43
FALSE		Propyl (3S)-3-hydroxy-5-methoxypentanoate	C9 H18 O4	Full match	Invalid mass	No results	Full match	-4.1	190.12	14	2.53626e+07	4	8			79.6	DDA for other ion	8.56062e+07	8.20435e+07	2.79591e+07	7.24141e+07	8.60445e+07	8.56062e+07	7.6879e+07	6.93478e+07	8.29643e+07	8.20435e+07	7.98947e+08	2.68865e+07	2.79591e+07	8.75201e+07	7.24141e+07	5.20727e+07	41.1181	51.238	215.284	56.2136	1.182	1.146	0.537	0.983	1.182	1.476	0.792	1.146	1.576	9.129	0.371	0.537
FALSE		[Similar to: N1-phenyl-3,3,3-trifluoro-2-(trifluoromethyl)propanamide; ΔMass: -76.1098 Da]	C2 H2 N3 O2 P S2	Full match	Invalid mass	No results	No results	3.81	194.933	20.418	2.49247e+07	0	2			77.5	DDA for other ion	5.43929e+07	5.05429e+07	1.16421e+07	3.87226e+07	885128	5.43929e+07	5.72389e+07	3.62632e+07	5.57272e+07	5.05429e+07	1.57251e+08	1.16421e+07	9.49301e+06	3.88385e+07	3.87226e+07	8.21556e+06	145.367	92.7538	150.879	103.191	1.405	1.439	1.155	0.023	1.405	6.967	0.934	1.439	6.152	4.049	0.301	1.155
FALSE		[Similar to: 5-(4-bromo-1-ethyl-3-methyl-1H-pyrazol-5-yl)-3-[(3-thienylsulfonyl)methyl]-1,2,4-oxadiazole; ΔMass: -189.0570 Da]	C4 H5 Cl N P3 S	Full match	Invalid mass	No results	No results	-0.77	226.904	20.207	2.41669e+07	0	5			87.8	DDA for other ion	7.44005e+07	3.66683e+07	6.41593e+06	2.20444e+07	3.12764e+07	7.44005e+07	7.9784e+07	3.04885e+07	7.16651e+07	3.66683e+07	6.87909e+07	6.41593e+06	5.61469e+06	2.48486e+07	2.20444e+07	1.51554e+07	118.133	118.522	123.204	104.019	3.375	2.419	0.37	1.259	3.375	5.264	1.227	3.251	2.419	2.768	0.291	0.37
FALSE		1-Isopropyl-3-({1-[3-(5-oxo-2,5-dihydro-1,2,4-oxadiazol-3-yl)propyl]-1H-benzimidazol-2-yl}methyl)-1,3-dihydro-2H-benzimidazol-2-one	C23 H24 N6 O3	Not the top hit	Invalid mass	No results	Full match	0.54	432.191	15.695	2.41313e+07	4	1			87.7	DDA for other ion	1.93412e+07	1.90587e+07	1.74923e+07	1.81755e+07	1.63162e+07	1.93412e+07	3.97005e+07	2.62588e+07	1.90587e+07	1.53801e+07	3.46416e+06	1.75179e+07	1.74923e+07	1.81755e+07	2.3378e+07	1.38735e+07	113.379	92.1124	127.936	95.1754	0.898	1.109	0.749	0.898	0.827	2.862	1.445	0.815	1.109	0.191	0.749	1.261
FALSE		Suberic acid	C8 H14 O4	No results	Full match	No results	Full match	-4.82	174.088	12.618	2.39761e+07	34	4	78.5	68.4	70	DDA for other ion	1.07116e+08	9.28221e+07	2.28589e+07	7.94172e+07	8.32554e+07	1.09109e+08	1.07116e+08	1.56587e+07	9.28221e+07	9.73897e+07	6.99054e+08	2.08589e+07	2.28589e+07	1.07866e+08	7.94172e+07	6.29199e+07	70.5781	125.867	206.259	77.2529	1.374	1.169	0.363	0.772	1.374	1.702	0.145	1.169	1.548	6.481	0.263	0.363
FALSE		4-Undecylbenzenesulfonic acid	C17 H28 O3 S	Full match	Invalid mass	No results	Full match	-0.19	312.176	18.928	2.39133e+07	3	22			90.8	DDA for other ion	1.00016e+08	7.47803e+07	3.65802e+07	4.52894e+07	1.55563e+08	1.00016e+08	9.6859e+07	5.43132e+07	7.47803e+07	8.24055e+07	9.20957e+08	3.65802e+07	2.74509e+07	8.22436e+07	4.52894e+07	3.85986e+07	46.7676	109.602	214.713	119.094	2.208	1.651	0.808	1.891	2.208	2.509	0.66	1.651	2.135	11.198	0.808	0.711
FALSE		Xylenesulfonate	C8 H10 O3 S	Full match	Full match	No results	Partial match	-4.13	186.034	20.12	2.35298e+07	9	1	92.7	57		DDA for other ion	5.95166e+07	6.52631e+07	2.28911e+07	5.42118e+07	9.00851e+07	3.99966e+07	5.95166e+07	5.41191e+07	6.52631e+07	1.0406e+08	6.05262e+08	2.28911e+07	2.21825e+07	5.42118e+07	8.05604e+07	4.95685e+07	54.8107	87.6788	210.398	79.8483	1.201	0.998	0.448	1.662	0.496	1.201	0.998	0.81	2.099	11.165	0.284	0.448
FALSE		[Similar to: (15Z)-9,12,13-Trihydroxy-15-octadecenoic acid; ΔMass: -46.2513 Da]	C7 H7 N6 O P3	Full match	Invalid mass	No results	No results	-0.2	283.989	15.214	2.30041e+07	0	1			74.4	DDA for other ion	5.90944e+07	6.92148e+07	1.33589e+07	5.55677e+07	5.90944e+07	5.09407e+07	8.15049e+07	6.92148e+07	7.0646e+07	5.50571e+07	2.37674e+08	1.31344e+07	1.33589e+07	8.44581e+07	5.55677e+07	4.006e+07	89.8522	81.9942	179.303	87.4595	0.917	1.271	0.333	0.7	0.917	2.035	0.82	1.271	1.374	2.814	0.236	0.333
FALSE		2-{[5-(4-Isothiocyanatophenyl)-1,3,4-oxadiazol-2-yl]sulfanyl}pyrimidine	C13 H7 N5 O S2	No results	Invalid mass	No results	Full match	1.44	313.01	7.066	2.2467e+07	1	5			73	DDA for other ion	1.16394e+07	1.34964e+07	2.28074e+07	1.40982e+07	145470	4.09938e+07	1.16394e+07	320717	2.19504e+07	1.34964e+07	677771	2.28074e+07	2.75217e+07	1.40982e+07	1.35791e+07	1.41627e+07	185.807	157.129	89.0212	106.863	0.822	0.953	1.68	0.01	3.019	0.822	0.023	1.616	0.953	0.048	1.68	1.943
FALSE		BOC-L-PHENYLALANINOL	C14 H21 N O3	Full match	No results	No results	Full match	-0.84	251.152	16.762	2.19634e+07	22	0				DDA for other ion	5.18819e+07	4.3083e+07	2.26619e+07	3.14262e+07	5.18819e+07	4.72754e+07	5.63068e+07	3.55742e+07	4.3083e+07	4.45901e+07	7.93973e+08	2.21344e+07	2.26619e+07	3.9999e+07	3.14262e+07	2.21628e+07	23.3629	73.7985	223.03	72.4122	1.504	1.371	1.023	1.297	1.504	2.541	0.889	1.371	2.012	19.85	0.704	1.023
FALSE		dibutoxyphosphorylbenzene	C14 H23 O3 P	Full match	No results	No results	Full match	-0.41	270.138	15.182	2.19028e+07	2	0				DDA for other ion	5.2236e+07	5.33726e+07	1.23029e+07	3.64983e+07	4.91452e+07	5.2236e+07	5.46138e+07	4.36476e+07	5.33726e+07	5.33948e+07	2.5064e+08	1.1535e+07	1.23029e+07	5.26128e+07	3.64983e+07	2.5832e+07	71.2653	86.9931	188.626	91.5181	1.431	1.462	0.476	0.934	1.431	2.114	0.83	1.462	2.067	4.764	0.316	0.476
FALSE		L-Alanyl-L-proline	C8 H14 N2 O3	Full match	Full match	No results	Full match	-4.1	186.1	1.789	2.17061e+07	7	1	89.8	9.5		DDA for other ion	9.91929e+06	1.51007e+07	1.92719e+07	1.41621e+07	2.25362e+07	9.91929e+06	3.80485e+06	1.51007e+07	1.66083e+07	8.17535e+06	637431	2.96186e+07	1.92719e+07	1.41621e+07	1.96219e+07	1.31911e+07	146.879	115.779	98.7519	112.166	0.506	0.846	1.461	1.591	0.506	0.288	1.066	0.846	0.62	0.045	1.509	1.461
FALSE		9,10-Dihydroxystearic acid	C18 H36 O4	Full match	Invalid mass	No results	Full match	0.24	316.261	16.086	2.15627e+07	15	2			100	DDA for other ion	5.50835e+07	5.12782e+07	1.3821e+07	4.66711e+07	4.87123e+07	5.50835e+07	5.55137e+07	4.922e+07	5.54613e+07	5.12782e+07	3.27525e+08	1.307e+07	1.3821e+07	5.64863e+07	4.66711e+07	3.13961e+07	69.07	79.0827	199.908	84.6014	1.18	1.188	0.44	0.862	1.18	1.768	0.871	1.188	1.633	5.798	0.28	0.44
FALSE		3-(4-Methoxyphenyl)-5,6-dihydro-4H-1,2-oxazine-6-carbonitrile	C12 H12 N2 O2	Full match	Invalid mass	No results	Full match	-2.32	216.089	10.027	2.09816e+07	63	19			97.9	DDA for other ion	7.08714e+06	1.93878e+07	2.61662e+07	1.85946e+07	415465	4.08585e+07	7.08714e+06	1.93878e+07	2.44465e+07	1.90193e+07	1.4784e+07	2.61662e+07	3.03822e+07	4.6937e+07	1.7057e+07	1.85946e+07	199.108	89.5021	93.6344	79.6016	0.381	1.023	1.534	0.009	2.395	0.381	0.413	1.433	1.023	0.315	1.534	1.634
FALSE		3-Iodo-1H-indazole	C7 H5 I N2	No results	Invalid mass	No results	Full match	3.01	243.95	19.919	2.04956e+07	2	2			68.7	DDA for other ion	3.65897e+07	5.22556e+07	7.4184e+06	4.61753e+07	2.62984e+07	4.3615e+07	3.65897e+07	3.78184e+07	6.58333e+07	5.22556e+07	1.09314e+08	7.4184e+06	6.55988e+06	8.03094e+07	4.61753e+07	3.42599e+07	98.7568	97.1115	173.373	107.695	0.945	1.426	0.191	0.327	0.945	1.068	0.471	1.426	1.525	1.361	0.161	0.191
FALSE		3-Carbamimidamidopropanoate	C4 H8 N3 O2	No results	Invalid mass	No results	Full match	2.24	130.062	10.658	1.95413e+07	1	14			97	DDA for other ion	1.98575e+06	1.25095e+07	5.38751e+06	1.29502e+07	1.37795e+06	8.84644e+06	1.98575e+06	9.71952e+06	2.19586e+07	1.25095e+07	5.38751e+06	1.45275e+07	5.37941e+06	1.42345e+07	1.29502e+07	1.16743e+07	160.017	105.236	74.2038	90.0807	0.17	1.072	0.461	0.097	0.683	0.17	0.683	1.696	1.072	0.378	1.122	0.461
FALSE		4-Undecylbenzenesulfonic acid	C17 H28 O3 S	Full match	Invalid mass	No results	Full match	-0.09	312.176	17.647	1.948e+07	3	38			96.6	DDA for other ion	1.54327e+07	1.91312e+07	4.88109e+06	2.68634e+07	1.58727e+07	1.3824e+07	1.54327e+07	2.66928e+07	1.56337e+07	1.91312e+07	1.79478e+08	4.78341e+06	4.88109e+06	3.1127e+07	2.64958e+07	2.68634e+07	35.0955	48.2664	219.35	44.3822	0.522	0.712	0.182	0.51	0.522	0.574	0.858	0.59	0.712	5.766	0.181	0.182
FALSE		3,4-Dimethyl-2-phenylthiomorpholine	C12 H17 N S	Full match	Invalid mass	No results	Full match	-0.67	207.108	4.657	1.92477e+07	2	72			93.5	DDA for other ion	3.44807e+07	5.66889e+07	2.25136e+06	6.3353e+07	463172	4.14312e+07	3.44807e+07	5.66889e+07	5.96282e+07	4.1904e+07	2.25136e+06	325063	9.4955e+06	6.3353e+07	7.32739e+07	3.75485e+07	152.026	76.6946	184.404	82.8944	0.565	0.895	0.036	0.007	0.565	0.918	0.895	0.814	1.116	0.036	0.004	0.253
FALSE		6-Bromo-1-[(E)-(1H-1,2,4-triazol-3-ylimino)methyl]-2-naphthol	C13 H9 Br N4 O	No match	Invalid mass	No results	Full match	-0.76	315.996	15.344	1.91568e+07	12	4			92.7	DDA for other ion	5.64452e+07	7.3942e+07	1.43347e+07	4.75571e+07	5.59035e+07	7.55653e+07	5.64452e+07	4.98933e+07	7.3942e+07	7.89508e+07	3.04257e+08	1.43347e+07	1.3437e+07	7.13959e+07	4.75571e+07	3.89941e+07	79.325	81.2706	185.846	84.6516	1.448	1.555	0.345	0.783	1.589	1.448	0.699	1.555	2.025	4.262	0.301	0.345
FALSE		2-{[(2E)-3-(3,4-Dihydroxy-1,5-cyclohexadien-1-yl)-1-hydroxy-2-propen-1-yl]oxy}-3-(3,4-dihydroxyphenyl)propanoic acid	C18 H20 O8	No match	Invalid mass	No results	Full match	-3.61	364.115	3.349	1.9037e+07	6	15			99.8	DDA for other ion	5.66873e+06	7.58963e+06	2.30892e+07	5.74402e+06	106684	2.04574e+07	5.66873e+06	6.68908e+06	1.01704e+07	7.58963e+06	505515	2.30892e+07	2.41474e+07	2.55474e+06	6.00836e+06	5.74402e+06	185.929	110.26	80.1919	118.438	0.987	1.693	3.843	0.042	3.405	0.987	2.618	1.693	1.321	0.198	3.843	4.204
FALSE		1,2,3,4-tetrahydro-beta-carboline-3-carboxylic acid	C12 H12 N2 O2	Full match	No results	No results	Full match	-2.5	216.089	10.225	1.87888e+07	63	0				No MS2	433570	529316	1.87544e+06	3.42111e+06	1.65906e+07	433570	205405	529316	920785	353686	1.87544e+06	133191	5.76522e+06	263317	1.75089e+07	3.42111e+06	233.425	67.8524	168.018	189.245	0.06	0.103	1.685	63.006	0.025	0.06	2.01	0.053	0.103	7.122	0.008	1.685
FALSE		[Similar to: alprazolam-d5; ΔMass: -23.1706 Da]	C3 H3 N2 O12 P	Full match	Invalid mass	No results	No results	4.31	289.944	1.352	1.82555e+07	0	2			69	DDA for other ion	9.68363e+06	7.65675e+06	1.56476e+07	4.94735e+06	2.53066e+07	9.68363e+06	7.04295e+06	4.8797e+06	9.98061e+06	7.65675e+06	295813	1.56476e+07	1.74031e+07	5.61483e+06	3.16853e+06	4.94735e+06	140.62	116.251	76.0017	112.641	3.056	1.548	3.518	4.507	3.056	1.424	0.869	3.15	1.548	0.053	4.938	3.518
FALSE		9-Oxo-nonanoate	C9 H16 O3	Full match	Invalid mass	Full match	Full match	-4.94	172.109	14	1.80273e+07	31	16			79.7	DDA for other ion	5.29835e+07	4.96129e+07	2.40501e+07	4.51817e+07	6.28704e+07	5.29835e+07	5.18023e+07	4.44098e+07	5.05266e+07	4.96129e+07	7.3817e+08	2.23138e+07	2.40501e+07	5.49051e+07	4.51817e+07	3.46728e+07	28.986	32.1354	220.715	42.4049	1.173	1.118	0.694	1.145	1.173	1.494	0.809	1.118	1.431	13.444	0.494	0.694
FALSE		Myristyl sulfate	C14 H30 O4 S	Full match	Full match	No results	Full match	0.8	294.187	20.242	1.7824e+07	2	12	94.3	9.7	87.6	DDA for other ion	9.4075e+06	1.67908e+06	1.84014e+07	2.49573e+06	9.4075e+06	7.60334e+06	1.64838e+07	6.37231e+06	1.67908e+06	807642	4.47089e+08	1.84014e+07	1.51531e+07	2.49573e+06	2.71349e+06	2.45106e+06	83.448	159.543	220.017	101.946	3.769	0.619	6.781	3.769	2.802	6.725	2.553	0.619	0.33	179.141	6.781	6.182
FALSE		3-Iodo-1H-indazole	C7 H5 I N2	No results	Invalid mass	No results	Full match	3.37	243.951	1.371	1.77922e+07	2	2			69.5	DDA for other ion	1.19999e+07	1.1692e+07	1.61441e+07	1.04431e+07	1.69926e+07	1.19999e+07	4.14985e+06	1.39584e+07	5.49055e+06	1.1692e+07	4.06727e+07	1.61441e+07	1.1411e+07	8.95306e+06	1.39077e+07	1.04431e+07	68.8139	47.4323	103.399	54.4731	0.863	1.12	1.161	1.898	0.863	0.397	1.559	0.395	1.12	4.543	1.161	1.093
FALSE		fluorobis(phenylsulfonyl)methane	C13 H11 F O4 S2	No match	Invalid mass	No results	Full match	-3.25	314.007	7.094	1.76885e+07	2	1			60.9	DDA for other ion	9.48135e+06	7.03451e+06	2.20356e+07	1.08959e+07	133932	3.52472e+07	9.48135e+06	7.03451e+06	6.78817e+06	1.06569e+07	638216	2.20356e+07	2.25247e+07	1.10503e+07	9.85812e+06	1.08959e+07	187.596	110.939	82.3985	107.574	0.87	0.689	2.067	0.012	3.575	0.87	0.637	0.689	0.978	0.058	2.235	2.067
FALSE		3-(4-Methoxyphenyl)-5,6-dihydro-4H-1,2-oxazine-6-carbonitrile	C12 H12 N2 O2	Full match	Invalid mass	No results	Full match	-2.26	216.089	11.455	1.70406e+07	63	19			90.2	DDA for other ion	4.99965e+06	1.36268e+07	2.08683e+07	1.14301e+07	84884.4	2.08389e+07	4.99965e+06	1.11315e+07	1.78713e+07	1.36268e+07	389412	2.08683e+07	2.41178e+07	1.34642e+07	1.03023e+07	1.14301e+07	191.579	112.244	85.4158	109.868	0.437	1.192	2.026	0.006	2.023	0.437	0.827	1.735	1.192	0.029	2.026	2.11
FALSE		N-(4-Chlorobenzyl)-3-(2-methyl-1-piperidinyl)-1-propanamine	C16 H25 Cl N2	No match	Invalid mass	No results	Full match	-0.18	280.171	19.165	1.69561e+07	1	31			87	DDA for other ion	4.43641e+06	2.20378e+06	1.81671e+06	2.34146e+06	2.27117e+06	4.43641e+06	4.98686e+06	2.20378e+06	1.81775e+06	2.99646e+06	7.42e+07	1.81671e+06	659599	2.4588e+06	2.34146e+06	1.25176e+06	47.2778	107.554	231.196	110.684	1.895	0.896	0.776	0.924	1.895	3.984	0.896	0.776	2.394	30.177	0.776	0.527
FALSE		PD150606	C9 H7 I O2 S	No match	Invalid mass	No results	Full match	0.4	305.921	1.353	1.69269e+07	1	2			69.7	DDA for other ion	9.13453e+06	1.02103e+07	1.7519e+07	9.51197e+06	3.62142e+07	9.11677e+06	9.13453e+06	9.23047e+06	1.03362e+07	1.02103e+07	450483	1.76696e+07	1.7519e+07	1.12894e+07	8.39727e+06	9.51197e+06	152.237	103.9	77.7182	105.389	1.086	1.073	1.842	3.208	1.086	0.96	0.818	1.231	1.073	0.04	2.104	1.842
FALSE		4-Undecylbenzenesulfonic acid	C17 H28 O3 S	Full match	Invalid mass	No results	Full match	-0.09	312.176	17.84	1.68866e+07	3	43			91	DDA for other ion	2.12454e+07	2.94318e+07	8.12447e+06	2.39801e+07	2.40123e+07	1.99468e+07	2.12454e+07	3.13548e+07	2.92005e+07	2.94318e+07	2.81906e+08	8.12447e+06	7.84893e+06	2.60383e+07	1.36607e+07	2.39801e+07	28.5626	13.6812	221.202	57.7292	0.922	1.227	0.595	0.922	1.46	0.886	1.204	2.138	1.227	10.827	0.595	0.327
FALSE		DL-Tryptophan	C11 H12 N2 O2	Full match	Full match	Full match	Full match	-2.75	204.089	10.651	1.67873e+07	50	8	98.2	94.3	81.2	DDA for other ion	4.24859e+06	2.63479e+06	5.46205e+06	2.92426e+06	7.84905e+06	4.24859e+06	177060	2.63479e+06	453245	4.89268e+06	5.46205e+06	3.80401e+06	1.24374e+07	1.07824e+07	341782	2.92426e+06	159.734	136.397	86.2469	124.44	0.728	1.326	4.253	0.728	12.431	0.061	0.244	1.326	1.673	0.507	11.13	4.253
FALSE		5-{[(4-Methylphenyl)sulfonyl]amino}-1,3,4-thiadiazole-2-sulfonamide	C9 H10 N4 O4 S3	Invalid mass	Invalid mass	No results	Full match	-0.15	333.986	15.51	1.66785e+07	4	4			90.1	DDA for other ion	4.95749e+07	5.45203e+07	9.78442e+06	3.83497e+07	4.95749e+07	4.44466e+07	5.07631e+07	4.95534e+07	5.75212e+07	5.45203e+07	2.42054e+08	9.78442e+06	9.12023e+06	5.30621e+07	3.83497e+07	2.54532e+07	80.7733	80.5776	194.488	89.3333	1.159	1.5	0.358	0.934	1.159	1.994	0.934	1.5	2.142	4.562	0.255	0.358
FALSE		(+)-[6]-Gingerol	C17 H26 O4	Full match	Invalid mass	No results	Full match	0.12	294.183	15.49	1.64777e+07	19	3			96.7	DDA for other ion	3.97031e+07	4.24166e+07	1.09545e+07	3.50546e+07	4.4872e+07	3.97031e+07	3.87435e+07	3.93864e+07	4.7748e+07	4.24166e+07	2.68244e+08	1.09545e+07	1.04087e+07	4.34215e+07	3.50546e+07	2.17599e+07	48.7182	74.1678	200.865	79.6984	1.133	1.362	0.478	1.033	1.133	1.781	0.907	1.362	1.949	6.178	0.312	0.478
FALSE		3,4-Dimethyl-2-phenylthiomorpholine	C12 H17 N S	No results	Invalid mass	No results	Full match	-0.08	207.108	10.566	1.62201e+07	3	21			93.5	DDA for other ion	8.03211e+06	1.6791e+07	1.45913e+07	1.6951e+07	105453	8.03211e+06	2.61915e+07	1.68854e+07	1.6791e+07	8.58138e+06	446770	1.45913e+07	1.4719e+07	1.75032e+07	1.46775e+07	1.6951e+07	182.811	110.551	88.2147	106.696	0.547	0.965	0.868	0.006	0.547	1.545	0.965	1.144	0.506	0.026	0.994	0.868
FALSE		Ro 20-1724	C15 H22 N2 O3	Full match	No results	No results	Full match	-0.7	278.163	12.459	1.60807e+07	21	0				DDA for other ion	2.54224e+07	2.48753e+07	1.06777e+07	2.37918e+07	2.19715e+07	2.98079e+07	2.54224e+07	2.48753e+07	3.43587e+07	5.03398e+06	1.4493e+07	1.06777e+07	8.66852e+06	2.68427e+07	2.37918e+07	1.48323e+07	100.293	116.272	94.9672	98.9474	1.253	0.927	0.54	0.819	1.253	1.714	0.927	1.444	0.339	0.54	0.449	0.584
FALSE		2,5-di-tert-Butylhydroquinone	C14 H22 O2	Full match	Full match	No results	Partial match	-1.99	222.162	16.392	1.57571e+07	38	1	92.6	9.6		DDA for other ion	5.48501e+07	3.86877e+07	2.17674e+07	3.798e+07	5.48501e+07	5.12922e+07	5.54547e+07	3.86877e+07	3.89316e+07	3.79317e+07	6.26547e+08	1.95995e+07	2.17674e+07	5.05898e+07	3.798e+07	2.69939e+07	27.5268	63.7715	218.039	75.8382	1.351	1.025	0.806	1.084	1.351	2.054	0.765	1.025	1.405	12.385	0.516	0.806
FALSE		Leu-Val	C11 H22 N2 O3	Full match	No results	No results	Full match	-1.76	230.163	11.088	1.56208e+07	8	0				DDA for other ion	695474	1.00424e+06	5.07561e+06	643980	695474	766757	688235	606530	1.57405e+06	1.00424e+06	370212	5.07561e+06	8.89619e+06	976314	520796	643980	84.0705	106.096	129.369	95.7104	1.069	1.559	9.746	0.712	1.472	1.069	0.621	3.022	1.559	0.379	9.746	13.814
FALSE		Dopastin	C9 H17 N3 O3	Full match	No results	No results	Full match	-3.55	215.126	10.589	1.55261e+07	3	0				No MS2	7.69097e+06	1.55483e+07	1.26905e+07	1.37686e+07	122577	7.69097e+06	2.27502e+07	1.55483e+07	1.67937e+07	7.62317e+06	534746	1.3381e+07	1.26905e+07	1.37686e+07	1.30991e+07	1.44037e+07	178.558	111.556	91.9512	106.024	0.587	1.129	0.881	0.009	0.587	1.579	1.129	1.282	0.529	0.039	1.022	0.881
FALSE		6-isothiocyanatohexylbenzene	C13 H17 N S	Full match	Invalid mass	No results	Full match	0.1	219.108	10.065	1.53054e+07	3	8			82.2	DDA for other ion	5.30284e+06	4.87025e+06	1.21141e+07	7.83635e+06	9.53753e+06	291923	5.30284e+06	7.00789e+06	4.87025e+06	445764	1.59705e+06	1.64003e+07	1.21141e+07	2.73945e+07	7.83635e+06	3.1447e+06	156.206	83.4108	128.449	100.138	0.348	0.256	2.093	0.348	0.037	1.686	0.256	0.621	0.142	0.058	2.093	3.852
FALSE		[Similar to: methadone-d9; ΔMass: -68.2981 Da]	C3 H5 N6 O2 P3	Full match	Invalid mass	No results	No results	-4.22	249.968	1.766	1.52378e+07	0	5			92.4	DDA for other ion	4.01181e+07	3.23296e+07	2.59617e+07	2.81643e+07	1.41937e+07	4.01181e+07	4.85996e+07	2.56383e+07	3.50023e+07	3.23296e+07	1.08575e+08	2.59617e+07	2.43717e+07	3.41854e+07	2.81643e+07	1.99677e+07	56.1291	38.0504	152.698	67.1568	1.424	1.243	1.221	0.415	1.424	2.434	0.75	1.243	1.619	3.176	0.922	1.221
FALSE		2-Methylthiochromeno[4,3-b]indole	C16 H11 N S	Not the top hit	Invalid mass	No results	Full match	-0.69	249.061	3.4	1.49235e+07	8	18			98.3	DDA for other ion	7.9501e+06	9.86316e+06	2.0117e+07	1.02021e+07	189119	1.73184e+07	7.9501e+06	9.86316e+06	1.34183e+07	9.64381e+06	899581	2.03211e+07	2.0117e+07	1.32655e+07	1.01741e+07	1.02021e+07	165.203	108.496	78.8759	107.725	0.779	0.945	1.972	0.014	1.702	0.779	0.744	1.319	0.945	0.068	1.997	1.972
FALSE		7H-Dodecafluoroheptanoic acid	C7 H2 F12 O2	No match	Invalid mass	No results	Full match	-0.32	345.986	15.538	1.41473e+07	2	1			84.7	DDA for other ion	5.79685e+07	5.29453e+07	1.48169e+07	4.467e+07	5.79685e+07	6.27706e+07	5.03713e+07	5.29453e+07	4.22247e+07	5.63652e+07	2.91908e+08	1.48169e+07	1.46082e+07	4.76348e+07	4.467e+07	3.34726e+07	57.6887	66.0082	198.257	62.2014	1.405	1.111	0.436	1.217	1.405	1.505	1.111	0.945	1.684	6.128	0.332	0.436
FALSE		3,3-Dimethyl-7-oxo-6-[(phenylacetyl)amino]-4-thia-1-azabicyclo[3.2.0]heptane-2-carboxylic acid	C16 H18 N2 O4 S	Not the top hit	Invalid mass	No results	Full match	-0.34	334.099	14.498	1.40743e+07	23	4			79.9	DDA for other ion	96264.6	8.02318e+06	45558.2	1.12867e+07	96264.6	244163	79199	9.46168e+06	8.02318e+06	5.80761e+06	301824	45558.2	16823.1	1.12867e+07	1.27266e+07	9.30609e+06	77.3221	111.676	165.114	110.4	0.009	0.63	0.004	0.009	0.019	0.009	0.838	0.63	0.624	0.027	0.004	0.002
FALSE		Boschnaloside	C16 H24 O8	Not the top hit	Invalid mass	No results	Full match	-0.68	344.147	13.172	1.39788e+07	17	3			72.3	DDA for other ion	3.75404e+07	3.19886e+07	1.51497e+07	2.8597e+07	2.29978e+07	3.82874e+07	3.75404e+07	3.53382e+07	3.07554e+07	3.19886e+07	1.40649e+07	1.51497e+07	1.54977e+07	2.90143e+07	2.8597e+07	2.01856e+07	41.723	38.9803	64.726	32.6784	1.339	1.218	0.53	0.793	1.339	1.86	1.218	1.075	1.585	0.485	0.53	0.768
FALSE		1-(beta-D-Arabinofuranosyl)-5-[(E)-2-iodovinyl]-2,4(1H,3H)-pyrimidinedione	C11 H13 I N2 O6	No match	Invalid mass	No results	Full match	2.73	395.983	15.797	1.36842e+07	5	2			70.2	DDA for other ion	2.69615e+07	3.20463e+07	8.67654e+06	2.22961e+07	3.17897e+07	2.67596e+07	2.69615e+07	3.20463e+07	3.81498e+07	2.65342e+07	2.20523e+08	8.67654e+06	7.93466e+06	2.852e+07	2.22961e+07	1.51905e+07	55.6075	74.7213	205.885	68.4066	1.2	1.711	0.522	1.115	1.2	1.775	1.124	1.711	1.747	7.732	0.389	0.522
FALSE		Benzilone	C22 H28 N O3	No match	Invalid mass	No results	Full match	1.68	354.208	20.064	1.36089e+07	4	26			96.2	DDA for other ion	4.6326e+07	3.11115e+07	1.68433e+07	2.47422e+07	4.6326e+07	4.14017e+07	4.67811e+07	2.60316e+07	3.29475e+07	3.11115e+07	5.21218e+08	1.66701e+07	1.68433e+07	3.0295e+07	2.47422e+07	1.3095e+07	31.8188	110.281	217.832	119.65	1.673	1.332	1.286	1.529	1.673	3.572	0.859	1.332	2.376	17.205	0.674	1.286
FALSE		Leu-Val	C11 H22 N2 O3	Full match	No results	No results	Full match	-1.9	230.163	10.152	1.33383e+07	8	0				DDA for other ion	6.09632e+06	285461	1.89855e+06	351657	1.99398e+07	6.09632e+06	304569	285461	761939	225818	819757	1.89855e+06	6.69865e+06	369633	351657	96646.2	180.972	82.0933	164.362	56.4784	17.336	2.167	5.399	53.945	17.336	3.151	0.772	2.167	2.337	2.218	5.399	69.311
FALSE		1-Deoxy-1-{2,6,8-trioxo-7-[3-(phosphonooxy)propyl]-1,2,3,6,7,8-hexahydro-9H-purin-9-yl}-D-xylitol	C13 H21 N4 O11 P	Not the top hit	Invalid mass	No results	Full match	-3.28	440.093	1.486	1.33246e+07	4	19			100	DDA for other ion	7.9919e+06	6.74413e+06	9.12506e+06	4.13523e+06	1.42113e+07	7.9919e+06	5.4088e+06	6.74413e+06	8.52107e+06	6.48586e+06	719280	1.50735e+07	9.12506e+06	4.13523e+06	4.26453e+06	3.44684e+06	123.666	107.574	78.8161	106.635	1.874	1.882	2.647	3.437	1.874	1.569	1.631	1.998	1.882	0.174	3.535	2.647
FALSE		ALA-PRO	C8 H14 N2 O3	Full match	Invalid mass	No results	Full match	-4.1	186.1	1.568	1.33139e+07	7	16			100	DDA for other ion	5.25366e+06	1.17133e+07	1.29489e+07	1.17967e+07	1.02486e+07	5.25366e+06	4.90371e+06	1.34237e+07	1.17133e+07	4.97803e+06	784765	1.66702e+07	1.29489e+07	8.6593e+06	1.17967e+07	1.59121e+07	119.215	120.54	103.344	114.678	0.445	0.993	0.814	1.184	0.445	0.308	1.55	0.993	0.313	0.091	1.413	0.814
FALSE		1-(Propyldisulfanyl)-1-(propylsulfinyl)propane	C9 H20 O S3	No results	Invalid mass	No results	Full match	-3.84	240.067	17.162	1.32353e+07	5	3			92.6	DDA for other ion	4.21756e+07	3.0955e+07	1.11558e+07	3.26257e+07	4.56621e+07	4.21756e+07	3.71004e+07	3.0955e+07	3.90583e+07	2.89511e+07	4.05696e+08	1.11558e+07	1.05792e+07	4.73295e+07	3.26257e+07	2.55541e+07	34.972	73.2354	216.681	78.3533	1.293	1.133	0.414	0.965	1.293	1.452	0.654	1.197	1.133	8.572	0.342	0.414
FALSE		DG8559000	C7 H4 F2 O2	No match	Invalid mass	No results	Full match	1.49	158.018	2.031	1.31642e+07	5	2			77.2	DDA for other ion	4.40044e+06	6.12676e+06	1.2146e+07	7.29005e+06	2.83945e+06	4.40044e+06	5.95666e+06	7.01382e+06	6.12676e+06	4.89593e+06	4.89615e+06	1.2146e+07	1.33753e+07	7.29005e+06	6.4943e+06	1.00728e+07	106.946	101.179	52.5493	82.0579	0.591	0.943	1.328	0.389	0.678	0.591	0.962	0.943	0.486	0.672	1.87	1.328
FALSE		(+)-[6]-Gingerol	C17 H26 O4	Full match	No results	No results	Full match	-0.02	294.183	15.798	1.30496e+07	20	0				DDA for other ion	3.21164e+07	2.94701e+07	1.07958e+07	2.856e+07	3.81248e+07	3.17888e+07	3.21164e+07	2.94701e+07	3.21172e+07	2.94379e+07	3.18294e+08	1.05915e+07	1.07958e+07	3.37272e+07	2.856e+07	1.91895e+07	30.8816	55.9454	214.516	55.0007	1.13	1.125	0.563	1.13	1.113	1.674	0.874	1.125	1.534	9.437	0.371	0.563
FALSE		3-tert-Butyladipic acid	C10 H18 O4	Full match	Full match	No results	Full match	-3.13	202.12	14.159	1.2976e+07	31	3	81.5	69.7	63.9	DDA for other ion	3.27497e+07	3.38878e+07	9.57808e+06	2.79532e+07	3.27616e+07	3.27497e+07	3.09303e+07	2.81786e+07	4.17263e+07	3.38878e+07	1.86702e+08	8.33206e+06	9.57808e+06	3.45934e+07	2.79532e+07	1.80521e+07	56.5873	71.9366	194.589	75.2732	1.172	1.493	0.531	0.947	1.172	1.713	0.815	1.493	1.877	5.397	0.298	0.531
FALSE		4-Sulfophthalic anhydride	C8 H4 O6 S	No results	Invalid mass	No results	Full match	0.04	227.973	1.367	1.26471e+07	1	3			63.9	DDA for other ion	2.92009e+06	2.80558e+06	6.4848e+06	2.02084e+06	6.4403e+06	2.92009e+06	2.45661e+06	2.80558e+06	3.02251e+06	2.56294e+06	978553	9.80976e+06	6.4848e+06	3.38776e+06	2.02084e+06	1.9207e+06	111.648	75.5165	88.7926	70.5006	1.445	1.334	3.376	1.901	1.445	1.279	0.828	1.496	1.334	0.289	4.854	3.376
FALSE		4-Sulfophthalic anhydride	C8 H4 O6 S	No match	Invalid mass	No results	Full match	-0.38	227.973	19.867	1.26331e+07	1	2			63.9	DDA for other ion	1.13688e+07	1.31762e+07	2.81267e+06	1.46166e+07	8.40239e+06	1.13688e+07	1.18247e+07	1.31762e+07	1.35863e+07	1.31439e+07	6.45312e+07	2.77872e+06	2.81267e+06	1.9563e+07	1.46166e+07	7.36401e+06	78.9477	90.5477	202.063	106.747	0.778	0.93	0.382	0.43	0.778	1.606	0.674	0.93	1.785	3.299	0.19	0.382
FALSE		fructosylglycine	C8 H15 N O7	Not the top hit	Invalid mass	No results	Full match	2.16	237.085	13.97	1.24162e+07	14	14			92.8	DDA for other ion	3.42961e+06	6.95801e+06	1.23233e+06	2.07265e+06	6.01273e+06	2.71834e+06	3.42961e+06	1.22533e+07	976602	6.95801e+06	3.50799e+06	308442	1.23233e+06	1.55815e+07	1.91824e+06	2.07265e+06	86.5871	103.839	129.698	154.592	1.417	0.786	0.225	0.386	1.417	1.655	0.786	0.509	3.357	0.225	0.161	0.595
FALSE		4,4'-dinitrocarbanilide	C13 H10 N4 O5	Full match	Invalid mass	No results	Full match	-4.69	302.064	9.158	1.23379e+07	9	30			87.6	DDA for other ion	107214	100285	416091	58111.3	87842.1	107214	4.01028e+06	84455	109622	100285	416091	7.22443e+06	22563.2	70106.2	58111.3	44134.7	225.003	101.961	227.964	97.6602	1.845	1.886	5.935	1.253	1.845	90.865	1.205	1.886	2.272	5.935	124.321	0.511
FALSE		D-Gluconate 6-phosphate	C6 H13 O10 P	Full match	Invalid mass	Full match	Not the top hit	-0.63	276.024	1.488	1.23134e+07	10	16			100	DDA for other ion	4.98854e+06	8.76396e+06	1.17847e+07	4.63051e+06	1.38804e+07	4.98854e+06	2.58347e+06	8.76396e+06	1.30601e+07	8.18216e+06	1.16131e+06	1.20674e+07	1.17847e+07	4.63051e+06	3.64668e+06	5.4824e+06	148.027	110.413	73.8014	106.92	1.368	1.893	2.15	2.998	1.368	0.471	1.893	3.581	1.492	0.251	3.309	2.15
FALSE		Methyl N-[(2E)-3-(3-acetoxy-4-hydroxyphenyl)-2-propenoyl]-O-acetylserinate	C17 H19 N O8	No results	Invalid mass	No results	Full match	2.64	365.112	3.32	1.22603e+07	4	14			97.2	DDA for other ion	3.82888e+06	4.79166e+06	1.5362e+07	3.68502e+06	158062	1.45412e+07	3.82888e+06	4.23505e+06	6.55049e+06	4.79166e+06	753056	1.5362e+07	1.6114e+07	1.59412e+06	3.97731e+06	3.68502e+06	184.908	106.79	79.4484	116.347	1.039	1.647	3.862	0.099	3.656	1.039	2.657	1.647	1.3	0.472	3.862	4.373
FALSE		N-(4-Chlorobenzyl)-3-(2-methyl-1-piperidinyl)-1-propanamine	C16 H25 Cl N2	No match	Invalid mass	No results	Full match	0.15	280.171	17.554	1.22147e+07	1	34			91	DDA for other ion	1.88211e+06	1.32204e+07	492921	1.40878e+07	1.82157e+06	1.88211e+06	3.2589e+06	1.32204e+07	1.51971e+07	1.04973e+07	2.20198e+07	492921	399346	1.40878e+07	1.31151e+07	1.42895e+07	82.5682	85.1707	226.938	83.9727	0.144	0.938	0.038	0.129	0.144	0.228	0.938	1.159	0.735	1.563	0.038	0.028
FALSE		2,5-Didehydro-D-gluconate	C6 H8 O7	Full match	No results	Full match	Not the top hit	-3.34	192.026	2.509	1.2165e+07	19	0				DDA for other ion	2.20336e+06	2.75006e+06	8.02535e+06	3.51123e+06	147357	2.20336e+06	2.49899e+06	2.61745e+06	1.02418e+07	2.75006e+06	782561	8.05245e+06	8.02535e+06	2.44275e+06	3.94431e+06	3.51123e+06	136.002	148.701	82.6734	109.203	0.559	1.072	2.042	0.06	0.559	0.712	1.072	2.597	0.783	0.32	2.042	2.286
FALSE		Leu-Val	C11 H22 N2 O3	Full match	No results	No results	Full match	-1.87	230.163	10.026	1.20843e+07	8	0				DDA for other ion	559993	359430	206111	545845	229892	559993	5.16446e+06	236459	359430	499513	2.99772e+07	68995.4	206111	1.01721e+06	545845	203886	200.221	54.6324	233.834	90.9216	1.026	0.658	1.011	0.226	1.026	25.33	0.232	0.658	2.45	29.47	0.126	1.011
FALSE		Leu-Val	C11 H22 N2 O3	Full match	No results	No results	Full match	-2.19	230.163	9.847	1.20843e+07	8	0				DDA for other ion	854209	2.32913e+07	7.27557e+06	2.32181e+07	327648	854209	5.50575e+06	2.32913e+07	2.66489e+07	957051	2.99004e+07	7.27557e+06	1.05338e+06	2.32181e+07	2.97696e+07	1.37593e+07	173.448	142.851	178.841	113.784	0.029	0.895	0.244	0.014	0.029	0.4	1.003	0.895	0.07	1.288	0.244	0.077
FALSE		1-Butyryl-4-(2-methyl-2-propanyl)-1,2,4-triazolidine-3,5-dione	C10 H17 N3 O3	Full match	No results	No results	Full match	-2.76	227.126	10.011	1.20769e+07	5	0				No MS2	1.09057e+07	1.26194e+07	1.82544e+07	1.63572e+07	374823	1.09057e+07	1.35745e+07	1.29124e+07	1.26194e+07	1.1154e+07	8.02948e+06	1.82544e+07	2.44678e+07	1.964e+07	1.14164e+07	1.63572e+07	145.63	81.4892	93.3148	63.2966	0.83	0.682	1.496	0.019	0.955	0.83	0.657	1.105	0.682	0.409	1.599	1.496
FALSE		4,4,8,8-Tetramethoxy-4H,8H-[1,2,5]oxadiazolo[3,4-f][2,1,3]benzoxadiazole 1,7-dioxide	C10 H12 N4 O8	No results	Invalid mass	No results	Full match	-1.8	316.065	15.117	1.20348e+07	6	5			98.1	DDA for other ion	3.58807e+07	4.11576e+07	6.04913e+06	2.49161e+07	2.73444e+07	4.3978e+07	3.58807e+07	3.95787e+07	5.60049e+07	4.11576e+07	9.3302e+07	6.04913e+06	4.94832e+06	2.98755e+07	2.49161e+07	2.1758e+07	95.4753	89.9306	157.925	68.2052	1.649	1.892	0.243	0.915	1.765	1.649	1.325	2.248	1.892	3.123	0.243	0.227
FALSE		[Similar to: N1-(1,4-dioxa-7lambda~4~-thiaspiro[4.4]non-7-yliden)-3,5-di(trifluoromethyl)benzene-1-sulfonamide; ΔMass: -161.0357 Da]	C5 H7 N6 O2 P3	Full match	Invalid mass	No results	No results	-3.79	275.983	15.372	1.1938e+07	0	1			69.4	DDA for other ion	2.71943e+07	2.27905e+07	1.28586e+07	2.35616e+07	3.78858e+07	2.55193e+07	2.71943e+07	2.27322e+07	2.437e+07	2.27905e+07	3.44549e+08	1.28586e+07	1.16333e+07	2.80963e+07	2.35616e+07	1.66045e+07	26.7023	33.733	216.707	36.0405	1.348	1.034	0.701	1.348	1.083	1.638	0.809	1.034	1.373	12.263	0.546	0.701
FALSE		valtrate	C22 H30 O8	Not the top hit	Invalid mass	No results	Full match	-0.35	422.194	14.333	1.17749e+07	20	5			84.1	DDA for other ion	2.8758e+07	2.87085e+07	5.81011e+06	2.58269e+07	2.49364e+07	2.8758e+07	3.02247e+07	2.36006e+07	2.96698e+07	2.87085e+07	1.01528e+08	5.81011e+06	5.63371e+06	3.20936e+07	2.58269e+07	1.49337e+07	83.8976	89.8175	180.867	98.5333	1.113	1.149	0.377	0.777	1.113	2.024	0.735	1.149	1.922	3.164	0.225	0.377
FALSE		Ethyl (7S)-7-(2-furyl)-9-hydroxy-3,3-dimethyl-1,5-dioxo-2,4-dioxaspiro[5.5]undec-8-ene-8-carboxylate	C18 H20 O8	No match	Invalid mass	No results	Full match	-3.61	364.115	3.181	1.1744e+07	6	6			99.8	DDA for other ion	2.14401e+06	4.50932e+06	1.14088e+07	2.97996e+06	98720	1.23762e+07	2.14401e+06	3.18736e+06	5.54293e+06	4.50932e+06	491277	1.234e+07	1.14088e+07	1.35576e+06	3.92676e+06	2.97996e+06	200.363	109.723	73.6259	120.916	0.719	1.513	3.143	0.073	3.152	0.719	2.351	1.412	1.513	0.362	3.143	3.829
FALSE		3,7-Dihydroxy-2-(3-hydroxyphenyl)-5-chromanesulfinic acid	C15 H14 O6 S	Not the top hit	Invalid mass	No results	Full match	0.04	322.051	1.809	1.16668e+07	9	9			90.1	DDA for other ion	142849	170065	3.37955e+06	164841	86470.5	184244	142849	167141	180111	170065	427229	3.37955e+06	5.90427e+06	164841	192526	154724	38.4941	11.996	149.297	44.0461	0.923	1.014	17.554	0.525	0.957	0.923	1.014	0.936	1.099	2.592	17.554	38.16
FALSE		DL-Tryptophan	C11 H12 N2 O2	Full match	Full match	Full match	Full match	-2.74	204.089	11.104	1.15759e+07	50	8	98.2	94.1	81.2	DDA for other ion	143197	4.4066e+06	2.33777e+06	2.22545e+06	83060.2	143197	664346	1.9364e+06	4.4066e+06	5.38123e+06	690962	2.33777e+06	5.80084e+06	2.72723e+06	2.22545e+06	1.61321e+06	148.449	119.059	155.521	108.629	0.064	1.98	1.05	0.03	0.064	0.412	0.71	1.98	3.336	0.253	1.05	3.596
FALSE		2-Benzothiazolsulfonic acid	C7 H5 N O3 S2	Full match	Invalid mass	No results	Full match	-2.46	214.971	11.745	1.15353e+07	4	36			94.3	DDA for other ion	5.73738e+06	6.67551e+06	5.01206e+06	2.63924e+06	8.62867e+06	3.46488e+06	5.73738e+06	6.67551e+06	1.37962e+06	1.04437e+07	5.01206e+06	4.04961e+06	5.43231e+06	8.4669e+06	2.05548e+06	2.63924e+06	118.043	137.566	78.248	143.18	1.686	0.788	1.97	1.019	1.686	2.174	0.788	0.671	3.957	0.592	1.97	2.058
FALSE		3-(4-Methoxyphenyl)-5,6-dihydro-4H-1,2-oxazine-6-carbonitrile	C12 H12 N2 O2	Full match	Invalid mass	No results	Full match	-2.31	216.089	11.208	1.14519e+07	63	18			90.2	DDA for other ion	2.39104e+06	7.42924e+06	1.21349e+07	6.95325e+06	129228	1.64423e+07	2.39104e+06	6.1839e+06	1.07647e+07	7.42924e+06	358822	1.29618e+07	1.21349e+07	6.95325e+06	1.00917e+07	6.86739e+06	206.374	113.21	88.5361	111.969	0.348	1.067	1.284	0.019	1.629	0.348	0.889	1.067	1.082	0.052	1.284	1.767
FALSE		6,7-Dinitroso-2,3,5,8-tetrahydro-1H-[1,2,3]triazolo[4,5-g]quinoxaline	C8 H7 N7 O2	Not the top hit	Invalid mass	No results	Full match	-0.69	233.066	7.092	1.14501e+07	2	2			68.6	DDA for other ion	8.27061e+06	7.99172e+06	1.54444e+07	7.15804e+06	225048	2.5676e+07	8.27061e+06	7.99172e+06	1.22115e+07	7.80155e+06	1.07415e+06	1.54444e+07	1.55895e+07	9.4061e+06	7.04997e+06	7.15804e+06	178.453	109.102	100.857	107.79	1.155	1.09	2.178	0.024	3.642	1.155	0.85	1.732	1.09	0.114	2.191	2.178
FALSE		CMP	C9 H14 N3 O8 P	Full match	Invalid mass	Full match	Full match	-0.29	323.052	2.333	1.12319e+07	11	8			93.9	DDA for other ion	1.63302e+06	1.90304e+06	6.68115e+06	2.55695e+06	105835	1.151e+07	1.63302e+06	1.79161e+06	1.90304e+06	3.38832e+06	506329	6.68115e+06	9.19037e+06	2.55695e+06	2.6294e+06	1.63924e+06	205.72	110.983	108.235	108.256	0.996	0.724	2.541	0.041	4.377	0.996	0.701	0.724	2.067	0.198	2.541	5.606
FALSE		MFCD10569280	C13 H22 O2	Full match	No results	No results	Full match	-2.69	210.161	15.601	1.11809e+07	32	0				DDA for other ion	2.69262e+07	2.77734e+07	6.14396e+06	2.04733e+07	2.38119e+07	2.84674e+07	2.69262e+07	2.77734e+07	3.07972e+07	2.28898e+07	1.16908e+08	6.14396e+06	5.96941e+06	2.96962e+07	2.04733e+07	1.23196e+07	78.9406	96.0446	183.36	105.079	1.39	1.504	0.485	0.802	1.39	2.186	0.935	1.504	1.858	3.937	0.3	0.485
FALSE		3-Carbamimidamidopropanoate	C4 H8 N3 O2	No results	Invalid mass	No results	Full match	2.39	130.062	9.946	1.11408e+07	1	3			83.9	DDA for other ion	1.19155e+06	6.5961e+06	7.70472e+06	5.77204e+06	1.19155e+06	6.23643e+06	1.01981e+06	6.5961e+06	1.06521e+07	5.5779e+06	1.9006e+07	2.7406e+06	7.70472e+06	5.77204e+06	7.05008e+06	1.70372e+06	119.177	100.74	134.353	124.194	0.599	1.511	3.293	0.206	0.885	0.599	1.143	1.511	3.274	3.293	0.389	4.522
FALSE		2-Phenyl-1-(1-piperidinyl)ethanethione	C13 H17 N S	No results	Invalid mass	No results	Full match	0.16	219.108	11.438	1.11229e+07	3	19			88.2	DDA for other ion	1.1685e+07	9.97823e+06	1.40482e+07	8.47236e+06	1.53467e+07	6.2072e+06	1.1685e+07	9.68911e+06	1.00625e+07	9.97823e+06	386980	1.40482e+07	2.00232e+07	8.47236e+06	6.82649e+06	1.22217e+07	120.068	107.505	101.678	114.824	0.956	1.144	1.638	1.811	0.909	0.956	1.144	1.474	0.816	0.046	2.058	1.638
FALSE		UMP	C9 H13 N2 O9 P	Full match	Full match	Full match	Full match	-0.47	324.036	3.063	1.10506e+07	15	7			99.7	DDA for other ion	1.44849e+06	7.42952e+06	9.12311e+06	2.05141e+06	154821	7.96587e+06	1.44849e+06	2.58995e+06	7.6886e+06	7.42952e+06	702862	9.12311e+06	1.08317e+07	2.23666e+06	1.96287e+06	2.05141e+06	193.147	120.491	71.4691	101.077	0.706	3.622	4.648	0.069	4.058	0.706	1.158	3.917	3.622	0.314	4.648	5.28
FALSE		2,2-Dichloro-N-{3-[(3Z)-3-(2-chloro-6-oxo-2,4-cyclohexadien-1-ylidene)-2,3-dihydro-1,2-oxazol-5-yl]phenyl}acetamide	C17 H11 Cl3 N2 O3	No match	Invalid mass	No results	Full match	-1.3	395.983	15.399	1.09682e+07	5	27			97.1	DDA for other ion	3.67453e+07	2.47052e+07	1.13467e+07	1.77552e+07	3.67453e+07	4.67901e+07	2.50609e+07	2.47052e+07	4.98291e+07	1.49814e+07	9.98367e+07	6.36643e+06	1.13467e+07	3.56146e+07	1.60242e+07	1.77552e+07	81.1403	116.404	153.368	110.885	1.411	0.844	0.639	1.032	2.92	1.411	0.694	3.11	0.844	2.803	0.397	0.639
FALSE		L-Rhamnulose 1-phosphate	C6 H13 O8 P	Not the top hit	Invalid mass	Full match	Partial match	-0.01	244.035	1.665	1.06557e+07	16	3			66.4	DDA for other ion	114373	155861	2.54003e+06	167025	107873	249574	114373	155861	161440	136106	440126	2.54003e+06	5.36588e+06	167025	246741	135498	59.2998	18.0763	152.018	68.5513	0.844	0.933	10.294	0.646	1.011	0.844	0.933	0.654	1.004	2.635	10.294	39.601
FALSE		Leu-Leu	C12 H24 N2 O3	Full match	No results	No results	Full match	-1.24	244.178	11.961	1.06144e+07	13	0				DDA for other ion	2.69228e+07	3.10875e+07	4.67867e+06	2.80549e+07	2.58434e+07	4.13679e+07	2.69228e+07	3.10875e+07	3.83889e+07	4.70599e+06	2.63194e+07	527779	4.67867e+06	2.80549e+07	3.04431e+07	1.58699e+07	112.213	134.527	192.126	107.596	1.359	1.108	0.295	0.921	1.359	1.696	1.108	1.261	0.297	0.938	0.017	0.295
FALSE		9,10-Dihydroxystearic acid	C18 H36 O4	Full match	Invalid mass	No results	Full match	0.29	316.261	15.971	1.04834e+07	15	2			63.3	DDA for other ion	1.84315e+07	1.55531e+07	5.7079e+06	1.5142e+07	1.98993e+07	1.84315e+07	1.63059e+07	1.49075e+07	1.70438e+07	1.55531e+07	1.25909e+08	4.8753e+06	5.7079e+06	1.86112e+07	1.5142e+07	9.69911e+06	54.0637	68.0092	201.344	77.4297	1.217	1.126	0.588	1.069	1.217	1.681	0.801	1.126	1.604	6.765	0.322	0.588
FALSE		Leu-Leu	C12 H24 N2 O3	Full match	No results	No results	Full match	-1.52	244.178	11.937	1.03303e+07	13	0				DDA for other ion	2.43782e+07	1.75093e+06	5.84444e+06	2.80493e+07	2.43782e+07	4.26097e+07	863476	3.10878e+07	1.75093e+06	1.25544e+06	377213	5.84444e+06	5.95995e+06	2.80493e+07	3.04408e+07	1.5844e+07	154.998	213.793	101.188	107.692	0.869	0.079	0.192	0.869	1.4	0.054	1.108	0.058	0.079	0.013	0.192	0.376
FALSE		2-(1,3-Benzodioxol-5-yl)-4-(4-bromophenyl)-1-(2-thienyl)-1,4-butanedione	C21 H15 Br O4 S	No match	Invalid mass	No results	Full match	2.12	441.988	15.793	1.02952e+07	1	11			99.6	DDA for other ion	1.04226e+07	2.05548e+07	2.26633e+06	8.76935e+06	1.84943e+07	9.83254e+06	1.04226e+07	2.05548e+07	2.24666e+07	1.08887e+07	4.8632e+07	2.17291e+06	2.26633e+06	1.32986e+07	8.76935e+06	5.6015e+06	95.1405	105.431	185.807	98.202	1.391	1.944	0.405	1.391	1.121	1.861	1.546	2.562	1.944	3.657	0.248	0.405
FALSE		Methoxyethylmercury chloride	C3 H7 Cl Hg O	No match	Invalid mass	No results	Full match	0.67	295.989	15.241	1.00703e+07	3	4			93.6	DDA for other ion	3.58906e+07	4.0852e+07	1.35511e+07	3.43374e+07	3.59745e+07	3.45306e+07	3.58906e+07	2.8164e+07	4.24077e+07	4.0852e+07	2.70308e+08	1.35511e+07	1.33567e+07	3.67542e+07	3.43374e+07	2.25648e+07	37.2316	72.4652	203.082	58.4951	1.006	1.235	0.592	0.979	1.006	1.591	0.766	1.235	1.81	7.354	0.395	0.592
FALSE		7H-Dodecafluoroheptanoic acid	C7 H2 F12 O2	Unused	Invalid mass	No results	Full match	-0.4	345.986	14.978	9.95978e+06	2	1			84.9	DDA for other ion	2.29088e+07	2.71015e+07	8.66357e+06	1.89302e+07	2.29088e+07	2.03303e+07	2.64584e+07	1.81641e+07	3.45879e+07	2.71015e+07	1.72314e+08	8.66357e+06	5.23845e+06	1.89302e+07	1.98937e+07	1.58187e+07	65.7731	83.0509	203.663	83.3257	1.21	1.713	0.435	1.21	1.022	1.673	0.96	1.739	1.713	9.103	0.435	0.331
FALSE		3-Carbamimidamidopropanoate	C4 H8 N3 O2	No results	Invalid mass	No results	Full match	2.4	130.062	9.736	9.92696e+06	1	19			97.1	DDA for other ion	2.06123e+06	6.21813e+06	7.41994e+06	7.03607e+06	2.06123e+06	5.7566e+06	988124	6.14941e+06	1.0611e+07	6.21813e+06	1.69622e+07	7.41994e+06	2.37525e+06	7.68797e+06	7.03607e+06	5.87881e+06	108.646	98.1309	130.692	80.3165	0.268	1.058	1.055	0.268	0.818	0.168	0.8	1.508	1.058	2.206	1.055	0.404
FALSE		2-Benzothiazolsulfonic acid	C7 H5 N O3 S2	Full match	Invalid mass	No results	Full match	-2.61	214.971	11.064	9.90265e+06	4	17			94.5	DDA for other ion	4.75122e+06	8.89335e+06	4.80626e+06	8.53427e+06	1.90724e+07	2.94774e+06	4.75122e+06	1.71373e+07	7.89002e+06	8.89335e+06	9.09307e+06	3.51497e+06	4.80626e+06	4.7543e+07	8.50336e+06	8.53427e+06	165.192	78.3414	89.4423	139.548	0.401	0.928	0.413	0.401	0.347	0.557	0.36	0.928	1.042	0.191	0.413	0.563
FALSE		3,5-Dinitroguaiacol	C7 H6 N2 O6	Full match	Invalid mass	No results	Full match	-2.77	214.022	14.606	9.85527e+06	4	13			84.2	DDA for other ion	3.43762e+07	3.095e+07	9.16555e+06	3.08803e+07	3.43762e+07	3.3284e+07	3.47108e+07	3.06475e+07	3.97022e+07	3.095e+07	2.31155e+08	9.11516e+06	9.16555e+06	3.98871e+07	3.08803e+07	1.91599e+07	57.5499	91.8463	202.685	96.1505	1.078	1.286	0.478	0.862	1.078	1.812	0.768	1.286	1.615	5.795	0.295	0.478
FALSE		Saccharin	C7 H5 N O3 S	Full match	Full match	No results	Full match	-3.96	182.998	9.072	9.78667e+06	3	4	93.6	9.7	96.8	DDA for other ion	517548	1.20702e+06	1.30166e+06	997236	517548	6.04047e+06	248896	1.20702e+06	941429	8.93194e+06	1.06066e+06	6.03227e+06	1.30166e+06	1.64153e+06	837684	997236	201.578	182.431	154.573	93.6145	0.315	1.124	1.305	0.315	7.211	0.25	0.735	1.124	8.957	0.646	7.201	1.305
FALSE		1-Hydroxy-3-(2-methoxyethoxy)-2-oxo-1-butanesulfonic acid	C7 H14 O7 S	No match	Invalid mass	No results	Full match	-0.39	242.046	13.938	9.72496e+06	8	3			92.6	DDA for other ion	3.02921e+07	3.30787e+07	6.46121e+06	2.01277e+07	2.61414e+07	3.49579e+07	3.02921e+07	2.78864e+07	4.65927e+07	3.30787e+07	9.28245e+07	6.46121e+06	5.51683e+06	2.37007e+07	2.01277e+07	1.90844e+07	87.5881	87.4595	167.653	65.2309	1.587	1.733	0.321	1.103	1.737	1.587	1.177	2.315	1.733	3.917	0.321	0.289
FALSE		Ethyl ethoxy{[(2S,5R)-5-(5-methyl-2,4-dioxo-3,4-dihydro-1(2H)-pyrimidinyl)-2,5-dihydro-2-furanyl]methoxy}phosphinecarboxylate oxide	C15 H21 N2 O8 P	No results	Invalid mass	No results	Full match	2.41	388.104	16.675	9.68853e+06	13	4			95	DDA for other ion	2.44788e+07	2.68531e+07	2.75559e+06	1.92577e+07	2.03344e+07	2.44788e+07	2.79546e+07	3.31386e+07	2.68531e+07	2.48258e+07	3.03488e+07	2.75559e+06	2.48284e+06	2.40498e+07	1.92577e+07	1.7686e+07	105.304	95.4278	123.645	86.8398	1.271	1.394	0.143	0.846	1.271	1.581	1.378	1.394	1.404	1.262	0.143	0.14
FALSE		6-isothiocyanatohexylbenzene	C13 H17 N S	Full match	Invalid mass	No results	Full match	0.34	219.108	9.503	9.5961e+06	3	17			82.3	DDA for other ion	404522	400729	1.62175e+06	242839	353028	407013	404522	326482	474216	400729	1.62175e+06	5.65105e+06	86079.1	271811	242839	182702	82.0633	102.401	180.417	94.5887	1.676	1.953	5.966	1.299	1.676	2.214	1.201	1.953	2.193	5.966	23.271	0.471
FALSE		2-[(3S)-2-Oxo-3-oxetanyl]-1H-isoindole-1,3(2H)-dione	C11 H7 N O4	No match	Invalid mass	No results	Full match	2	217.038	2.173	9.53888e+06	15	3			66.9	DDA for other ion	6.14431e+06	6.46042e+06	1.17357e+07	5.78968e+06	99754	1.12291e+07	6.14431e+06	6.38013e+06	1.00531e+07	6.46042e+06	482848	1.17357e+07	1.24633e+07	6.76234e+06	5.56989e+06	5.78968e+06	160.78	112.237	88.6302	107.406	1.061	1.116	2.107	0.015	2.016	1.061	0.943	1.805	1.116	0.071	2.107	2.153
FALSE		Leu-Leu	C12 H24 N2 O3	Full match	No results	No results	Full match	-1.15	244.178	11.765	9.50772e+06	13	0				DDA for other ion	1.03013e+06	146207	4.79998e+06	92274.9	1.31359e+07	1.03013e+06	800345	146207	1.67424e+07	105127	1.43996e+07	74184.1	4.79998e+06	232941	85475.5	92274.9	202.669	240.476	173.285	92.5253	12.052	1.139	52.018	56.392	12.052	8.673	0.628	195.873	1.139	61.817	0.868	52.018
FALSE		CMP	C9 H14 N3 O8 P	Full match	Invalid mass	Full match	Full match	-0.25	323.052	2.423	9.45187e+06	11	3			91.3	DDA for other ion	149940	178078	563703	258110	132690	153478	149940	195798	178078	123368	563703	5.83687e+06	86371.4	82422.6	258110	271355	52.5752	57.4075	202.129	84.8276	0.595	0.69	6.839	1.61	0.595	0.553	2.376	0.69	0.455	6.839	22.614	0.318
FALSE		2-Benzothiazolsulfonic acid	C7 H5 N O3 S2	Full match	Invalid mass	No results	Full match	-2.61	214.971	11.336	9.24951e+06	4	17			94.2	DDA for other ion	1.00299e+07	204294	161809	218786	310003	1.83531e+07	1.00299e+07	141770	204294	3.615e+07	2.87339e+06	126480	161809	441380	218786	171412	160.333	241.304	208.967	77.4875	58.513	0.934	0.944	0.702	83.886	58.513	0.321	0.934	210.895	6.51	0.578	0.944
FALSE		6-Bromo-3-isopropenyl-7-oxo-1,3,5-cycloheptatrien-1-yl acetate	C12 H11 Br O3	No match	Invalid mass	No results	Full match	3.64	281.99	14.963	9.1982e+06	2	1			85.2	DDA for other ion	4.55453e+07	3.31984e+07	2.10266e+07	2.46564e+07	4.55453e+07	3.08364e+07	4.57199e+07	3.31984e+07	3.77903e+07	3.29802e+07	5.61772e+08	2.10266e+07	1.36762e+07	3.33709e+07	2.46564e+07	1.68283e+07	28.4663	68.859	219.775	67.357	1.365	1.533	0.853	1.365	1.251	2.717	0.995	1.533	1.96	16.834	0.853	0.813
FALSE		(1Z)-3,4,4-Trichloro-N,N-diethyl-2-nitro-1-(phenylsulfanyl)-1,3-butadien-1-amine	C14 H15 Cl3 N2 O2 S	No match	Invalid mass	No results	Full match	-0.91	379.992	15.513	9.17282e+06	7	4			90.1	DDA for other ion	2.78292e+07	3.36094e+07	3.88408e+06	2.26731e+07	2.78292e+07	2.58417e+07	2.94736e+07	3.08662e+07	3.36094e+07	3.54079e+07	3.92715e+07	3.88408e+06	3.45052e+06	3.26284e+07	2.26731e+07	1.45484e+07	102.361	92.5978	123.255	97.9011	1.14	1.482	0.237	0.853	1.14	2.026	0.946	1.482	2.434	1.204	0.171	0.237
FALSE		1-Butyryl-4-(2-methyl-2-propanyl)-1,2,4-triazolidine-3,5-dione	C10 H17 N3 O3	Full match	No results	No results	Full match	-2.88	227.126	11.445	9.1426e+06	5	0				No MS2	1.05034e+07	8.33314e+06	1.21755e+07	8.67211e+06	1.35696e+07	5.51183e+06	1.05034e+07	8.33314e+06	9.1103e+06	8.21451e+06	398485	1.21755e+07	1.81818e+07	8.67211e+06	5.68997e+06	1.01791e+07	119.689	107.381	103.944	113.708	1.032	0.961	1.786	1.565	0.969	1.032	0.961	1.601	0.807	0.046	2.14	1.786
FALSE		Leu-Leu	C12 H24 N2 O3	Full match	Invalid mass	No results	Full match	-1.14	244.178	12.012	9.11586e+06	13	7			90.1	DDA for other ion	945631	1.73725e+06	5.58582e+06	1.31608e+06	144724	1.80559e+06	945631	964948	4.04001e+06	1.73725e+06	504333	5.58582e+06	6.01284e+06	1.6818e+06	1.31608e+06	866431	111.807	71.8957	94.9512	89.4175	1.091	2.005	4.244	0.086	1.372	1.091	0.574	3.07	2.005	0.3	4.244	6.94
FALSE		11-(Cyclopropylcarbonyl)-10-(2,4-dichlorophenyl)-7,7-dimethyl-5,6,7,8,10,11-hexahydro-9H-pyrido[3,2-b][1,4]benzodiazepin-9-one	C24 H23 Cl2 N3 O2	No match	Invalid mass	No results	Full match	3.55	455.118	13.843	9.10928e+06	9	8			99.7	DDA for other ion	3.40708e+06	3.27762e+06	4.74018e+06	9.07447e+06	8.31341e+06	2.05111e+06	3.40708e+06	8.92693e+06	3.27762e+06	2.82099e+06	3.03952e+06	7.28941e+06	4.74018e+06	9.07447e+06	1.06451e+07	4.68741e+06	67.122	68.762	90.0341	81.2771	0.727	0.602	0.685	0.916	0.193	0.727	0.984	0.308	0.602	0.335	0.685	1.011
FALSE		Phenyl(1,3-thiazolidin-2-yl)methanone	C10 H11 N O S	Full match	Invalid mass	No results	Full match	-3.41	193.055	14.497	9.09706e+06	2	4			78.9	DDA for other ion	128917	5.10021e+06	85744.4	7.08884e+06	128917	340089	85959.5	6.07316e+06	5.10021e+06	3.90671e+06	299144	85744.4	40306	6.95491e+06	8.24251e+06	7.08884e+06	95.9885	109.972	135.943	108.972	0.019	0.619	0.01	0.019	0.041	0.012	0.873	0.619	0.551	0.043	0.01	0.006
FALSE		4,4'-dinitrocarbanilide	C13 H10 N4 O5	Full match	Invalid mass	No results	Full match	-4.79	302.064	9.375	9.09703e+06	9	33			89	DDA for other ion	86269.4	81292.2	324183	46260.2	71435.1	86269.4	89476.7	63383	95411	81292.2	324183	18914.1	4.55776e+06	55945.1	46260.2	37058.8	83.6244	103.052	224.187	97.5673	1.865	2.062	5.795	1.277	1.865	2.414	1.133	2.062	2.194	5.795	0.409	122.987
FALSE		4-[(2-Iodophenoxy)methyl]-7-methyl-2H-chromen-2-one	C17 H13 I O3	No match	Invalid mass	No results	Full match	2.15	391.992	15.536	8.98914e+06	7	5			99.5	DDA for other ion	2.99211e+07	2.56887e+07	5.65525e+06	2.27363e+07	2.99211e+07	3.3113e+07	2.11806e+07	2.56887e+07	2.40378e+07	3.27829e+07	1.05001e+08	5.65525e+06	4.2156e+06	2.27363e+07	2.36263e+07	1.55409e+07	94.5505	97.2125	191.256	99.4581	1.363	1.13	0.271	1.316	1.402	1.363	1.13	1.017	2.109	4.618	0.239	0.271
FALSE		(2E,6E)-8-Anilino-3,7-dimethyl-2,6-octadien-1-yl trihydrogen diphosphate	C16 H25 N O7 P2	Not the top hit	Invalid mass	No results	Full match	2.41	405.112	1.519	8.96536e+06	1	7			95.2	DDA for other ion	1.85217e+06	5.20016e+06	6.27653e+06	4.2866e+06	1.55008e+06	1.85217e+06	4.63741e+06	6.54081e+06	3.97541e+06	5.20016e+06	752586	7.83575e+06	6.27653e+06	2.92257e+06	4.2866e+06	6.02314e+06	128.657	109.61	76.2565	101.421	0.53	0.927	1.042	0.53	0.432	0.77	2.238	0.927	0.863	0.258	1.828	1.042
FALSE		PD150606	C9 H7 I O2 S	No match	Invalid mass	No results	Full match	0.2	305.921	19.918	8.93413e+06	1	2			69.7	DDA for other ion	1.46423e+07	1.82189e+07	4.124e+06	2.27204e+07	1.20922e+07	1.7379e+07	1.46423e+07	1.78687e+07	1.97113e+07	1.82189e+07	9.9968e+07	4.124e+06	4.10481e+06	2.92148e+07	2.27204e+07	1.12613e+07	76.8784	81.9427	205.662	101.879	0.765	0.868	0.365	0.414	0.765	1.3	0.612	0.868	1.618	3.422	0.182	0.365
FALSE		N-(4-Hydroxyphenyl)glutamine	C11 H14 N2 O4	Full match	Invalid mass	No results	Full match	-1.37	238.095	6.367	8.92773e+06	58	11			94.9	DDA for other ion	1.56378e+06	1.39679e+06	6.24213e+06	2.34331e+06	167776	1.56378e+06	2.59321e+06	2.17122e+06	1.39679e+06	1.28708e+06	822750	6.24213e+06	6.81905e+06	2.34331e+06	3.15053e+06	1.91809e+06	134.912	93.6282	71.2282	105.089	0.496	0.671	1.981	0.072	0.496	1.352	0.927	0.443	0.671	0.351	1.981	3.555
FALSE		[Similar to: 3-(4-chloroanilino)-2-(isopropylsulfonyl)acrylonitrile; ΔMass: -18.0312 Da]	C4 H6 N6 O6 S	Full match	Invalid mass	No results	No results	1.91	266.007	1.924	8.9139e+06	0	1			87	DDA for other ion	1.07542e+06	1.28729e+06	5.64424e+06	862100	8.21672e+06	876233	1.07542e+06	1.28729e+06	1.74083e+06	1.23784e+06	566411	5.90947e+06	5.64424e+06	297292	862100	1.73037e+06	187.494	96.1642	106.229	97.6273	1.016	2.019	3.262	27.639	1.016	0.621	4.33	2.019	0.715	1.905	6.855	3.262
FALSE		L-Tyrosine	C9 H11 N O3	Full match	Full match	Full match	Full match	-4.78	181.073	2.161	8.70556e+06	70	7	98.1	94	86	DDA for other ion	121803	102823	32997.9	73840.9	1.38697e+08	105445	121803	83158.3	116404	102823	727885	30823.7	32997.9	73840.9	112477	50349	244.311	88.5398	199.515	93.1353	2.419	1.126	0.655	1878.33	0.937	2.419	1.126	1.035	2.042	9.857	0.274	0.655
FALSE		6644762	C7 H12 F3 N O2	No match	Invalid mass	No results	Full match	-3.11	199.081	3.321	8.59397e+06	1	6			99.8	DDA for other ion	5.71986e+06	6.87465e+06	8.90362e+06	6.62928e+06	167336	1.43438e+07	5.71986e+06	6.69348e+06	9.14735e+06	6.87465e+06	797239	9.24553e+06	8.90362e+06	8.15869e+06	6.62928e+06	6.39313e+06	169.567	107.039	119.126	107.907	0.895	1.075	1.393	0.021	2.164	0.895	0.82	1.38	1.075	0.098	1.395	1.393
FALSE		MFCD00018076	C7 H7 Cl Hg	No match	Invalid mass	No results	Full match	3.98	327.996	14.736	8.52366e+06	3	16			99.6	DDA for other ion	2.47091e+07	2.83257e+07	6.60386e+06	1.88778e+07	2.47091e+07	2.34783e+07	3.21285e+07	2.40638e+07	2.83257e+07	3.11892e+07	1.89783e+08	6.60386e+06	6.42048e+06	2.73868e+07	1.88778e+07	1.20346e+07	52.8068	78.0989	213.997	76.1335	1.244	1.5	0.534	0.902	1.244	2.67	0.879	1.5	2.592	6.93	0.35	0.534
FALSE		Leu-Val	C11 H22 N2 O3	Full match	No results	No results	Full match	-1.81	230.163	10.662	8.39894e+06	8	0				DDA for other ion	126101	125427	43723.6	74723.3	101172	3.36086e+07	126101	97447	151671	125427	482619	27926.8	43723.6	89283.8	74723.3	58656.4	242.875	103.487	173.638	94.3027	2.15	2.03	0.745	1.133	449.774	2.15	1.091	2.03	2.138	5.405	0.374	0.745
FALSE		CMP	C9 H14 N3 O8 P	Not the top hit	Invalid mass	Full match	Full match	-0.44	323.052	2.474	8.23288e+06	11	3			91.3	DDA for other ion	2.12612e+06	7.34963e+06	6.96417e+06	2.59623e+06	103451	1.05776e+07	2.12612e+06	3.12748e+06	8.69223e+06	7.34963e+06	503700	6.96417e+06	1.1127e+07	2.93317e+06	2.27504e+06	2.59623e+06	194.688	120.588	110.604	105.741	0.819	2.831	3.061	0.035	4.649	0.819	1.066	3.821	2.831	0.172	3.061	4.286
FALSE		1-Anilino-8-napthalenesulfonate	C16 H12 N O3 S	No results	Invalid mass	No results	Full match	1.71	298.054	15.121	8.1425e+06	10	6			81.9	DDA for other ion	2.5677e+07	2.7327e+07	4.54564e+06	1.70448e+07	2.00117e+07	3.08063e+07	2.5677e+07	2.66605e+07	3.87833e+07	2.7327e+07	8.20124e+07	4.54564e+06	3.86449e+06	2.02097e+07	1.70448e+07	1.54151e+07	88.9338	84.7372	172.881	57.8702	1.666	1.773	0.267	0.99	1.807	1.666	1.319	2.275	1.773	4.058	0.267	0.251
FALSE		(5xi)-3,6-Anhydro-2-deoxy-N-2-pyridinyl-alpha-L-threo-hexofuranosylamine	C11 H14 N2 O3	Full match	Invalid mass	No results	Full match	-2.25	222.1	10.432	8.13898e+06	56	6			94.7	DDA for other ion	194399	1.08641e+06	4.69916e+06	2.16487e+06	194399	780122	144355	1.95209e+06	1.08641e+06	860552	565462	4.69916e+06	5.87839e+06	2.16487e+06	2.51553e+06	77756.4	121.35	103.58	79.5362	142.922	0.31	0.902	1.868	0.09	0.31	1.857	0.902	0.432	11.067	0.261	1.868	75.6
FALSE		2'-Deoxy-5'-O-phosphonatocytidine	C9 H12 N3 O7 P	Full match	Invalid mass	No results	Full match	-0.39	305.041	1.817	7.97494e+06	11	3			99.5	DDA for other ion	1.37324e+06	441698	2.73268e+06	5.71412e+06	346329	5.63796e+06	1.37324e+06	2.77076e+06	441698	422325	452944	1.13585e+07	2.73268e+06	5.71412e+06	7.23657e+06	2.65991e+06	176.887	170.66	130.737	121.148	0.516	0.159	1.027	0.061	0.779	0.516	0.485	0.061	0.159	0.079	1.57	1.027
FALSE		UMP	C9 H13 N2 O9 P	Full match	Not the top hit	Full match	Full match	-0.27	324.036	2.696	7.78169e+06	15	8			98.5	DDA for other ion	1.14469e+06	1.54878e+06	4.9046e+06	1.66122e+06	184096	5.6913e+06	1.14469e+06	1.14977e+06	1.54878e+06	2.31245e+06	830926	4.9046e+06	5.59929e+06	1.92786e+06	1.66122e+06	1.1263e+06	183.976	97.9316	72.3866	101.151	1.016	0.932	2.952	0.095	3.426	1.016	0.596	0.932	2.053	0.431	2.952	4.971
FALSE		AICA ribonucleotide	C9 H15 N4 O8 P	No match	Full match	Full match	Full match	4.31	338.064	15.623	7.75926e+06	17	2	62.7	62.1	63.7	DDA for other ion	1.79965e+07	1.65924e+07	5.39808e+06	9.50171e+06	1.62182e+07	1.86073e+07	1.79965e+07	1.51735e+07	1.73527e+07	1.65924e+07	1.15333e+08	5.39808e+06	5.28377e+06	1.02836e+07	9.50171e+06	6.68435e+06	66.4499	89.7817	199.332	85.8106	1.958	1.826	0.79	1.577	1.958	2.692	1.476	1.826	2.482	11.215	0.568	0.79
FALSE		5-bromo-2-((1-methyl-2-nitroimidazol-5-yl)methyl)isoquinolin-1-one	C14 H11 Br N4 O3	No match	Invalid mass	No results	Full match	-0.87	362.001	15.367	7.68777e+06	1	7			94.8	DDA for other ion	2.10776e+07	2.11616e+07	2.84851e+06	1.76314e+07	1.62699e+07	2.10776e+07	2.19638e+07	1.96046e+07	2.72013e+07	2.11616e+07	2.64853e+07	2.84851e+06	2.64528e+06	2.23988e+07	1.76314e+07	1.1808e+07	107.304	100.073	118.142	97.7485	1.195	1.543	0.224	0.726	1.195	1.86	0.875	1.543	1.792	1.182	0.162	0.224
FALSE		[Similar to: D-(-)-Glutamine; ΔMass: 143.0946 Da]	C12 H23 N3 O5	Full match	Invalid mass	No results	No results	-0.21	289.164	2.807	7.29235e+06	0	3			96.1	DDA for other ion	1.3381e+06	3.46858e+06	8.10303e+06	4.21539e+06	109242	9.20117e+06	1.3381e+06	2.66095e+06	5.48812e+06	3.46858e+06	536423	9.96118e+06	8.10303e+06	4.21539e+06	4.61725e+06	3.2178e+06	203.426	113.505	80.7103	107.851	0.416	1.078	2.157	0.026	1.993	0.416	0.631	1.189	1.078	0.127	2.157	2.518
FALSE		Leu-Val	C11 H22 N2 O3	Full match	No results	No results	Full match	-1.79	230.163	10.738	7.22281e+06	8	0				DDA for other ion	414653	405066	1.52959e+06	212882	106047	414653	2.79419e+07	252214	722539	405066	498106	1.52959e+06	1.87446e+06	411591	212882	183875	238.303	80.3003	101.035	76.2201	1.948	2.203	7.185	0.258	1.948	151.961	0.613	3.394	2.203	1.21	7.185	10.194
FALSE		Leu-Leu	C12 H24 N2 O3	Full match	Invalid mass	No results	Full match	-1.44	244.178	11.707	7.21948e+06	13	6			90.1	DDA for other ion	7.10083e+06	2.33151e+06	4.87671e+06	1.38388e+07	7.10083e+06	2.13897e+07	647865	1.39419e+07	1.72058e+06	2.33151e+06	6.84052e+06	4.87671e+06	721388	1.38388e+07	1.50931e+07	7.275e+06	165.338	171.365	127.69	107.732	0.513	0.32	0.323	0.513	1.417	0.089	1.007	0.114	0.32	0.494	0.323	0.099
FALSE		3,3-Dimethyl-7-oxo-6-[(phenylacetyl)amino]-4-thia-1-azabicyclo[3.2.0]heptane-2-carboxylic acid	C16 H18 N2 O4 S	Full match	Invalid mass	No results	Full match	-0.29	334.099	12.127	7.20665e+06	23	1			63.4	DDA for other ion	1.23185e+07	1.20878e+07	5.02349e+06	1.27087e+07	1.29292e+07	1.1359e+07	1.23185e+07	1.20878e+07	1.44524e+07	1.1106e+07	1.02101e+07	5.02349e+06	2.90698e+06	1.27087e+07	1.29463e+07	6.82138e+06	93.4355	91.0982	122.38	95.0277	1.017	1.116	0.426	1.017	0.877	1.806	0.951	1.116	1.628	0.803	0.388	0.426
FALSE		7H-Dodecafluoroheptanoic acid	C7 H2 F12 O2	No match	Invalid mass	No results	Full match	-0.43	345.986	14.927	7.18525e+06	2	1			85.5	DDA for other ion	1.37863e+07	1.50605e+07	3.90032e+06	1.38688e+07	1.3782e+07	1.43424e+07	1.37863e+07	1.38063e+07	1.85528e+07	1.50605e+07	3.03924e+08	3.74571e+06	3.90032e+06	1.80852e+07	1.38688e+07	1.11449e+07	55.289	36.4009	232.297	33.2958	1.034	1.338	0.35	0.762	1.034	1.237	0.763	1.338	1.351	16.805	0.27	0.35
FALSE		Dinoterb	C10 H12 N2 O5	Full match	Full match	No results	Full match	-1.39	240.074	16.333	7.09038e+06	21	2	97.9	9.9		DDA for other ion	2.12245e+07	1.8665e+07	5.77704e+06	1.34299e+07	1.97885e+07	2.12245e+07	2.43534e+07	1.82017e+07	1.91572e+07	1.8665e+07	1.50423e+08	5.77704e+06	5.75077e+06	1.68426e+07	1.34299e+07	9.64616e+06	57.2864	85.1285	205.459	82.9959	1.58	1.426	0.596	1.175	1.58	2.525	1.081	1.426	1.935	8.931	0.43	0.596
FALSE		Bis[4-(3-chlorophenyl)-1-piperazinyl]methanethione	C21 H24 Cl2 N4 S	No results	Invalid mass	No results	Full match	-0.17	434.11	16.676	7.05842e+06	5	4			94.9	DDA for other ion	1.81854e+07	1.98304e+07	1.81278e+06	1.42029e+07	1.50514e+07	1.81854e+07	2.0125e+07	2.39741e+07	1.98304e+07	1.88262e+07	1.71206e+07	1.81278e+06	1.62981e+06	1.79197e+07	1.42029e+07	1.40538e+07	107.493	94.8889	119.783	86.8098	1.28	1.34	0.128	0.84	1.28	1.432	1.338	1.396	1.34	0.955	0.128	0.116
FALSE		Isopropyl 4-methyl-6-phenyl-2-sulfanyl-1,6-dihydropyrimidine-5-carboxylate	C15 H18 N2 O2 S	Full match	Invalid mass	No results	Full match	-0.41	290.109	12.122	6.96246e+06	42	2			79.3	DDA for other ion	1.67447e+07	1.38097e+07	1.01157e+07	1.4279e+07	1.67447e+07	1.86626e+07	1.4939e+07	1.38097e+07	1.42743e+07	1.19292e+07	1.01157e+07	1.07044e+07	5.58895e+06	1.4279e+07	1.70869e+07	9.12588e+06	37.1138	54.0886	74.8437	67.14	1.173	0.967	0.626	1.173	1.092	1.637	0.967	0.835	1.307	0.708	0.626	0.612
FALSE		Propylparaben	C10 H12 O3	Full match	Full match	No results	Full match	-4.13	180.078	15.078	6.9116e+06	119	1	60.7	44.6		DDA for other ion	1.69507e+07	1.77668e+07	3.40634e+06	1.30356e+07	1.31577e+07	1.81483e+07	1.69507e+07	1.14722e+07	2.27385e+07	1.77668e+07	5.11308e+07	3.40634e+06	3.39156e+06	1.37543e+07	1.30356e+07	8.93345e+06	93.0838	108.019	168.694	97.6167	1.392	1.744	0.38	0.957	1.392	1.897	0.834	1.744	1.989	3.717	0.261	0.38
FALSE		N-Acetyl-5-methoxykynurenamine	C12 H16 N2 O3	Full match	Invalid mass	Full match	Not the top hit	-1.44	236.116	10.567	6.90559e+06	39	2			69.3	DDA for other ion	419676	687174	2.83012e+06	358014	198162	490287	419676	431368	1.11768e+06	687174	591330	2.83012e+06	4.05304e+06	823503	358014	304234	69.1102	92.3135	111.757	104.067	1.369	2.259	7.905	0.241	1.369	1.379	0.524	3.122	2.259	0.718	7.905	13.322
FALSE		3-Iodo-3-trimethylsilanyl-prop-2-en; -1-ol	C6 H13 I O Si	No match	Invalid mass	No results	Full match	1.98	255.979	1.923	6.89929e+06	3	2			69.2	DDA for other ion	790035	484172	4.09058e+06	352926	6.71537e+06	790035	492392	443991	590630	484172	478870	4.09058e+06	4.09419e+06	116051	361995	352926	196.121	72.5953	105.737	97.6349	2.182	1.632	11.3	57.866	2.182	1.395	3.826	1.632	1.372	4.126	11.3	11.601
FALSE		NP-018716	C11 H20 O4	Full match	Full match	No results	Partial match	-2.56	216.136	14.605	6.88272e+06	16	1	68.5	45.6		DDA for other ion	1.8469e+07	1.7656e+07	5.35737e+06	1.41771e+07	1.8469e+07	1.77506e+07	1.84964e+07	1.53968e+07	1.94185e+07	1.7656e+07	1.15316e+08	5.11368e+06	5.35737e+06	2.16571e+07	1.41771e+07	1.12082e+07	50.3756	61.6777	201.39	74.4946	1.252	1.37	0.478	0.853	1.252	1.65	0.711	1.37	1.575	5.325	0.361	0.478
FALSE		Ferulate	C10 H10 O4	Full match	No results	Full match	Full match	-3.56	194.057	13.936	6.7343e+06	86	0				DDA for other ion	6.18285e+06	4.15445e+06	7.02895e+06	3.21874e+06	8.76622e+06	6.18285e+06	2.92039e+06	9.83516e+06	4.15445e+06	3.2831e+06	9.48099e+06	2.81014e+06	7.02895e+06	3.21874e+06	6.17615e+06	2.16968e+06	75.1101	93.3572	94.2204	77.3317	1.346	1.513	2.946	2.723	1.001	1.346	3.056	0.673	1.513	2.946	0.455	3.24
FALSE		Monobutyl phthalate	C12 H14 O4	Full match	Full match	No results	Full match	-2.25	222.089	15.079	6.65601e+06	63	9	68	66.6	83.3	DDA for other ion	1.11382e+07	1.18146e+07	5.15628e+06	1.07873e+07	1.06092e+07	1.11382e+07	1.15969e+07	9.78365e+06	1.18146e+07	1.23506e+07	5.21534e+07	5.15628e+06	4.49462e+06	1.81212e+07	1.07873e+07	8.7754e+06	64.2784	59.5491	173.007	43.3255	1.033	1.095	0.512	0.585	1.033	1.322	0.54	1.095	1.407	2.878	0.478	0.512
FALSE		[Similar to: N-(2-hydroxyethyl)-N'-propylthiourea; ΔMass: 160.9066 Da]	C6 H14 N O8 P S2	Full match	Invalid mass	No results	No results	-1.68	322.989	15.266	6.54469e+06	0	3			86.3	DDA for other ion	1.94186e+07	1.79405e+07	5.13384e+06	1.50132e+07	1.47203e+07	1.94186e+07	1.98771e+07	1.60966e+07	2.56298e+07	1.79405e+07	1.0467e+08	5.13384e+06	4.86636e+06	2.22026e+07	1.50132e+07	1.18687e+07	68.7361	89.0527	199.763	83.1008	1.293	1.512	0.41	0.663	1.293	1.675	0.725	1.707	1.512	4.714	0.342	0.41
FALSE		2-Phenyl-1-(1-piperidinyl)ethanethione	C13 H17 N S	No results	Invalid mass	No results	Full match	0.13	219.108	11.189	6.53499e+06	3	21			88.2	DDA for other ion	5.43748e+06	5.82145e+06	8.69998e+06	5.94012e+06	127960	5.43748e+06	5.97105e+06	6.3637e+06	5.82145e+06	4.7987e+06	360876	8.69998e+06	9.59211e+06	4.6268e+06	5.94012e+06	7.27939e+06	149.138	107.539	97.1445	111.354	0.82	0.98	1.318	0.028	0.915	0.82	1.375	0.98	0.659	0.078	1.465	1.318
FALSE		Ro 20-1724	C15 H22 N2 O3	Full match	No results	No results	Full match	-0.69	278.163	12.241	6.40462e+06	21	0				DDA for other ion	8.02741e+06	9.23208e+06	3.84601e+06	8.03726e+06	8.02741e+06	9.25558e+06	7.53589e+06	9.23208e+06	1.02912e+07	905894	8.51227e+06	1.69132e+06	3.84601e+06	8.84446e+06	8.03726e+06	4.77621e+06	98.9447	127.93	130.739	101.288	1.152	1.044	0.805	0.908	1.152	1.578	1.044	1.28	0.19	0.962	0.21	0.805
FALSE		2'-Deoxyuridine 5'-phosphate	C9 H11 N2 O8 P	Not the top hit	Invalid mass	No results	Full match	-0.36	306.025	2.407	6.36826e+06	5	7			99.8	DDA for other ion	836330	608791	2.80939e+06	4.67424e+06	128605	6.52646e+06	836330	2.01373e+06	435916	608791	581818	8.13445e+06	2.80939e+06	4.67424e+06	5.80355e+06	2.01483e+06	203.173	137.61	102.891	121.166	0.415	0.302	1.394	0.028	1.125	0.415	0.431	0.075	0.302	0.124	1.402	1.394
FALSE		Gln-Glu	C10 H17 N3 O6	Not the top hit	Invalid mass	No results	Full match	0.08	275.112	1.648	6.20529e+06	11	23			100	DDA for other ion	4.12204e+06	2.13476e+06	5.97807e+06	1.98064e+06	4.12204e+06	5.73232e+06	2.71473e+06	2.13476e+06	1.97202e+06	3.52068e+06	395995	7.09421e+06	5.97807e+06	1.66145e+06	2.14413e+06	1.98064e+06	115.45	111.93	73.5015	103.5	2.481	1.285	3.018	2.481	2.673	1.371	1.285	0.92	1.778	0.238	3.309	3.018
FALSE		(R)-Pantothenate	C9 H17 N O5	Full match	Not the top hit	Full match	Full match	-2.45	219.11	10.001	6.15836e+06	4	7			86	DDA for other ion	140774	131065	496937	81041.5	114212	140774	180217	106386	150436	131065	496937	29678.5	3.09324e+06	90360.5	81041.5	60290.2	65.1955	101.713	202.792	95.8416	1.737	1.856	5.499	1.264	1.737	2.989	1.177	1.856	2.174	5.499	0.366	51.306
FALSE		D-erythro-Neopterin	C9 H11 N5 O4	Not the top hit	Full match	No results	Full match	-2.78	253.08	14.491	6.14974e+06	27	3			78.1	DDA for other ion	3.13779e+06	5.31925e+06	1.25526e+06	1.32334e+06	6.97458e+06	3.12745e+06	3.13779e+06	5.46083e+06	1.14011e+06	5.31925e+06	1.516e+06	688191	1.25526e+06	1.01428e+07	1.32334e+06	1.22907e+06	92.8272	87.4016	71.5245	118.177	2.363	0.862	0.52	0.688	2.363	2.553	0.538	0.862	4.328	0.149	0.52	1.021
FALSE		Methyl (2E,3S,4S,5E)-4-acetoxy-2-(methoxymethylene)-3-methyl-6-phenyl-5-hexenoate	C18 H22 O5	Full match	Invalid mass	No results	Full match	-0.23	318.147	16.134	6.08712e+06	55	3			100	DDA for other ion	1.42544e+07	1.24555e+07	3.5692e+06	9.8668e+06	1.2236e+07	1.42544e+07	1.48694e+07	9.77611e+06	1.40389e+07	1.24555e+07	7.12779e+07	3.5389e+06	3.5692e+06	1.19332e+07	9.8668e+06	4.79494e+06	71.2136	111.677	191.888	121.211	1.445	1.423	0.744	1.025	1.445	3.101	0.819	1.423	2.598	5.973	0.359	0.744
FALSE		MFCD18428157	C11 H13 I N2 O5	No match	Invalid mass	No results	Full match	3.85	379.988	16.107	6.06155e+06	5	3			71.5	DDA for other ion	1.56253e+07	1.40981e+07	4.36534e+06	1.14264e+07	1.2262e+07	1.56253e+07	1.56701e+07	1.40981e+07	1.56533e+07	1.35313e+07	1.10867e+08	4.36534e+06	4.22947e+06	1.5514e+07	1.14264e+07	9.45364e+06	59.8337	64.1349	208.29	64.4575	1.367	1.37	0.447	0.79	1.367	1.658	0.909	1.37	1.431	7.146	0.382	0.447
FALSE		6644762	C7 H12 F3 N O2	No match	Invalid mass	No results	Full match	-3.07	199.081	3.152	6.00001e+06	1	6			99.8	DDA for other ion	3.89261e+06	4.60053e+06	5.26034e+06	4.53547e+06	133852	1.04702e+07	3.89261e+06	4.34606e+06	6.41442e+06	4.60053e+06	677740	6.29511e+06	5.26034e+06	5.49761e+06	4.53547e+06	3.61623e+06	171.398	107.118	110.302	108.856	1.076	1.272	1.388	0.024	2.309	1.076	0.791	1.414	1.272	0.123	1.388	1.455
FALSE		Perfluorohexanoic acid	C6 H F11 O2	No match	Full match	No results	Full match	-0.21	313.98	14.599	5.92088e+06	4	4	74	8.7	72.3	DDA for other ion	1.80501e+07	1.87652e+07	3.72995e+06	1.18887e+07	1.80501e+07	1.4476e+07	1.92649e+07	1.58664e+07	2.28993e+07	1.87652e+07	6.22231e+07	3.11702e+06	3.72995e+06	1.40472e+07	1.18887e+07	9.76619e+06	77.018	87.7882	173.012	72.2136	1.285	1.921	0.382	1.285	1.218	1.973	1.13	1.926	1.921	4.43	0.262	0.382
FALSE		Methyl alpha-aspartylphenylalaninate	C14 H18 N2 O5	Not the top hit	Invalid mass	No results	Full match	0.11	294.122	10.97	5.87237e+06	33	1			70.4	DDA for other ion	681901	1.49237e+06	2.44058e+06	1.12869e+06	681901	2.11201e+06	560917	1.1449e+06	2.21941e+06	1.49237e+06	1.07608e+06	2.44058e+06	3.73672e+06	2.65549e+06	1.12869e+06	780426	134.385	74.1187	80.0942	74.8795	0.719	1.912	2.162	0.257	1.871	0.719	0.431	1.966	1.912	0.405	2.162	4.788
FALSE		Pantothenic acid	C9 H17 N O5	Full match	Full match	Full match	Full match	-2.73	219.11	9.637	5.80459e+06	4	3	62	44.7	79.1	DDA for other ion	2.74812e+06	3.85368e+06	532549	3.5462e+06	115124	3.81238e+06	2.74812e+06	3.85368e+06	3.89627e+06	3.54466e+06	532549	3.54922e+06	36071.6	3.66515e+06	3.5462e+06	147736	145.544	102.109	194.768	144.932	1.075	1.099	0.244	0.031	1.075	18.602	1.051	1.099	23.993	0.145	1.001	0.244
FALSE		METHYL N-[(2S,3R)-3-AMINO-2-HYDROXY-3-(4-ISOPROPYLPHENYL)PROPANOYL]-D-ALANYL-D-LEUCINATE	C22 H35 N3 O5	Full match	Invalid mass	No results	Full match	-0.1	421.258	15.688	5.79787e+06	7	1			63.6	DDA for other ion	1.43248e+07	1.42319e+07	7.03351e+06	1.24745e+07	1.18572e+07	1.54454e+07	1.43248e+07	1.46522e+07	1.42132e+07	1.42319e+07	7.44779e+06	6.83793e+06	7.03351e+06	1.43579e+07	1.24745e+07	1.00748e+07	27.9957	56.1882	63.4041	52.9074	1.238	1.139	0.548	0.826	1.238	1.422	1.021	1.139	1.413	0.519	0.548	0.698
FALSE		1H-Perfluorohexane	C6 H F13	No match	Invalid mass	No results	Full match	-0.16	319.987	14.945	5.79138e+06	3	13			100	DDA for other ion	2.29912e+07	1.79418e+07	1.27489e+07	1.4832e+07	2.71779e+07	1.98473e+07	2.29912e+07	1.53368e+07	2.19013e+07	1.79418e+07	3.63862e+08	1.27082e+07	1.27489e+07	1.99802e+07	1.4832e+07	1.20535e+07	34.0005	54.6434	220.27	46.0917	1.36	1.477	1.058	1.36	1.338	1.907	0.768	1.477	1.489	18.211	0.857	1.058
FALSE		Leu-Tyr	C15 H22 N2 O4	Not the top hit	Invalid mass	No results	Full match	-0.25	294.158	10.894	5.76657e+06	36	1			78.5	DDA for other ion	7.02281e+06	1.50047e+07	3.48855e+06	1.20789e+07	1.41786e+07	7.02281e+06	6.966e+06	1.50047e+07	1.98178e+07	570696	1.42619e+07	3.16549e+06	3.48855e+06	1.20789e+07	1.57418e+07	8.75717e+06	119.89	146.24	150.12	113.259	0.795	1.242	0.398	1.174	0.446	0.795	1.242	1.259	0.065	1.181	0.201	0.398
FALSE		7H-Dodecafluoroheptanoic acid	C7 H2 F12 O2	No match	Invalid mass	No results	Full match	-0.3	345.986	15.117	5.7598e+06	2	1			85.3	DDA for other ion	1.16162e+07	1.30472e+07	3.58372e+06	7.06995e+06	9.19844e+06	1.16162e+07	1.27037e+07	1.40509e+07	1.30472e+07	9.67195e+06	6.80393e+07	3.10435e+06	3.58372e+06	9.70449e+06	6.30892e+06	7.06995e+06	68.1696	103.015	196.226	101.532	1.797	1.448	0.507	0.948	1.841	1.797	1.448	2.068	1.368	7.011	0.492	0.507
FALSE		bruceantinol	C30 H38 O13	No match	Invalid mass	No results	Full match	0.76	606.232	11.809	5.7375e+06	3	5			90.8	DDA for other ion	7.62591e+06	8.84507e+06	5.1664e+06	8.47746e+06	8.85135e+06	6.85792e+06	7.62591e+06	8.84507e+06	8.90483e+06	8.49163e+06	5.60481e+06	5.1664e+06	4.45572e+06	1.09375e+07	8.47746e+06	4.84732e+06	62.6049	74.0888	65.4013	63.6612	0.809	1.05	0.609	0.809	0.809	1.573	0.809	1.05	1.752	0.512	0.609	0.919
FALSE		3,4-Dimethyl-2-phenylthiomorpholine	C12 H17 N S	No match	Invalid mass	No results	Full match	-0.23	207.108	11.138	5.64788e+06	3	20			93.5	DDA for other ion	3.64133e+06	2.76961e+06	3.67894e+06	1.61586e+06	3.64133e+06	6.08238e+06	517150	1.68451e+06	2.76961e+06	8.98024e+06	291322	3.67894e+06	7.04655e+06	1.91031e+06	101298	1.61586e+06	113.423	94.2417	87.7963	144.039	1.906	5.558	4.361	1.906	60.044	0.32	0.882	27.341	5.558	0.152	36.318	4.361
FALSE		DA9185000	C12 H10 O S	No match	Invalid mass	No results	Full match	-2.98	202.045	2.03	5.64032e+06	4	3			85.6	DDA for other ion	5.42964e+06	2.59076e+06	9.32934e+06	3.30641e+06	3.28527e+06	5.42964e+06	5.67727e+06	3.32439e+06	2.59076e+06	2.26516e+06	374147	9.32934e+06	1.15688e+07	4.01258e+06	3.30641e+06	3.26936e+06	111.87	106.751	103.715	106.581	1.642	0.784	2.822	0.819	1.642	1.737	0.828	0.784	0.693	0.093	2.822	3.539
FALSE		1-Butyryl-4-(2-methyl-2-propanyl)-1,2,4-triazolidine-3,5-dione	C10 H17 N3 O3	Full match	No results	No results	Full match	-3	227.126	11.204	5.61677e+06	5	0				No MS2	4.42051e+06	4.76275e+06	7.70721e+06	5.11069e+06	429604	4.42051e+06	5.10843e+06	4.76275e+06	4.77184e+06	4.15246e+06	343193	7.70721e+06	8.34148e+06	3.94886e+06	5.11069e+06	5.97314e+06	141.873	105.935	97.6559	110.512	0.855	0.934	1.396	0.109	0.865	0.855	1.206	0.934	0.695	0.087	1.508	1.396
FALSE		Ethyl 2-bromo-3-oxo-3-phenylpropanoate	C11 H11 Br O3	No match	Invalid mass	No results	Full match	4.38	269.99	14.444	5.5594e+06	3	1			91	DDA for other ion	2.2399e+07	1.49016e+07	1.08211e+07	1.24843e+07	2.6931e+07	2.06899e+07	2.2399e+07	8.41639e+06	1.77837e+07	1.49016e+07	3.09989e+08	1.08211e+07	1.07191e+07	1.53232e+07	1.24843e+07	1.06928e+07	29.079	52.7378	220.145	30.7325	1.758	1.394	1.002	1.758	1.657	2.095	0.549	1.424	1.394	20.23	0.867	1.002
FALSE		3-(4-Methylphenyl)-1-(4-sulfamoylphenyl)-1H-pyrazole-4-carbothioamide	C17 H16 N4 O2 S2	No match	Invalid mass	No results	Full match	4.29	372.073	15.86	5.52398e+06	6	3			92.6	DDA for other ion	1.68575e+07	1.87533e+07	3.11684e+06	1.1923e+07	1.38229e+07	2.1677e+07	1.68575e+07	1.87533e+07	2.5966e+07	1.82878e+07	6.53995e+07	3.11684e+06	3.00786e+06	1.4449e+07	1.1923e+07	1.11351e+07	85.5373	86.755	179.551	60.6623	1.514	1.642	0.27	0.957	1.818	1.514	1.298	2.178	1.642	4.526	0.261	0.27
FALSE		CMP	C9 H14 N3 O8 P	Full match	Invalid mass	Full match	Full match	-0.25	323.052	2.269	5.50345e+06	11	10			93.5	DDA for other ion	122199	138047	532825	81691.3	112203	135170	122199	95591.8	155048	138047	532825	3.23194e+06	27236.8	81691.3	100461	49569.1	73.0236	71.2913	202.414	71.7468	1.373	1.543	6.522	1.373	1.345	2.465	1.17	1.543	2.785	6.522	32.171	0.549
FALSE		8-Hydroxy-7-nitro-5-quinolinesulfonic acid	C9 H6 N2 O6 S	No match	Invalid mass	No results	Full match	-1.41	269.994	3.332	5.47217e+06	1	1			64.6	DDA for other ion	3.38172e+06	1.34466e+06	8.37924e+06	1.16592e+06	155834	4.31662e+06	3.38172e+06	1.34466e+06	1.22516e+06	1.56245e+06	892468	8.97339e+06	8.37924e+06	365085	1.16592e+06	1.25561e+06	143.242	87.6467	80.4486	113.3	2.693	1.244	6.673	0.427	3.702	2.693	3.683	1.051	1.244	2.445	7.696	6.673
FALSE		Leu-Tyr	C15 H22 N2 O4	Not the top hit	Invalid mass	No results	Full match	-0.08	294.158	11.179	5.43693e+06	36	1			78.7	DDA for other ion	1.39808e+07	101101	1.91425e+06	62508.4	493774	1.53832e+07	1.39808e+07	75045.8	101101	1.67798e+06	758766	1.91425e+06	2.72897e+06	67881	57293	62508.4	149.359	216.746	126.167	92.1443	223.662	1.765	33.412	7.274	268.501	223.662	1.106	1.765	26.844	11.178	33.412	43.658
FALSE		2-(Phenylselanyl)ethanamine	C8 H11 N Se	No match	Invalid mass	No results	Full match	4.31	201.007	1.629	5.28282e+06	1	4			98.5	DDA for other ion	1.10851e+06	1.92568e+06	4.98516e+06	3.57779e+06	734138	1.10851e+06	2.85584e+06	3.57332e+06	1.92568e+06	1.0157e+06	456350	5.81775e+06	4.98516e+06	3.57779e+06	2.63139e+06	3.68722e+06	133.918	126.727	87.2046	107.435	0.421	0.732	1.352	0.205	0.421	0.775	0.999	0.732	0.275	0.128	2.211	1.352
FALSE		L-Rhamnulose 1-phosphate	C6 H13 O8 P	Not the top hit	Invalid mass	Full match	Partial match	0.06	244.035	1.808	5.28193e+06	16	5			67.5	DDA for other ion	95486.2	108290	917075	104304	88336.5	146877	95486.2	105394	108290	109997	436449	917075	2.66923e+06	104304	156503	53833.1	53.1748	59.203	151.04	56.3761	0.938	1.01	5.86	0.847	0.938	1.774	1.01	0.692	2.043	4.184	5.86	49.583
FALSE		Tetra-2-furylgermane	C16 H12 Ge O4	No match	Invalid mass	No results	Full match	0.21	341.995	15.24	5.28098e+06	1	11			88	DDA for other ion	1.29829e+07	1.80274e+07	2.77685e+06	1.36507e+07	1.29829e+07	1.35094e+07	1.18901e+07	1.25044e+07	1.82668e+07	1.80274e+07	2.3299e+07	2.77685e+06	1.65748e+06	1.58557e+07	1.36507e+07	8.9306e+06	98.098	94.1801	123.427	89.1285	0.99	1.338	0.203	0.819	0.99	1.331	0.789	1.338	2.019	1.469	0.203	0.186
FALSE		MFCD00037215	C8 H14 N2 O5	Full match	Invalid mass	No results	Full match	-2.04	218.09	1.666	5.274e+06	10	3			88.5	DDA for other ion	860630	1.22586e+06	3.21948e+06	1.31437e+06	860630	2.66398e+06	699187	1.02098e+06	1.54296e+06	1.22586e+06	484321	4.25532e+06	3.21948e+06	1.62741e+06	1.31437e+06	1.08616e+06	137.099	98.3076	84.3182	104.391	0.644	1.129	2.964	0.529	2.027	0.644	0.627	1.174	1.129	0.298	3.238	2.964
FALSE		L-Valyl-L-phenylalanine	C14 H20 N2 O3	Full match	Invalid mass	No results	Full match	-0.61	264.147	11.738	5.26988e+06	26	1			79.1	DDA for other ion	92222.6	94700.6	342819	65015.8	76686.9	92222.6	212939	67708.8	106670	94700.6	342819	37606.6	2.64526e+06	84422.6	65015.8	44558.8	116.962	94.5346	208.099	67.6683	1.418	1.641	4.061	0.908	1.418	4.779	0.802	1.641	2.125	4.061	0.578	59.366
FALSE		Perfluoroheptanoic acid	C7 H F13 O2	No match	Full match	No results	Full match	0.05	363.977	14.97	5.21515e+06	2	1	85.9	50.2		DDA for other ion	1.39617e+07	1.20682e+07	2.74199e+06	9.28183e+06	1.23921e+07	1.41461e+07	1.39617e+07	1.07976e+07	1.55342e+07	1.20682e+07	3.97784e+07	2.62028e+06	2.74199e+06	1.11457e+07	9.28183e+06	5.46616e+06	83.8173	111.14	165.758	115.715	1.524	1.674	0.502	1.112	1.524	2.554	0.969	1.674	2.208	3.569	0.282	0.502
FALSE		Leu-Val	C11 H22 N2 O3	Full match	No results	No results	Full match	-1.74	230.163	10.348	5.14379e+06	8	0				DDA for other ion	115981	122367	459374	72683.5	103935	126709	115981	97303	143243	122367	459374	26788.7	2.58461e+06	83724.5	72683.5	52985.7	82.3603	102.898	199.312	96.2155	1.743	1.971	5.487	1.241	1.743	2.189	1.162	1.971	2.309	5.487	0.369	48.779
FALSE		Leu-ala	C9 H18 N2 O3	Full match	No results	No results	Full match	-3.17	202.131	8.22	5.13923e+06	14	0				DDA for other ion	677355	802214	764256	412072	164004	904072	677355	485893	1.0677e+06	802214	764256	540940	3.42612e+06	752769	412072	86825.2	91.7659	70.9885	117.793	108.85	2.194	2.591	1.313	0.218	2.194	7.801	0.645	2.591	9.239	1.015	1.313	39.46
FALSE		L-Leucyl-L-alpha-aspartyl-L-valine	C15 H27 N3 O6	Not the top hit	Invalid mass	No results	Full match	-0.65	345.19	11.826	5.1245e+06	4	7			99.7	DDA for other ion	451935	163895	2.68738e+06	630038	1.44763e+07	451935	303316	136630	491333	163895	9.24547e+06	248477	2.68738e+06	630038	163952	6.85164e+06	173.077	70.1642	173.426	210.348	2.757	0.217	1.516	22.977	2.757	0.044	0.217	2.997	0.024	14.674	1.516	0.392
FALSE		Diethyl {[(3R,5S)-5-(4-amino-2-oxo-1(2H)-pyrimidinyl)-2-methyl-1,2-oxazolidin-3-yl]methyl}phosphonate	C13 H23 N4 O5 P	Not the top hit	Invalid mass	No results	Full match	-4.44	346.139	16.231	5.08252e+06	1	14			100	DDA for other ion	1.33293e+07	1.22677e+07	3.31033e+06	1.34106e+07	1.19512e+07	1.33293e+07	1.38185e+07	1.18987e+07	1.31047e+07	1.22677e+07	7.68064e+07	3.31033e+06	3.12993e+06	1.80234e+07	1.34106e+07	6.53218e+06	69.8235	104.9	196.243	118.985	0.994	0.977	0.479	0.663	0.994	2.115	0.66	0.977	1.878	4.261	0.247	0.479
FALSE		6-(2-Fluorobenzyl)-2-methyl-8-(2-oxo-1,2-dihydro-3-pyridinyl)-6H-furo[2,3-e]indole-7-carboxylic acid	C24 H17 F N2 O4	No match	Invalid mass	No results	Full match	-1.4	416.117	2.068	5.07136e+06	8	59			92.3	DDA for other ion	147085	150331	1.44454e+06	121151	138113	147085	164009	142123	169402	150331	635320	1.44454e+06	2.55607e+06	117458	149944	121151	67.0553	76.4431	131.63	46.359	1.176	1.21	9.634	1.176	0.981	1.354	1.21	1.13	1.241	5.409	9.634	21.098
FALSE		L-Valyl-L-phenylalanine	C14 H20 N2 O3	Full match	Invalid mass	No results	Full match	-0.78	264.147	11.555	5.06563e+06	26	1			79.1	DDA for other ion	107998	959603	409421	1.32309e+07	88384.6	443173	107998	959603	1.62642e+07	120104	409421	47831.7	2.54464e+06	1.32309e+07	1.44193e+07	8.00381e+06	153.681	212.513	200.681	106.961	0.013	0.073	0.031	0.007	0.031	0.013	0.073	1.128	0.015	0.031	0.003	0.318
FALSE		Eptapirone	C16 H23 N7 O2	Full match	Invalid mass	No results	Full match	-4.42	345.19	11.878	5.0297e+06	4	1			73.7	DDA for other ion	1.82734e+06	1.44608e+07	4.04062e+06	2.54491e+06	449951	1.82734e+06	1.35841e+07	1.67062e+06	1.64648e+07	1.44608e+07	355439	4.29175e+06	4.04062e+06	2.54491e+06	3.34563e+06	1.95556e+06	176.441	131.933	73.5526	108.824	0.546	4.921	1.283	0.177	0.546	6.946	0.656	4.921	7.395	0.14	1.283	2.066
FALSE		gamma-glutamyltyramine	C13 H18 N2 O4	Full match	Not the top hit	No results	Full match	-0.36	266.127	10.776	5.01844e+06	29	8			93.9	DDA for other ion	422421	541073	2.54669e+06	370489	104289	422421	458606	393870	803837	541073	484869	2.54669e+06	3.04979e+06	714439	367981	370489	78.6877	77.1967	103.415	89.2502	1.148	1.46	6.921	0.146	1.148	1.238	0.551	2.184	1.46	0.679	6.921	8.232
FALSE		BIA	C18 H12 Br N3 O3	No match	Invalid mass	No results	Full match	4.77	397.008	16.108	4.9985e+06	2	3			84.2	DDA for other ion	1.08559e+07	1.43187e+07	3.81598e+06	8.27902e+06	9.45977e+06	1.08559e+07	1.16346e+07	1.07271e+07	2.29264e+07	1.43187e+07	7.05511e+07	3.16561e+06	3.81598e+06	1.14078e+07	8.27902e+06	7.00052e+06	68.6486	100.377	189.235	73.2418	1.311	2.045	0.545	0.829	1.311	1.662	0.94	2.769	2.045	6.184	0.382	0.545
FALSE		L-gamma-Glutamyl-L-leucine	C11 H20 N2 O5	Full match	Invalid mass	No results	Full match	-0.71	260.137	9.175	4.93892e+06	9	7			99.9	DDA for other ion	1.63031e+06	161934	555394	78498.4	1.63031e+06	4.35671e+06	776698	113733	161934	2.27903e+06	555394	32079	2.48498e+06	96241.4	78498.4	60079.9	144.484	213.226	190.571	95.1732	16.94	2.063	5.771	16.94	55.501	12.928	1.182	2.063	37.933	5.771	0.409	41.361
FALSE		L-Valyl-L-phenylalanine	C14 H20 N2 O3	Full match	Invalid mass	No results	Full match	-0.66	264.147	11.625	4.92962e+06	26	1			79.1	DDA for other ion	81087.6	93497.1	20833.4	52602.9	1.23456e+07	76264	81087.6	60918.2	93497.1	269579	1.2125e+07	17887.8	20833.4	56258.9	52602.9	32599.6	240.942	139.911	237.914	96.6668	2.487	1.777	0.639	219.443	1.45	2.487	1.083	1.777	8.269	215.521	0.34	0.639
FALSE		3,4,5,6,7,8-Hexahydroxy-2-oxooctanoic acid	C8 H14 O9	Full match	Invalid mass	No results	Full match	-0.85	254.064	1.808	4.91741e+06	1	8			97.3	DDA for other ion	89559.4	84953.8	919822	82140.6	82853.6	94621.5	89559.4	79038.7	91037.3	84953.8	409359	919822	2.47201e+06	82140.6	88912.1	75204	69.3143	86.255	151.321	32.6035	1.064	1.024	10.345	1.009	1.064	1.191	0.962	1.024	1.13	4.984	10.345	32.871
FALSE		Brassylic acid	C13 H24 O4	Full match	Invalid mass	No results	Full match	-1.28	244.167	15.226	4.83397e+06	16	1			66.7	DDA for other ion	1.53237e+07	1.53434e+07	4.53477e+06	1.22484e+07	1.53237e+07	1.57765e+07	1.4994e+07	1.35826e+07	1.53434e+07	1.60199e+07	1.08044e+08	4.4239e+06	4.53477e+06	1.81625e+07	1.22484e+07	9.33442e+06	49.472	59.3561	206.573	68.3717	1.288	1.253	0.486	0.844	1.288	1.606	0.748	1.253	1.716	5.949	0.361	0.486
FALSE		Boschnaloside	C16 H24 O8	Not the top hit	Invalid mass	No results	Full match	-1	344.147	13.317	4.80731e+06	17	11			89.9	DDA for other ion	4.60769e+06	5.16131e+06	1.61791e+06	4.61767e+06	2.91923e+06	4.60769e+06	5.6469e+06	6.37597e+06	3.76969e+06	5.16131e+06	938524	1.61791e+06	2.88722e+06	4.61767e+06	5.96876e+06	4.03693e+06	44.2387	50.7589	98.0804	55.5357	0.772	1.279	0.271	0.632	0.772	1.399	1.381	0.632	1.279	0.203	0.271	0.715
FALSE		6-Methyl-2-(methylsulfanyl)-12-oxo-6,12-dihydropyrimido[5',4':4,5]pyrido[1,2-a]benzimidazole-5-carbonitrile	C16 H11 N5 O S	Not the top hit	Invalid mass	No results	Full match	3.43	321.07	3.646	4.80073e+06	3	7			92.5	DDA for other ion	1.25039e+06	2.03051e+06	3.51257e+06	1.64417e+06	152379	1.25039e+06	1.318e+06	2.15328e+06	2.03051e+06	1.71694e+06	747374	3.5988e+06	3.51257e+06	1.48686e+06	1.64417e+06	2.05377e+06	114.63	93.0915	79.0716	100.501	0.642	1.235	1.71	0.102	0.76	0.642	1.448	1.235	0.836	0.503	2.189	1.71
FALSE		3,9-Dihydroxy-3,9-dimethylspiro[5.5]undecane-1,7-dione	C13 H20 O4	Full match	Invalid mass	No results	Full match	-1.48	240.136	15.739	4.76336e+06	16	8			92.4	DDA for other ion	1.93467e+07	1.54125e+07	5.59883e+06	1.34487e+07	1.8085e+07	1.94856e+07	1.93467e+07	1.41877e+07	1.54125e+07	1.71068e+07	1.05616e+08	5.59883e+06	5.5754e+06	1.44637e+07	1.34487e+07	9.70904e+06	48.5397	69.5995	197.287	62.9708	1.449	1.146	0.574	1.25	1.449	1.993	0.981	1.146	1.762	7.302	0.416	0.574
FALSE		(4S)-5-Oxo-4-(trifluoromethyl)-L-proline	C6 H6 F3 N O3	No match	Invalid mass	No results	Full match	-3.12	197.029	2.683	4.73997e+06	1	4			88.6	DDA for other ion	1.66951e+06	1.93844e+06	5.14428e+06	1.56191e+06	239410	2.76397e+06	1.66951e+06	1.93844e+06	2.27343e+06	1.81779e+06	691027	5.21346e+06	5.14428e+06	1.95239e+06	1.42413e+06	1.56191e+06	118.679	80.0146	63.6575	83.6212	1.069	1.164	3.294	0.123	1.941	1.069	0.993	1.596	1.164	0.354	3.661	3.294
FALSE		L-Valyl-L-phenylalanine	C14 H20 N2 O3	Full match	Invalid mass	No results	Full match	-0.8	264.147	11.522	4.73364e+06	26	1			79.1	DDA for other ion	507845	939145	822929	1.32691e+07	74756.3	587871	507845	1.4953e+07	939145	602668	336524	3.32179e+06	822929	1.32691e+07	1.44193e+07	429590	109.466	210.278	138.715	141.293	0.041	1.127	0.23	0.006	0.041	1.182	1.127	0.065	1.403	0.025	0.23	1.916
FALSE		D-5-Ketofructose 1,6-biphosphate	C6 H12 O12 P2	Not the top hit	Invalid mass	No results	Full match	-0.79	337.98	15.649	4.58741e+06	4	30			88.9	DDA for other ion	1.03475e+07	7.98392e+06	5.16656e+06	6.26158e+06	1.23417e+07	9.74224e+06	1.03475e+07	7.98392e+06	9.78357e+06	7.3487e+06	1.58966e+08	4.43909e+06	5.16656e+06	9.16294e+06	5.59731e+06	6.26158e+06	33.5102	33.8835	222.837	38.0574	1.653	1.174	0.825	1.347	1.741	1.653	0.871	1.748	1.174	17.349	0.793	0.825
FALSE		Inosine	C10 H12 N4 O5	Full match	Invalid mass	Full match	Partial match	-0.59	268.081	2.395	4.5566e+06	37	12			99.1	DDA for other ion	111580	101953	25035.5	56520	7.26322e+07	111580	106364	76128.7	113609	101953	463400	25035.5	23507.9	66851.2	56520	43193.9	243.767	105.082	187.669	99.1968	2.462	2.01	0.544	1086.47	1.974	2.462	1.139	2.01	2.36	6.932	0.443	0.544
FALSE		N4-(2,2-DIMETHYL-1-METHYLCARBAMOYL-PROPYL)-2,N1-DIHYDROXY-3-ISOBUTYL-SUCCINAMIDE	C15 H29 N3 O5	Not the top hit	Invalid mass	No results	Full match	-0.32	331.211	12.452	4.49419e+06	2	6			99.8	DDA for other ion	7.63435e+06	7.65471e+06	5.36202e+06	8.42207e+06	7.3651e+06	7.63435e+06	9.09992e+06	7.65471e+06	7.86033e+06	2.0505e+06	5.36202e+06	5.52223e+06	4.82627e+06	1.21121e+07	8.42207e+06	5.22349e+06	38.1822	80.9858	54.7562	60.1432	0.906	0.632	0.656	0.608	0.906	1.742	0.632	0.933	0.393	0.443	0.656	0.924
FALSE		16-Hydroxyhexadecanoic acid	C16 H32 O3	Full match	Full match	No results	Full match	-0.54	272.235	17.182	4.48726e+06	18	2	85.5	9.3	70	DDA for other ion	6.75785e+06	4.90019e+06	2.13949e+06	4.24716e+06	7.02077e+06	5.83824e+06	6.75785e+06	4.64776e+06	5.50481e+06	4.90019e+06	8.83719e+07	2.06643e+06	2.13949e+06	6.5221e+06	4.24716e+06	2.77919e+06	34.4311	86.28	224.018	99.9909	1.375	1.296	0.77	1.076	1.375	2.432	0.713	1.296	1.763	13.55	0.487	0.77
FALSE		{[(2S,5R)-5-(5-Methyl-2,4-dioxo-3,4-dihydro-1(2H)-pyrimidinyl)-2,5-dihydro-2-furanyl]methyl}phosphonic acid	C10 H13 N2 O6 P	Not the top hit	Invalid mass	No results	Full match	1.44	288.052	13.56	4.42499e+06	2	3			92.6	DDA for other ion	1.57535e+07	1.61245e+07	1.58924e+06	1.02722e+07	1.19719e+07	1.77758e+07	1.57535e+07	1.38207e+07	1.91439e+07	1.61245e+07	1.08354e+07	1.58924e+06	1.45799e+06	1.02722e+07	1.03316e+07	8.59579e+06	110.715	102.141	145.881	91.7546	1.721	1.853	0.17	1.165	1.721	1.833	1.345	1.853	1.876	1.055	0.154	0.17
FALSE		[Similar to: methadone-d9; ΔMass: -68.2982 Da]	C3 H3 N6 O4 P S	Full match	Invalid mass	No results	No results	0.45	249.968	15.624	4.39922e+06	0	4			94.5	DDA for other ion	6.74876e+06	5.93234e+06	911620	9.4551e+06	6.49602e+06	8.0341e+06	6.74876e+06	5.13514e+06	5.93234e+06	6.08839e+06	2.83595e+07	911620	582112	9.4551e+06	1.50213e+07	3.17918e+06	101.41	104.14	206.292	132.32	0.687	0.543	0.183	0.687	0.535	2.123	0.543	0.395	1.915	2.999	0.061	0.183
FALSE		Dimethyl (6,7,8-trimethoxy-4-oxo-1,2,3,4-tetrahydroquinazoline-2,2-diyl)biscarbamate	C15 H20 N4 O8	Not the top hit	Invalid mass	No results	Full match	3.88	384.13	3.39	4.35533e+06	1	10			98.1	DDA for other ion	1.00859e+06	2.78735e+06	4.72823e+06	2.99042e+06	112685	1.06658e+07	1.00859e+06	2.0521e+06	4.66757e+06	2.78735e+06	537674	4.91593e+06	4.72823e+06	4.11109e+06	2.99042e+06	1.94392e+06	214.903	114.909	72.1126	114.05	0.519	1.434	1.644	0.027	3.567	0.519	0.499	1.561	1.434	0.131	1.644	2.432
FALSE		L-Leucyl-L-alpha-aspartyl-L-valine	C15 H27 N3 O6	Not the top hit	Invalid mass	No results	Full match	-0.72	345.19	11.79	4.19685e+06	4	8			99.8	DDA for other ion	2.15643e+06	1.2644e+06	1.4587e+06	1.21459e+07	79681.4	1.06017e+07	2.15643e+06	1.24997e+07	1.06572e+06	1.2644e+06	425787	4.81414e+06	1.4587e+06	1.53911e+07	1.21459e+07	8.29932e+06	156.735	169.025	100.306	73.1447	0.26	0.152	0.176	0.005	0.873	0.26	0.812	0.088	0.152	0.028	0.396	0.176
FALSE		L-gamma-Glutamyl-L-leucine	C11 H20 N2 O5	Not the top hit	Invalid mass	No results	Full match	-0.59	260.137	10.947	4.19013e+06	9	9			99.8	DDA for other ion	2.10679e+06	1.44965e+06	913581	607912	2.63605e+06	2.10679e+06	572174	750382	1.44965e+06	2.04349e+06	471300	913581	3.76959e+06	607912	535214	611792	96.3256	93.9412	100.627	85.1884	3.936	2.709	1.707	4.336	3.936	0.935	1.234	2.709	3.34	0.775	1.707	6.162
FALSE		5-{[(4-{[3-(4-Morpholinyl)propyl]amino}-3-nitrophenyl)sulfonyl]amino}isophthalic acid	C21 H24 N4 O9 S	No match	Invalid mass	No results	Full match	3.89	508.128	17.16	4.17337e+06	6	7			94.8	DDA for other ion	8.54573e+06	9.72403e+06	1.21216e+06	8.20426e+06	7.34243e+06	8.63906e+06	8.54573e+06	9.72403e+06	1.23509e+07	9.21895e+06	1.43984e+07	1.21216e+06	1.05997e+06	1.17006e+07	8.20426e+06	6.35915e+06	96.8393	98.9882	134.408	100.212	1.053	1.45	0.167	0.628	1.053	1.344	0.831	1.505	1.45	1.231	0.148	0.167
FALSE		7-Butyloctahydro-1,2,8-indolizinetriol	C12 H23 N O3	Full match	Invalid mass	No results	Full match	-2.06	229.167	14.347	4.17315e+06	6	1			100	DDA for other ion	1.3367e+07	1.50733e+07	4.7837e+06	1.05753e+07	1.46188e+07	1.18707e+07	1.3367e+07	1.4998e+07	1.90722e+07	1.50733e+07	8.92639e+07	4.7837e+06	4.46327e+06	1.05753e+07	1.4642e+07	7.31949e+06	44.9404	64.7619	205.044	57.0252	1.382	1.418	0.61	1.382	0.811	1.826	1.418	1.303	2.059	8.441	0.327	0.61
FALSE		8-hydrazinotheophylline	C7 H10 N6 O2	Full match	No results	No results	Full match	-1.65	210.086	13.439	4.16699e+06	5	0				DDA for other ion	1.38894e+07	1.43281e+07	4.3415e+06	1.51133e+07	1.38011e+07	1.38894e+07	1.40763e+07	1.33841e+07	1.58187e+07	1.43281e+07	1.11752e+08	4.04284e+06	4.3415e+06	1.78678e+07	1.51133e+07	8.62511e+06	51.1685	57.637	207.777	77.7692	0.919	1.047	0.503	0.772	0.919	1.632	0.749	1.047	1.661	6.254	0.268	0.503
FALSE		3-Chloro-4-nitro-1,2-oxazole	C3 H Cl N2 O3	No match	Invalid mass	No results	Full match	-0.67	147.967	1.352	4.13819e+06	1	2			94.6	DDA for other ion	8.47375e+06	4.02572e+06	1.16855e+07	4.14076e+06	2.80246e+07	7.42947e+06	8.47375e+06	4.15797e+06	4.02572e+06	3.744e+06	2.14861e+07	1.16855e+07	1.13469e+07	4.07386e+06	4.15168e+06	4.14076e+06	143.995	105.827	107.512	93.353	2.046	0.97	2.815	6.879	1.79	2.046	1.021	0.97	0.904	5.274	2.815	2.74
FALSE		3,4,5,6,7,8-Hexahydroxy-2-oxooctanoic acid	C8 H14 O9	Full match	Invalid mass	No results	Full match	-0.85	254.064	1.668	4.09008e+06	1	56			84.4	DDA for other ion	96798.5	97244.3	1.10636e+06	92470.2	90244.8	99951.3	96798.5	93236.5	102920	97244.3	450001	1.10636e+06	2.05951e+06	76561.2	107010	92470.2	71.0428	66.9487	135.799	36.7323	1.047	1.052	10.339	1.179	0.934	1.047	1.218	0.962	1.052	5.878	10.339	22.272
FALSE		[Similar to: DL-β-Leucine; ΔMass: 314.1588 Da]	C20 H31 N9 O3	Full match	Invalid mass	No results	No results	-3.41	445.253	12.295	4.07536e+06	0	7			99.7	DDA for other ion	7.30078e+06	6.28973e+06	4.96755e+06	5.65707e+06	7.70757e+06	7.30078e+06	4.38884e+06	5.53603e+06	6.28973e+06	6.58031e+06	4.96755e+06	5.86919e+06	4.04839e+06	1.03401e+07	5.65707e+06	3.37664e+06	57.6131	49.1267	60.6626	77.0987	1.291	1.112	1.037	0.745	1.291	1.3	0.535	1.112	1.949	0.48	1.037	1.199
FALSE		Ethyl (7-methyl-1,1-dioxido-3-oxo-2,3-dihydropyrazolo[4,3-e][1,2,4]thiadiazin-4(7H)-yl)acetate	C9 H12 N4 O5 S	No match	Invalid mass	No results	Full match	-4.45	288.052	13.943	4.01044e+06	18	3			92.6	DDA for other ion	1.09677e+07	1.2217e+07	1.36983e+06	6.86197e+06	9.21749e+06	1.37901e+07	1.09677e+07	9.75639e+06	1.74671e+07	1.2217e+07	7.66093e+06	1.36983e+06	1.07692e+06	8.05621e+06	6.86197e+06	5.96602e+06	111.033	108.998	144.289	96.4168	1.838	2.048	0.2	1.144	2.01	1.838	1.211	2.545	2.048	0.951	0.2	0.181
FALSE		3-(5-Chloro-2,4-dihydroxyphenyl)-N-(4-sulfamoylbenzyl)-1H-pyrazole-4-carboxamide	C17 H15 Cl N4 O5 S	No match	Invalid mass	No results	Full match	-3.88	422.044	13.058	3.98813e+06	7	2			96.4	DDA for other ion	6.2869e+06	7.80509e+06	3.25548e+06	7.61782e+06	7.43894e+06	4.59963e+06	6.2869e+06	7.2279e+06	8.293e+06	7.80509e+06	4.43613e+06	3.25548e+06	3.00244e+06	1.0586e+07	7.61782e+06	4.59234e+06	71.7264	67.2239	70.9827	67.2949	0.703	1.089	0.427	0.703	0.604	1.369	0.683	1.089	1.7	0.419	0.427	0.654
FALSE		[4-(3-Chlorobenzyl)-1-piperazinyl](4-isopropylphenyl)methanone	C21 H25 Cl N2 O	No match	Invalid mass	No results	Full match	0.6	356.166	18.012	3.98775e+06	1	5			81.1	DDA for other ion	9.26916e+06	7.02499e+06	3.33669e+06	5.47298e+06	1.04406e+07	8.22606e+06	9.26916e+06	5.26999e+06	8.22063e+06	7.02499e+06	9.01671e+07	3.00252e+06	3.33669e+06	7.47121e+06	5.47298e+06	3.81248e+06	36.0787	100.662	213.268	104.151	1.503	1.502	0.875	1.397	1.503	2.431	0.705	1.502	1.843	12.069	0.549	0.875
FALSE		Tetraacetylethylenediamine	C10 H16 N2 O4	Full match	No results	No results	Full match	-1.88	228.111	10.833	3.93577e+06	27	0				No MS2	840519	927864	2.94627e+06	1.51036e+06	333116	2.00648e+06	840519	927864	1.26949e+06	181689	3.18837e+06	2.94627e+06	2.10424e+06	1.51036e+06	1.55107e+06	121058	129.319	94.4247	84.9955	119.218	1.294	0.818	2.111	0.221	1.294	6.943	0.614	0.818	1.501	2.111	1.9	17.382
FALSE		Leu-Leu	C12 H24 N2 O3	Full match	Invalid mass	No results	Full match	-1.28	244.178	11.808	3.93359e+06	13	7			90.1	DDA for other ion	551670	1.74287e+06	491806	314764	88944.9	551670	1.51201e+07	267908	1.77862e+06	1.74287e+06	323852	2.55381e+06	491806	478590	254377	314764	228.471	79.9677	153.2	65.7625	2.169	5.537	1.562	0.186	2.169	48.036	0.56	6.992	5.537	0.677	10.039	1.562
FALSE		Uridine	C9 H12 N2 O6	Full match	Full match	Full match	Full match	-2.08	244.069	2.048	3.90714e+06	20	7	65.8	63.2	90.8	DDA for other ion	106559	284600	365617	182518	6.22814e+07	106009	106559	178354	430553	284600	458424	365617	324947	210838	182518	130444	243.639	63.8879	60.5962	52.3603	0.817	2.182	2.174	295.399	0.581	0.817	0.846	2.359	2.182	2.174	2.003	2.491
FALSE		Dodecanedioic acid	C12 H22 O4	Full match	Full match	No results	Full match	-1.87	230.151	14.936	3.90316e+06	14	1	86.5	9.3		DDA for other ion	1.05785e+07	1.20022e+07	3.23639e+06	9.35453e+06	1.05785e+07	1.09432e+07	1.02136e+07	9.41853e+06	1.20022e+07	1.25994e+07	7.00819e+07	3.23639e+06	3.23506e+06	1.25009e+07	9.35453e+06	6.31342e+06	50.6636	62.6881	199.374	67.5862	1.17	1.283	0.512	0.846	1.17	1.618	0.753	1.283	1.996	5.606	0.346	0.512
FALSE		Vorinostat	C14 H20 N2 O3	Full match	No results	No results	Full match	-0.73	264.147	11.587	3.88022e+06	26	0				DDA for other ion	84419.5	87615.9	25445.1	101445	71048	1.55293e+07	84419.5	67894.9	1.54245e+07	87615.9	313533	25445.1	17798.8	101445	631635	75507.7	241.891	241.835	172.159	180.484	1.118	1.16	0.236	0.7	24.586	1.118	0.669	24.42	1.16	3.091	0.04	0.236
FALSE		(R)-Pantothenate	C9 H17 N O5	Full match	Not the top hit	Full match	Full match	-2.45	219.11	9.463	3.85406e+06	4	6			85.8	DDA for other ion	2.75338e+06	3.85412e+06	3.17696e+06	3.65715e+06	122094	3.80843e+06	2.75338e+06	3.85412e+06	3.89338e+06	3.54186e+06	533716	3.17696e+06	4.28735e+06	3.65715e+06	3.54269e+06	3.74009e+06	145.195	102.207	140.727	105.387	0.736	1.054	0.897	0.033	1.075	0.736	1.054	1.099	0.947	0.146	0.897	1.146
FALSE		L-Leucyl-L-alpha-aspartyl-L-valine	C15 H27 N3 O6	Not the top hit	Invalid mass	No results	Full match	-0.77	345.19	11.86	3.84606e+06	4	7			99.6	DDA for other ion	1.35717e+07	1.44499e+07	4.26162e+06	2.54261e+06	1.44366e+07	1.80731e+06	1.35717e+07	1.63458e+06	1.64493e+07	1.44499e+07	9.22068e+06	4.26162e+06	1.76222e+06	2.54261e+06	3.37535e+06	2.02928e+06	105.363	132.315	128.375	108.625	5.678	4.873	1.263	5.678	0.535	6.688	0.643	4.873	7.121	3.626	1.263	0.868
FALSE		N-{[1-Cyclohexyl-2-(2-methyl-6-quinolinyl)-1H-benzimidazol-5-yl]carbonyl}-5-hydroxytryptophan	C35 H33 N5 O4	No match	Invalid mass	No results	Full match	2.69	587.255	10.423	3.83678e+06	3	3			94.4	DDA for other ion	134688	123675	1.93619e+06	84335.1	6.62032e+06	134688	126552	111716	5.1071e+06	123675	5.30832e+06	28538.9	1.93619e+06	112913	84335.1	62379.6	232.904	231.599	160.321	77.6831	2.029	1.983	31.039	58.632	1.597	2.029	0.989	60.557	1.983	47.012	0.338	31.039
FALSE		C75	C14 H22 O4	Full match	No results	No results	Full match	-0.91	254.152	15.322	3.82357e+06	12	0				DDA for other ion	1.3202e+07	1.46957e+07	3.95999e+06	1.14458e+07	1.24834e+07	1.3202e+07	1.33145e+07	1.23522e+07	1.52096e+07	1.46957e+07	4.53397e+07	3.63594e+06	3.95999e+06	1.66437e+07	1.14458e+07	7.80517e+06	59.8135	67.5836	157.528	74.0173	1.153	1.329	0.507	0.75	1.153	1.706	0.742	1.329	1.883	2.724	0.318	0.507
FALSE		1-(5-butyl-2-pyrazinyl)-3-(4-hydroxy-3-methoxyphenyl)-2-propen-1-one	C18 H20 N2 O3	Full match	Invalid mass	No results	Full match	-0.13	312.147	12.68	3.81401e+06	37	1			69	DDA for other ion	7.2883e+06	7.517e+06	2.51196e+06	6.31463e+06	7.07558e+06	8.92395e+06	7.2883e+06	7.517e+06	1.01461e+07	1.41922e+06	7.48203e+06	2.45877e+06	2.51196e+06	6.31463e+06	7.55545e+06	4.82291e+06	98.7115	124.286	126.382	96.0295	1.181	1.19	0.521	1.121	1.181	1.511	1.19	1.343	0.294	1.185	0.325	0.521
FALSE		5,8,12-Trihydroxy-2-oxododecanoic acid	C12 H22 O6	Full match	Invalid mass	No results	Full match	-0.78	262.141	13.122	3.7809e+06	12	8			99.6	DDA for other ion	1.22704e+07	1.08179e+07	4.36167e+06	9.84093e+06	1.22704e+07	1.12724e+07	1.26885e+07	1.01072e+07	1.38666e+07	1.08179e+07	9.77144e+07	3.95722e+06	4.36167e+06	1.15945e+07	9.84093e+06	7.54465e+06	42.4206	53.6742	208.804	58.5525	1.145	1.409	0.578	1.058	1.145	1.682	0.872	1.409	1.434	8.428	0.402	0.578
FALSE		Tyr-Ala	C12 H16 N2 O4	Not the top hit	Full match	No results	Full match	-0.91	252.111	10.225	3.72893e+06	32	3			97.8	DDA for other ion	139337	415221	557320	396554	127749	145232	139337	415221	550755	148813	557320	33296.4	1.8807e+06	545371	396554	66392.8	81.2314	76.175	178.202	104.396	0.366	1.389	1.022	0.234	0.366	2.099	0.761	1.389	2.241	1.022	0.084	28.327
FALSE		L-alpha-Aspartyl-L-phenylalanine	C13 H16 N2 O5	Full match	No results	No results	Full match	-0.37	280.106	10.752	3.67463e+06	20	0				No MS2	150580	889869	1.68632e+06	794758	1.76125e+06	150580	129010	889869	2.11237e+06	136465	1.68632e+06	525253	2.31345e+06	3.05433e+06	794758	239051	201.996	144.016	88.3361	115.174	0.54	0.571	0.661	0.577	0.189	0.54	0.291	2.658	0.571	0.552	0.661	9.678
FALSE		NP-018660	C13 H22 O3	Full match	Full match	No results	Partial match	-2.19	226.156	14.734	3.66868e+06	12	2	92.5	9.6	75.6	DDA for other ion	1.07121e+07	1.14858e+07	3.18077e+06	8.23859e+06	1.07121e+07	1.18026e+07	1.00553e+07	8.83284e+06	1.14858e+07	1.25883e+07	7.62449e+07	2.88392e+06	3.18077e+06	1.17421e+07	8.23859e+06	5.67266e+06	60.025	93.6819	204.667	96.2485	1.433	1.394	0.561	0.912	1.433	1.773	0.752	1.394	2.219	6.493	0.35	0.561
FALSE		MFCD00025556	C8 H14 N2 O5	Full match	Invalid mass	No results	Full match	-1.9	218.09	2.016	3.65956e+06	10	5			97.5	DDA for other ion	705432	1.01512e+06	2.15869e+06	733595	83682.9	2.1884e+06	705432	762601	1.01512e+06	1.41635e+06	381148	2.15869e+06	2.83893e+06	629138	788116	733595	166.119	101.873	70.4786	98.6304	0.962	1.288	2.739	0.133	2.777	0.962	1.212	1.288	1.931	0.606	2.739	3.87
FALSE		L-gamma-Glutamyl-L-leucine	C11 H20 N2 O5	Full match	Invalid mass	No results	Full match	-0.47	260.137	8.919	3.651e+06	9	7			99.8	DDA for other ion	443338	323345	1.23658e+06	1.68437e+06	129989	4.35054e+06	443338	135032	323345	2.15482e+06	590966	3.45333e+06	1.23658e+06	126828	2.72235e+06	1.68437e+06	202.483	177.263	93.7622	77.6097	1.025	1.065	1.269	1.025	1.598	0.263	1.065	0.119	1.279	4.66	1.269	0.734
FALSE		2H-1,2,3-Triazole-4,5-dicarbohydrazide	C4 H7 N7 O2	Full match	Invalid mass	No results	Full match	-2.68	185.066	1.913	3.58219e+06	4	6			100	DDA for other ion	2.42838e+06	2.70652e+06	3.30587e+06	2.7679e+06	754672	4.92768e+06	2.42838e+06	2.69216e+06	3.84935e+06	2.70652e+06	526095	3.33866e+06	3.30587e+06	2.7679e+06	2.30195e+06	2.83774e+06	141.353	105.972	116.04	106.079	0.856	0.973	1.165	0.273	2.141	0.856	0.973	1.672	0.954	0.19	1.45	1.165
FALSE		Ethyl 2-bromo-3-oxo-3-phenylpropanoate	C11 H11 Br O3	No match	Invalid mass	No results	Full match	4.23	269.99	14.564	3.57706e+06	3	7			100	DDA for other ion	1.19025e+07	7.06619e+06	5.84335e+06	4.43143e+06	1.53824e+07	1.19025e+07	1.10733e+07	7.06619e+06	3.87693e+06	8.12218e+06	2.26024e+08	5.16055e+06	5.84335e+06	2.93941e+06	5.99937e+06	4.43143e+06	55.7268	50.8336	228.471	43.1523	2.499	1.833	1.319	5.233	1.984	2.499	2.404	0.646	1.833	76.894	0.86	1.319
FALSE		1-{[4-(3-Fluorophenyl)-4-{2-[(3-exo)-3-(2-methyl-1H-benzimidazol-1-yl)-8-azabicyclo[3.2.1]oct-8-yl]ethyl}-1-piperidinyl]carbonyl}cyclobutanecarboxylic acid	C34 H41 F N4 O3	No match	Invalid mass	No results	Full match	0.32	572.316	12.861	3.57599e+06	2	6			99.8	DDA for other ion	8.74324e+06	8.57901e+06	4.58249e+06	8.73136e+06	8.90212e+06	6.41196e+06	8.74324e+06	8.92953e+06	8.57901e+06	8.12826e+06	5.00219e+06	4.58249e+06	3.3888e+06	9.20886e+06	8.73136e+06	4.847e+06	57.6889	78.8354	73.0341	53.606	0.967	0.983	0.543	0.967	0.734	1.804	0.97	0.983	1.677	0.543	0.525	0.699
FALSE		L-Tyrosyl-L-alpha-aspartyl-L-leucine	C19 H27 N3 O7	Not the top hit	Invalid mass	No results	Full match	-0.62	409.185	11.856	3.56721e+06	1	25			99.8	DDA for other ion	5.31848e+06	418513	2.76472e+06	4.04194e+06	8.05037e+06	5.31848e+06	5.04002e+06	418513	117165	6.93798e+06	4.2937e+06	1.78203e+06	2.76472e+06	3.03085e+06	6.53515e+06	4.04194e+06	65.0145	193.541	92.9646	48.6575	1.247	0.138	0.684	2.656	0.814	1.247	0.138	0.018	1.716	1.417	0.273	0.684
FALSE		2-methoxyestrone 3-glucosiduronic acid	C25 H32 O9	Full match	No results	No results	Full match	-0.64	476.204	15.443	3.54625e+06	17	0				No MS2	1.7563e+06	1.77638e+06	725272	2.21212e+06	619714	1.7563e+06	1.92178e+06	3.33806e+06	877024	1.77638e+06	433813	725272	1.57796e+06	2.21212e+06	3.25927e+06	1.23126e+06	115.183	128.004	133.429	114.386	0.539	1.443	0.223	0.28	0.539	1.561	1.509	0.269	1.443	0.196	0.223	1.282
FALSE		Dibutyl malate	C12 H22 O5	Full match	Invalid mass	No results	Full match	-1.29	246.146	13.198	3.54204e+06	4	5			93.6	DDA for other ion	2.79216e+06	5.85112e+06	3.37469e+06	1.88459e+06	1.62561e+06	8.63875e+06	2.79216e+06	2.04773e+06	5.85112e+06	6.2789e+06	3.80582e+06	2.28263e+06	3.37469e+06	5.89923e+06	1.88459e+06	1.48655e+06	90.4875	50.06	38.8141	130.411	1.878	3.105	1.211	0.276	4.584	1.878	0.347	3.105	4.224	0.645	1.211	2.27
FALSE		4-Methyl-6-(2-methyl-1H-imidazol-1-yl)-5-nitro-N-(tetrahydro-2H-pyran-4-yl)-2-pyrimidinamine	C14 H18 N6 O3	Full match	Invalid mass	No results	Full match	0.19	318.144	16.772	3.52665e+06	11	4			97	DDA for other ion	3.95696e+06	3.67548e+06	1.09113e+06	4.4815e+06	3.51192e+06	3.95696e+06	4.2224e+06	3.67548e+06	4.38034e+06	3.65532e+06	2.8157e+07	1.09113e+06	1.08425e+06	5.76484e+06	4.4815e+06	2.46547e+06	66.489	100.521	205.545	112.081	0.883	0.977	0.44	0.609	0.883	1.713	0.638	0.977	1.483	4.884	0.243	0.44
FALSE		FUROYL-LEUCINE	C11 H15 N O4	Full match	No results	No results	Full match	-2.51	225.1	15.816	3.51322e+06	22	0				DDA for other ion	8.10755e+06	8.20693e+06	1.8894e+06	6.13584e+06	7.14712e+06	8.10755e+06	8.56558e+06	5.82349e+06	9.12158e+06	8.20693e+06	3.92179e+07	1.79291e+06	1.8894e+06	8.09791e+06	6.13584e+06	3.9797e+06	72.5819	97.4757	193.018	97.359	1.321	1.487	0.475	0.883	1.321	2.152	0.719	1.487	2.062	4.843	0.292	0.475
FALSE		Boschnaloside	C16 H24 O8	Not the top hit	Invalid mass	No results	Full match	-0.65	344.147	13.552	3.49867e+06	17	18			84.4	DDA for other ion	2.28083e+06	3.25036e+06	1.14706e+06	3.2649e+06	1.34677e+06	2.28083e+06	3.06024e+06	3.91532e+06	1.70688e+06	3.25036e+06	619739	1.14706e+06	1.65812e+06	3.2649e+06	3.42307e+06	3.06666e+06	78.3849	90.9023	106.138	90.6175	0.666	1.06	0.335	0.412	0.666	0.998	1.199	0.499	1.06	0.19	0.335	0.541
FALSE		DECYL GALLATE	C17 H26 O5	Not the top hit	Invalid mass	No results	Full match	-0.03	310.178	15.613	3.48781e+06	20	5			83.5	DDA for other ion	1.00777e+07	7.68489e+06	3.13325e+06	6.65873e+06	1.24857e+07	1.00777e+07	8.92984e+06	7.68489e+06	1.06638e+07	7.03036e+06	6.98977e+07	3.13325e+06	2.90473e+06	1.24452e+07	6.65873e+06	5.2375e+06	50.9528	73.3567	204.822	92.2035	1.513	1.342	0.555	1.003	1.513	1.705	0.617	1.601	1.342	5.616	0.471	0.555
FALSE		Vorinostat	C14 H20 N2 O3	Full match	No results	No results	Full match	-0.62	264.147	11.688	3.47673e+06	26	0				DDA for other ion	620574	704517	806028	411478	130116	620574	1.33088e+07	514637	1.04584e+06	704517	488488	2.55659e+06	806028	925654	411059	411478	220.068	92.6396	114.931	111.042	1.51	1.712	1.959	0.141	1.51	32.344	0.556	2.544	1.712	0.528	6.22	1.959
FALSE		(4-{[(2,4-Diamino-6-pteridinyl)methyl](methyl)amino}phenyl)(4-morpholinyl)methanone	C19 H22 N8 O2	Full match	Unused	No results	Full match	-3.44	394.185	10.692	3.32795e+06	1	2			91.2	DDA for other ion	109012	101282	1.67561e+06	61764	5.77117e+06	109012	103840	85651.6	120170	101282	4.80154e+06	254186	1.67561e+06	71733.9	61764	49106.8	233.624	101.144	155.625	94.0329	2.115	1.946	34.122	80.452	1.765	2.115	1.194	1.946	2.062	66.935	4.115	34.122
FALSE		1-Deoxy-5-O-phosphonatopent-2-ulose	C5 H9 O7 P	Full match	Invalid mass	No results	Full match	-2.61	212.008	1.831	3.30328e+06	3	7			93	DDA for other ion	1.33018e+06	2.55465e+06	4.31325e+06	1.45664e+06	508586	3.96397e+06	1.33018e+06	2.11e+06	2.55465e+06	3.00761e+06	409314	4.31325e+06	4.66029e+06	1.33192e+06	1.45664e+06	1.70387e+06	155.279	105.321	83.6439	103.971	0.781	1.754	2.735	0.382	2.721	0.781	1.584	1.754	1.765	0.307	2.961	2.735
FALSE		Leu-Val	C11 H22 N2 O3	Full match	Invalid mass	No results	Full match	-1.74	230.163	10.582	3.28905e+06	8	1			71.6	DDA for other ion	131556	127369	483723	77619.9	250183	131556	123757	104511	140182	127369	483723	35960	1.65891e+06	91602.6	77619.9	58074.5	72.4904	98.7589	177.996	93.7296	2.131	1.806	5.281	2.731	1.695	2.131	1.141	1.806	2.193	5.281	0.463	28.565
FALSE		(-)-pinellic acid	C18 H34 O5	Not the top hit	No results	No results	Full match	0.71	330.241	14.768	3.25504e+06	10	0				No MS2	1.09751e+07	8.48986e+06	3.25968e+06	7.4523e+06	1.22618e+07	1.09751e+07	8.53e+06	8.48986e+06	9.03713e+06	2.70521e+06	6.95467e+07	3.12922e+06	3.25968e+06	1.0002e+07	7.4523e+06	5.19936e+06	47.1202	84.5546	203.715	75.0301	1.473	0.849	0.627	1.226	1.473	1.641	0.849	1.213	0.52	6.953	0.42	0.627
FALSE		PHA-793887	C19 H31 N5 O2	Full match	Partial match	No results	Full match	-3.35	361.247	13.482	3.15888e+06	1	1			72.8	DDA for other ion	2.03586e+06	8.04019e+06	2.25792e+06	6.07492e+06	3.10983e+06	1.43315e+06	2.03586e+06	8.04019e+06	8.09453e+06	1.09338e+06	4.91949e+07	2.25792e+06	1.48396e+06	9.24749e+06	6.07492e+06	3.53486e+06	108.093	122.018	200.913	104.479	0.336	0.869	0.42	0.336	0.236	0.576	0.869	1.332	0.309	5.32	0.372	0.42
FALSE		4-(2-Hydroxyphenyl)-2-phenyl-1-(2-thienyl)-1,4-butanedione	C20 H16 O3 S	No results	Invalid mass	No results	Full match	3.54	336.083	1.922	3.1543e+06	43	11			100	DDA for other ion	974218	714133	2.15895e+06	520912	1.28543e+06	974218	361783	636181	1.03613e+06	714133	381132	2.15895e+06	2.2601e+06	298107	520912	656014	115.786	95.524	77.5031	104.492	1.87	1.989	3.445	4.312	1.87	0.551	2.134	1.989	1.089	1.279	4.145	3.445
FALSE		1-[2-({1-[(4-Fluorophenyl)(phenyl)methyl]-2-naphthyl}oxy)ethyl]azepane	C31 H32 F N O	No match	Invalid mass	No results	Full match	-4.68	453.245	11.971	3.10726e+06	6	4			91.3	DDA for other ion	186746	213604	107993	343154	208374	180755	186746	158048	213604	309693	942073	107993	103461	343154	1.04615e+07	129890	47.6139	97.9414	149.299	231.723	0.607	0.461	0.797	0.607	0.017	1.438	0.461	0.02	2.384	2.745	0.01	0.797
FALSE		(2E)-1-(2-Furyl)-3-(3-thienyl)-2-propen-1-one	C11 H8 O2 S	Not the top hit	Invalid mass	No results	Full match	4.21	204.025	2.703	3.10598e+06	3	12			97.3	DDA for other ion	1.5214e+06	2.36181e+06	3.5696e+06	2.26975e+06	95870.3	1.75475e+06	1.5214e+06	2.36181e+06	2.62298e+06	1.71206e+06	476972	3.5696e+06	3.60558e+06	2.60452e+06	1.58349e+06	2.26975e+06	135.081	103.546	71.3456	108.149	0.67	0.907	1.589	0.037	1.108	0.67	0.907	1.656	0.754	0.183	2.254	1.589
FALSE		Imazapyr	C13 H15 N3 O3	Full match	Not the top hit	No results	Full match	-1.11	261.111	11	3.09158e+06	23	2			65.2	DDA for other ion	998218	1.03667e+07	1.24968e+06	5.47446e+06	6.6468e+06	501144	998218	1.03667e+07	1.22103e+07	386017	4.21966e+06	1.24968e+06	1.10326e+06	4.63821e+06	8.12844e+06	5.47446e+06	191.41	143.421	122.115	90.4772	0.182	1.502	0.202	1.433	0.062	0.182	2.235	1.502	0.071	0.91	0.154	0.202
FALSE		1-Anilino-8-napthalenesulfonate	C16 H12 N O3 S	No match	Invalid mass	No results	Full match	1.85	298.054	15.209	3.05182e+06	13	3			81.9	DDA for other ion	8.68452e+06	8.9458e+06	1.55059e+06	6.04935e+06	6.33473e+06	8.68452e+06	1.04259e+07	8.69981e+06	1.48337e+07	8.9458e+06	3.07437e+07	1.55059e+06	1.54413e+06	7.39071e+06	5.77753e+06	6.04935e+06	82.4763	85.2502	179.96	46.2061	1.503	1.479	0.268	0.857	1.503	1.723	1.177	2.567	1.479	4.16	0.268	0.255
FALSE		Ormetoprim	C14 H18 N4 O2	Not the top hit	Invalid mass	No results	Full match	-4.74	274.142	14.299	3.03714e+06	29	7			90.1	DDA for other ion	6.41549e+06	5.61605e+06	2.23728e+06	4.87008e+06	2.07308e+06	1.01499e+07	6.41549e+06	3.91731e+06	6.71978e+06	5.61605e+06	5.59163e+06	2.23728e+06	1.22476e+06	4.87008e+06	5.682e+06	2.97577e+06	113.67	68.4847	113.14	88.7033	1.786	1.183	0.412	0.426	1.786	2.156	0.804	1.183	1.887	1.148	0.394	0.412
FALSE		TU4153400	C25 H32 O8	Not the top hit	No results	No results	Full match	-0.54	460.209	15.814	3.03697e+06	22	0				DDA for other ion	856123	1.83652e+06	510702	2.74134e+06	209048	1.07203e+06	856123	2.44864e+06	1.01228e+06	1.83652e+06	674368	370280	510702	2.74134e+06	3.12253e+06	1.41091e+06	98.1694	93.8104	77.9204	85.301	0.343	0.893	0.246	0.076	0.343	0.607	0.893	0.324	1.302	0.246	0.119	0.362
FALSE		10,16-Dihydroxyhexadecanoic acid	C16 H32 O4	Not the top hit	No results	No results	Full match	-0.29	288.23	15.663	3.02377e+06	13	0				No MS2	7.74101e+06	6.18046e+06	2.39499e+06	5.95982e+06	8.91593e+06	6.64238e+06	7.74101e+06	6.18046e+06	7.41508e+06	5.88441e+06	7.66029e+07	2.39499e+06	2.10701e+06	7.34715e+06	5.95982e+06	4.21981e+06	40.2773	62.7837	215.512	69.204	1.214	1.244	0.499	1.214	1.115	1.834	0.841	1.244	1.394	10.426	0.402	0.499
FALSE		1,5-Dinitro-3,7-dinitroso-1,3,5,7-tetrazocane	C4 H8 N8 O6	Full match	Invalid mass	No results	Full match	0.48	264.057	1.739	2.99302e+06	2	5			90.1	DDA for other ion	77892	83317.6	893989	52336.7	70000	82592.7	77892	69944.6	83317.6	83603.8	355747	893989	1.50905e+06	54143.4	52336.7	38849.4	67.6127	69.6214	132.198	56.5687	1.578	1.592	17.081	1.293	1.578	2.005	1.292	1.592	2.152	6.57	17.081	38.844
FALSE		2,2,3,3,4,4,4-Heptafluoro-1-sulfinyl-1-butanamine	C4 H2 F7 N O S	No match	Invalid mass	No results	Full match	1.37	244.975	2.029	2.90679e+06	1	3			84	DDA for other ion	4.65384e+06	1.43602e+06	7.03971e+06	1.86845e+06	1.30489e+06	4.69768e+06	4.65384e+06	1.8341e+06	1.43602e+06	1.41891e+06	404246	7.52512e+06	7.03971e+06	631560	2.66338e+06	1.86845e+06	125.611	100.416	142.041	128.67	2.066	0.759	2.825	2.066	1.764	2.491	2.904	0.539	0.759	0.64	2.825	3.768
FALSE		11-(Cyclopropylcarbonyl)-10-(2,4-dichlorophenyl)-7,7-dimethyl-5,6,7,8,10,11-hexahydro-9H-pyrido[3,2-b][1,4]benzodiazepin-9-one	C24 H23 Cl2 N3 O2	No match	Invalid mass	No results	Full match	3.64	455.118	13.367	2.88193e+06	9	8			99.7	DDA for other ion	897762	1.14672e+06	1.68398e+06	2.6676e+06	3.64073e+06	894165	897762	2.90183e+06	1.14672e+06	825954	1.68398e+06	2.97347e+06	1.59307e+06	2.6676e+06	2.87599e+06	1.52517e+06	83.0424	70.1183	90.869	83.5706	0.589	0.542	1.034	1.365	0.311	0.589	1.088	0.399	0.542	0.631	1.034	1.045
FALSE		2,6-Diphenylphenol	C18 H14 O	Not the top hit	Invalid mass	No results	Full match	-3.99	246.103	11.169	2.86423e+06	14	7			99.8	DDA for other ion	817208	203236	2.06006e+06	1.9144e+06	5.35376e+06	742142	817208	4.32058e+06	203236	178877	4.79446e+06	2.06006e+06	741045	1.58727e+06	3.81877e+06	1.9144e+06	178.722	211.435	129.825	102.459	0.427	0.093	0.539	3.373	0.194	0.427	2.722	0.053	0.093	3.021	0.539	0.387
FALSE		1-(2-Deoxy-beta-D-erythro-pentofuranosyl)-5-iodo-3,4-dihydro-2(1H)-pyrimidinone	C9 H13 I N2 O4	No match	Invalid mass	No results	Full match	-0.31	339.992	15.266	2.85128e+06	2	3			85.3	DDA for other ion	9.37839e+06	7.45787e+06	1.61969e+06	4.9993e+06	5.46972e+06	9.37839e+06	9.72669e+06	5.49952e+06	1.25212e+07	7.45787e+06	2.00691e+07	1.61969e+06	1.41382e+06	5.39922e+06	4.9993e+06	3.87922e+06	97.1145	111.966	154.829	93.1702	1.876	1.923	0.364	1.013	1.876	2.507	1.019	2.505	1.923	3.717	0.324	0.364
FALSE		Leu-Leu	C12 H24 N2 O3	Full match	No results	No results	Full match	-1.37	244.178	11.671	2.82477e+06	13	0				No MS2	865240	93091.1	1.469e+06	76713.6	7.10083e+06	865240	531718	93091.1	1.00388e+07	90601.6	6.78853e+06	170548	1.469e+06	76713.6	75763.8	83547.6	183.23	238.327	180.823	82.3514	11.42	1.213	17.583	92.563	11.42	6.364	1.213	132.501	1.084	88.492	2.251	17.583
FALSE		6-Bromo-3-isopropenyl-7-oxo-1,3,5-cycloheptatrien-1-yl acetate	C12 H11 Br O3	No match	Invalid mass	No results	Full match	3.64	281.99	15.581	2.82139e+06	2	1			85.1	DDA for other ion	1.01466e+07	5.19392e+06	4.30785e+06	4.53927e+06	1.13287e+07	6.97538e+06	1.01466e+07	5.19392e+06	6.72321e+06	5.13675e+06	1.57116e+08	4.30785e+06	3.90877e+06	6.62893e+06	4.53927e+06	3.89734e+06	44.2689	20.1651	225.946	39.5237	1.709	1.318	1.003	1.709	1.537	2.603	0.784	1.481	1.318	23.702	0.949	1.003
FALSE		1-(beta-D-Arabinofuranosyl)-4-hexyl-2,3-dihydro-1H-1,2,3-triazole	C13 H25 N3 O4	Full match	No results	No results	Full match	-0.37	287.184	11.597	2.80608e+06	2	0				No MS2	176570	148767	1.44089e+06	602703	157285	176570	4.25407e+06	151587	148767	137172	2.70752e+06	483291	1.44089e+06	602703	939052	375979	220.951	48.2302	120.905	103.488	0.261	0.252	3.832	0.261	0.188	11.315	0.252	0.158	0.365	4.492	0.515	3.832
FALSE		2,3,4,5,6,7,8-Heptahydroxyoctanal	C8 H16 O8	Full match	Invalid mass	No results	Full match	-1.34	240.084	1.962	2.79926e+06	1	4			86.4	DDA for other ion	103019	937403	1.46365e+06	56774.6	103019	323126	100442	176663	937403	1.16628e+06	420052	1.65363e+06	1.46365e+06	159290	56117	56774.6	88.6828	120.689	117.494	75.3046	1.769	16.704	25.78	0.647	5.758	1.769	1.109	16.704	20.542	2.637	29.468	25.78
FALSE		Talsupram	C20 H25 N S	Full match	Invalid mass	No results	Full match	-0.23	311.171	14.705	2.77537e+06	2	1			98.8	DDA for other ion	5.23106e+06	7.25456e+06	1.7227e+06	5.31781e+06	5.40465e+06	4.53283e+06	5.23106e+06	7.25456e+06	9.38566e+06	6.4198e+06	2.60806e+07	1.62347e+06	1.7227e+06	5.31781e+06	1.09748e+07	2.93237e+06	45.0829	79.6618	189.411	98.6468	1.016	1.364	0.587	1.016	0.413	1.784	1.364	0.855	2.189	4.904	0.148	0.587
FALSE		Glycinamide, N-[(1,1-dimethylethoxy)carbonyl]-4-nitrophenylalanyl-N1-ethyl-	C18 H26 N4 O6	Not the top hit	No results	No results	Full match	0.13	394.185	10.813	2.6892e+06	1	0				No MS2	101149	5.1442e+06	388377	689426	86867.3	251638	101149	5.73116e+06	5.1442e+06	609589	388377	25097.5	2.19982e+06	5.00217e+06	103766	689426	72.1898	129.1	126.423	206.082	0.147	1.146	0.242	0.017	2.425	0.147	1.146	49.575	0.884	0.078	0.242	3.191
FALSE		(2R)-2-[(3S,4S)-3-{[4-(3-Benzyl-1-ethyl-1H-pyrazol-5-yl)-1-piperidinyl]methyl}-4-(3-fluorophenyl)-1-pyrrolidinyl]-3-cyclopropylpropanoic acid	C34 H43 F N4 O2	No match	Invalid mass	No results	Full match	0.74	558.337	12.794	2.67609e+06	3	6			99.8	DDA for other ion	3.2794e+06	3.16094e+06	2.88126e+06	3.05459e+06	3.2794e+06	4.50132e+06	3.03847e+06	3.39063e+06	3.16094e+06	2.57716e+06	2.88126e+06	3.01717e+06	2.7593e+06	3.85595e+06	3.05459e+06	2.09103e+06	45.2765	46.4479	51.1969	50.2841	1.453	1.035	0.988	0.85	1.474	1.453	0.879	1.035	1.232	0.747	0.988	1.32
FALSE		1-(Propyldisulfanyl)-1-(propylsulfinyl)propane	C9 H20 O S3	No results	Invalid mass	No results	Full match	-3.95	240.067	17.873	2.538e+06	5	4			92.4	DDA for other ion	8.61472e+06	6.24432e+06	3.269e+06	6.15481e+06	1.22846e+07	8.61472e+06	8.31846e+06	6.24432e+06	6.9116e+06	6.17247e+06	1.13316e+08	2.95044e+06	3.269e+06	9.09844e+06	6.15481e+06	4.02517e+06	44.9531	73.9688	222.317	90.49	1.4	1.123	0.812	1.35	1.4	2.067	0.686	1.123	1.533	12.454	0.479	0.812
FALSE		9-Hydroxynonanoic acid	C9 H18 O3	Full match	No results	No results	Full match	-4.71	174.125	14.981	2.52852e+06	19	0				No MS2	6.73541e+06	6.45236e+06	2.37187e+06	7.41241e+06	6.73541e+06	6.6666e+06	7.10049e+06	6.4066e+06	8.27599e+06	6.45236e+06	5.77823e+07	2.29799e+06	2.37187e+06	8.03713e+06	7.41241e+06	4.26796e+06	46.4789	55.7137	206.891	67.24	0.899	1.117	0.556	0.838	0.899	1.664	0.797	1.117	1.512	7.189	0.31	0.556
FALSE		Actinonin	C19 H35 N3 O5	Full match	Invalid mass	No results	Full match	-0.79	385.257	11.97	2.51752e+06	2	3			89.2	DDA for other ion	131052	111227	77575.2	144563	116859	131052	157560	91090	111227	193881	1.64934e+06	73849.3	77575.2	144563	8.47556e+06	88849.4	48.3185	97.2255	200.918	236.506	0.808	0.63	0.873	0.808	0.015	1.773	0.63	0.013	2.182	11.409	0.009	0.873
FALSE		Glycocholic acid	C26 H43 N O6	Not the top hit	Full match	No results	Full match	-0.78	465.309	14.829	2.49152e+06	8	1	78.7	8.9		DDA for other ion	3.07716e+06	5.1631e+06	2.22765e+06	5.09722e+06	4.8541e+06	3.07716e+06	2.64119e+06	6.26116e+06	3.73665e+06	5.1631e+06	2.22765e+06	2.20482e+06	2.4344e+06	5.09722e+06	8.10478e+06	2.56301e+06	71.3354	67.1548	49.8664	67.6167	0.952	1.228	0.437	0.952	0.38	1.031	1.228	0.461	2.014	0.437	0.272	0.95
FALSE		[Similar to: Υ-Aminobutyric acid (GABA); ΔMass: 285.2303 Da]	C21 H36 N6 O	Full match	Invalid mass	No results	No results	-3.74	388.294	15.109	2.39255e+06	0	9			99.6	DDA for other ion	8.36948e+06	6.29025e+06	3.05652e+06	7.58308e+06	8.40333e+06	7.11527e+06	8.36948e+06	6.22025e+06	7.68216e+06	6.29025e+06	6.8564e+07	2.75491e+06	3.05652e+06	8.18577e+06	7.58308e+06	4.486e+06	35.7117	48.9542	211.096	57.6656	1.027	1.013	0.681	1.027	0.938	1.866	0.76	1.013	1.402	8.376	0.363	0.681
FALSE		2-Acetamido-4-(2-amino-5-methoxyphenyl)-4-oxobutanoic acid	C13 H16 N2 O5	Full match	Invalid mass	No results	Full match	-0.59	280.106	11.054	2.37015e+06	20	4			98.2	DDA for other ion	135960	240991	470436	115260	86722	953069	135960	130187	240991	1.8328e+06	385948	470436	1.19654e+06	150995	115260	87608.2	188.327	177.596	132.412	25.9804	1.552	2.091	4.082	0.574	8.269	1.552	0.862	2.091	20.92	2.556	4.082	13.658
FALSE		Leu-Leu	C12 H24 N2 O3	Full match	Invalid mass	No results	Full match	-1.48	244.178	11.608	2.35014e+06	13	7			99.8	DDA for other ion	275183	516945	364216	7.50508e+06	71405	714582	275183	7.32328e+06	516945	403447	324739	1.77526e+06	364216	8.28924e+06	7.50508e+06	3.64165e+06	97.3891	202.965	121.234	108.889	0.076	0.111	0.1	0.009	0.095	0.076	0.883	0.069	0.111	0.039	0.237	0.1
FALSE		11343172	C11 H21 N O3	Full match	Invalid mass	No results	Full match	-2.69	215.152	13.789	2.32465e+06	8	1			70.5	DDA for other ion	8.41989e+06	8.28628e+06	3.07376e+06	7.59567e+06	9.81218e+06	8.41989e+06	8.04011e+06	7.55468e+06	8.91559e+06	8.28628e+06	5.75696e+07	2.86527e+06	3.07376e+06	7.59567e+06	8.79836e+06	4.8217e+06	47.2065	54.8585	202.5	61.5424	1.292	1.013	0.637	1.292	0.957	1.667	0.995	1.013	1.719	7.579	0.326	0.637
FALSE		Catalpol	C15 H22 O10	Not the top hit	No results	No results	Full match	1.42	362.122	15.101	2.22983e+06	26	0				DDA for other ion	2.51903e+06	2.24153e+06	1.50346e+06	1.86427e+06	2.16257e+06	2.66901e+06	2.51903e+06	1.89181e+06	2.60765e+06	2.24153e+06	1.28614e+07	1.50346e+06	535235	2.5629e+06	1.86427e+06	1.25388e+06	78.7657	80.0295	178.658	87.8859	1.432	1.399	0.806	0.844	1.432	2.009	0.738	1.399	1.788	5.018	0.806	0.427
FALSE		met-pro	C10 H18 N2 O3 S	Full match	Invalid mass	No results	Full match	-1.15	246.104	11.605	2.22343e+06	4	7			99.8	DDA for other ion	89061.5	103721	538328	89386.7	69983.2	89061.5	3.90494e+06	69245.6	103721	157879	317154	1.73159e+06	538328	61805.6	89386.7	257206	232.771	74.3757	109.604	114.824	1.132	1.12	5.131	1.132	0.996	15.182	1.12	1.16	0.614	5.131	19.372	2.093
FALSE		Troxipide	C15 H22 N2 O4	Full match	Invalid mass	No results	Full match	-0.23	294.158	11.552	2.19412e+06	36	2			78.7	DDA for other ion	5.27804e+06	6.27007e+06	1.10134e+06	3.79312e+06	5.27804e+06	8.2296e+06	4.95604e+06	6.95463e+06	6.27007e+06	2.46743e+06	5.52837e+06	1.10134e+06	16303.2	3.79312e+06	6.69888e+06	3.39805e+06	109.616	123.887	188.551	119.583	1.391	0.936	0.164	1.391	1.229	1.458	1.833	0.936	0.726	1.457	0.164	0.005
FALSE		7-Isobutyl-9-methoxy-6,7-dihydro-5H-[1]benzothieno[2,3-f][1,2,4]triazolo[4,3-d][1,4]diazepine	C17 H20 N4 O S	Not the top hit	Not the top hit	No results	Full match	-4.27	328.134	17.244	2.18707e+06	7	10			94.7	DDA for other ion	3.60716e+06	2.8142e+06	1.42299e+06	2.35454e+06	3.60716e+06	3.33614e+06	3.65134e+06	2.31057e+06	3.45504e+06	2.8142e+06	3.98214e+07	1.31487e+06	1.42299e+06	2.37528e+06	2.35454e+06	1.34222e+06	40.9389	100.139	214.676	98.8922	1.519	1.467	1.06	1.519	1.417	2.72	0.973	1.467	2.097	16.765	0.558	1.06
FALSE		1-((2-(Dimethylamino)ethyl)amino)-7-hydroxy-4-(hydroxymethyl)-9H-xanthen-9-one	C18 H20 N2 O4	Not the top hit	No results	No results	Full match	-0.49	328.142	11.668	2.03683e+06	37	0				DDA for other ion	5.42488e+06	6.31176e+06	1.08611e+06	5.72223e+06	5.42488e+06	6.27058e+06	5.31133e+06	6.31176e+06	8.88297e+06	1.31334e+06	5.15988e+06	1.01729e+06	1.08611e+06	5.72223e+06	6.27744e+06	3.75865e+06	99.2425	130.226	151.021	99.0335	0.999	1.103	0.289	0.948	0.999	1.413	1.103	1.415	0.349	0.902	0.162	0.289
FALSE		L-(+)-Tartaric acid	C4 H6 O6	Full match	Full match	No results	Full match	-3.93	150.016	16.681	1.90858e+06	4	6	93.1	9.7	75.3	DDA for other ion	4.67062e+06	4.26678e+06	2.00268e+06	3.86225e+06	4.67062e+06	3.91962e+06	5.26353e+06	5.25741e+06	4.26678e+06	3.50887e+06	6.2234e+07	1.6978e+06	2.00268e+06	4.73442e+06	3.81846e+06	3.86225e+06	23.4453	26.1526	221.609	19.0991	1.026	1.11	0.519	0.987	1.026	1.363	1.11	1.117	0.909	13.145	0.445	0.519
FALSE		9-Hydroxynonanoic acid	C9 H18 O3	Full match	No results	No results	Full match	-4.21	174.125	14.695	1.81095e+06	19	0				No MS2	4.92481e+06	5.18302e+06	1.61473e+06	4.46195e+06	5.25362e+06	4.92481e+06	4.50576e+06	4.35071e+06	5.18302e+06	5.218e+06	2.82608e+07	1.61473e+06	1.435e+06	4.76204e+06	4.46195e+06	3.15682e+06	44.5732	49.478	194.438	46.0161	1.104	1.162	0.455	1.103	1.104	1.427	0.914	1.162	1.653	5.935	0.362	0.455
[truncated: 18 more columns]
