# Supplementary material for: A novel approach to interrogating the effects of chemical warfare agent exposure using organ-on-a-chip technology and multiomic analysis
Source: PLoS One. 2023 Feb 13;18(2):e0280883. doi: 10.1371/journal.pone.0280883 (PMC9925079; doi:10.1371/journal.pone.0280883)
Supplement: S3 File — (XLSX) [file pone.0280883.s005.xlsx]

## Sheet: Compounds
Checked	Tags	Name	Formula	Annot. Source: Predicted Compositions	Annot. Source: mzCloud Search	Annot. Source: Metabolika Search	Annot. Source: ChemSpider Search	Annot. DeltaMass [ppm]	Calc. MW	RT [min]	Area (Max.)	# ChemSpider Results	# mzCloud Results	mzCloud Best Match	mzCloud Best Match Confidence	mzCloud Best Sim. Match	MS2	Group Area: _12pt5uM_	Group Area: _25uM_	Group Area: _6pt25uM_	Group Area: Control	Replicate Grouped Area: _12pt5uM_,_1_	Replicate Grouped Area: _12pt5uM_,_2_	Replicate Grouped Area: _12pt5uM_,_3_	Replicate Grouped Area: _25uM_,_1_	Replicate Grouped Area: _25uM_,_2_	Replicate Grouped Area: _25uM_,_3_	Replicate Grouped Area: _6pt25uM_,_1_	Replicate Grouped Area: _6pt25uM_,_2_	Replicate Grouped Area: _6pt25uM_,_3_	Replicate Grouped Area: Control,_1_	Replicate Grouped Area: Control,_2_	Replicate Grouped Area: Control,_3_	Group CV [%]: _12pt5uM_	Group CV [%]: _25uM_	Group CV [%]: _6pt25uM_	Group CV [%]: Control	Ratio: (_12pt5uM_) / (Control)	Ratio: (_25uM_) / (Control)	Ratio: (_6pt25uM_) / (Control)	Bio. Rep. Ratio: (_12pt5uM_,_1_) / (Control,_1_)	Bio. Rep. Ratio: (_12pt5uM_,_2_) / (Control,_2_)	Bio. Rep. Ratio: (_12pt5uM_,_3_) / (Control,_3_)	Bio. Rep. Ratio: (_25uM_,_1_) / (Control,_1_)	Bio. Rep. Ratio: (_25uM_,_2_) / (Control,_2_)	Bio. Rep. Ratio: (_25uM_,_3_) / (Control,_3_)	Bio. Rep. Ratio: (_6pt25uM_,_1_) / (Control,_1_)	Bio. Rep. Ratio: (_6pt25uM_,_2_) / (Control,_2_)	Bio. Rep. Ratio: (_6pt25uM_,_3_) / (Control,_3_)
FALSE		L-Norleucine	C6 H13 N O2	Full match	Full match	Partial match	Full match	-1.92	131.094	7.176	8.42615e+09	66	27	99	9.9	83	DDA for preferred ion	2.10059e+08	4.06847e+08	1.50573e+08	9.77696e+07	2.56242e+08	2.0572e+08	2.10059e+08	7.67567e+09	4.06847e+08	2.12458e+08	1.50573e+08	3.16582e+07	1.35957e+10	1.63363e+08	7.76216e+07	9.77696e+07	74.4774	220.327	236.728	95.9958	2.149	5.241	0.922	1.569	2.65	2.149	46.985	5.241	2.173	0.922	0.408	139.058
FALSE		L-Norleucine	C6 H13 N O2	Full match	Full match	Partial match	Not the top hit	-1.16	131.094	6.933	8.14398e+09	66	53	99	10	92.6	DDA for preferred ion	2.8078e+09	5.80258e+09	3.67266e+09	5.48772e+09	2.8078e+09	4.07234e+09	1.8598e+09	2.58296e+09	5.80258e+09	7.74382e+09	3.67266e+09	5.85227e+09	2.14218e+09	6.91846e+09	5.25844e+09	5.48772e+09	102.821	82.763	87.7849	17.6265	0.406	1.103	0.531	0.406	0.774	0.339	0.373	1.103	1.411	0.531	1.113	0.39
FALSE		N-[(1E)-1,3-Butadien-1-yl]-N-propylacetamide	C9 H15 N O	Full match	Invalid mass	No results	Full match	-4.31	153.115	7.558	7.18688e+09	26	6			74.1	DDA for preferred ion	4.84784e+07	2.96593e+09	2.89046e+09	2.85656e+09	4.84784e+07	4.60637e+07	6.0677e+07	2.96593e+09	5.3853e+07	4.37821e+09	8.1088e+08	2.89046e+09	6.16198e+09	2.85656e+09	8.34574e+08	4.31102e+09	86.1933	157.086	150.841	137.16	0.017	1.016	1.429	0.017	0.055	0.014	1.038	0.065	1.016	0.284	3.463	1.429
FALSE		D-(+)-Proline	C5 H9 N O2	Full match	Full match	Full match	Full match	-0.76	115.063	7.636	5.57699e+09	55	29	99.7	10	78.7	DDA for preferred ion	4.56605e+08	4.70845e+08	1.37085e+08	1.81898e+08	4.56605e+08	4.92479e+08	4.31548e+08	6.89657e+09	4.70845e+08	2.08175e+08	9.96517e+07	1.37085e+08	8.94054e+09	1.81898e+08	1.84864e+08	1.22811e+08	82.0714	214.955	234.91	29.6187	2.664	2.547	0.742	2.51	2.664	3.514	37.914	2.547	1.695	0.548	0.742	72.799
FALSE		oxazine	C4 H5 N O	Full match	No results	No results	Full match	2.35	83.0373	7.686	5.56937e+09	26	0				DDA for preferred ion	5.58196e+08	6.03497e+08	4.6878e+08	3.30777e+08	5.58196e+08	5.2597e+08	7.95579e+08	6.99024e+09	6.03497e+08	3.20364e+08	4.2361e+08	4.6878e+08	8.98309e+09	3.65554e+08	3.23399e+08	3.30777e+08	44.7108	205.12	214.535	19.0536	1.626	1.866	1.45	1.527	1.626	2.405	19.122	1.866	0.969	1.159	1.45	27.158
FALSE		D-(+)-Proline	C5 H9 N O2	Full match	Full match	Full match	Partial match	0.59	115.063	7.396	5.56086e+09	55	20	99.7	10	78.8	DDA for preferred ion	3.53331e+09	4.00241e+09	4.08665e+09	5.14697e+09	2.78397e+09	3.86815e+09	3.53331e+09	2.58912e+09	4.00241e+09	5.94836e+09	3.0133e+09	5.3824e+09	4.08665e+09	6.14676e+09	4.86961e+09	5.14697e+09	94.4863	77.6186	78.5037	16.8345	0.686	0.822	0.794	0.453	0.794	0.686	0.421	0.822	1.156	0.49	1.105	0.794
FALSE		D-(+)-Pyroglutamic Acid	C5 H7 N O3	Full match	Full match	Full match	Full match	2.05	129.043	7.822	4.67796e+09	31	2	93.6	9.7		DDA for preferred ion	2.04567e+09	3.0428e+09	2.34499e+09	4.36245e+09	1.72922e+09	2.3743e+09	2.04567e+09	3.0428e+09	2.04876e+09	4.44706e+09	2.34499e+09	3.33455e+09	2.12227e+09	5.2513e+09	3.92524e+09	4.36245e+09	109.146	92.1395	76.4787	24.4003	0.469	0.579	0.486	0.329	0.605	0.469	0.579	0.522	1.019	0.447	0.85	0.486
FALSE		Dopastin	C9 H17 N3 O3	Full match	Invalid mass	No results	Full match	-3.21	215.126	6.919	4.36765e+09	3	29			97.6	DDA for preferred ion	1.31595e+08	1.87358e+08	1.5583e+08	1.94099e+08	1.31595e+08	1.11652e+08	4.24335e+08	1.32774e+08	2.01869e+08	1.87358e+08	1.7891e+08	1.43009e+08	1.5583e+08	1.50487e+08	1.94099e+08	2.34714e+08	136.78	78.3687	93.0077	27.1293	0.874	0.882	0.737	0.874	0.575	1.808	0.882	1.04	0.798	1.189	0.737	0.664
FALSE		metharbital	C9 H14 N2 O3	Full match	Not the top hit	No results	Full match	-2.77	198.1	6.92	4.28446e+09	9	15			97.6	DDA for preferred ion	1.22916e+08	1.86625e+08	1.64316e+08	1.93098e+08	1.22916e+08	1.18308e+08	4.16665e+08	1.32357e+08	1.88555e+08	1.86625e+08	1.73709e+08	1.50264e+08	1.64316e+08	1.49764e+08	1.93098e+08	2.33419e+08	143.738	83.3687	94.3064	27.1153	0.821	0.884	0.778	0.821	0.613	1.785	0.884	0.976	0.8	1.16	0.778	0.704
FALSE		L-Histidine	C6 H9 N3 O2	Full match	Full match	Full match	Full match	-1.01	155.069	9.171	3.79309e+09	19	392	99.4	98.6	86.5	DDA for preferred ion	2.64291e+09	3.53526e+09	2.27215e+09	4.1654e+09	2.64291e+09	5.88628e+09	2.49571e+09	5.48964e+09	2.49574e+09	3.53526e+09	2.27215e+09	2.87633e+09	1.94334e+09	5.45527e+09	3.37801e+09	4.1654e+09	89.4194	58.2693	60.8007	32.1635	0.599	0.849	0.467	0.484	1.743	0.599	1.006	0.739	0.849	0.417	0.851	0.467
FALSE		D-(+)-Pyroglutamic Acid	C5 H7 N O3	Full match	Full match	Full match	Full match	2.12	129.043	7.7	3.65946e+09	31	2	68	8.4		DDA for preferred ion	5.59312e+08	3.1239e+09	6.52588e+08	7.05954e+07	3.23758e+07	5.59312e+08	5.73904e+08	3.1239e+09	3.77109e+07	3.63985e+09	5.26198e+07	6.52588e+08	7.96707e+08	1.18646e+07	7.05954e+07	3.03138e+08	144.251	142.412	121.148	150.547	2.729	12.007	4.435	2.729	7.923	1.893	263.297	0.534	12.007	4.435	9.244	2.628
FALSE		L-Histidine	C6 H9 N3 O2	Full match	Full match	Full match	Full match	0.02	155.069	8.917	3.63545e+09	19	91	99.3	98	88.5	DDA for preferred ion	1.25953e+09	5.96421e+08	2.16565e+09	1.35758e+09	8.28746e+08	5.43562e+09	1.25953e+09	8.22428e+07	1.425e+09	5.96421e+08	2.16565e+09	2.3162e+09	7.03099e+08	1.35758e+09	1.4206e+09	2.48234e+08	137.507	95.6621	83.7736	132.872	3.826	1.003	1.63	0.61	3.826	5.074	0.061	1.003	2.403	1.595	1.63	2.832
FALSE		L-Valine	C5 H11 N O2	Full match	Full match	Full match	Partial match	0.45	117.079	7.175	3.60207e+09	60	18	99.8	10	77	DDA for preferred ion	2.00964e+09	3.01219e+09	1.93054e+09	2.66229e+09	2.00964e+09	2.60635e+09	1.58805e+09	1.59341e+09	3.01219e+09	3.93117e+09	1.93054e+09	2.49717e+09	7.32452e+08	3.46026e+09	2.59472e+09	2.66229e+09	29.7368	59.4542	96.2851	28.5529	0.596	1.161	0.558	0.581	1.004	0.596	0.46	1.161	1.477	0.558	0.962	0.275
FALSE		L-Valine	C5 H11 N O2	Full match	Full match	Full match	Partial match	-0.22	117.079	7.413	3.5909e+09	60	25	99.7	10	79.7	DDA for preferred ion	1.53288e+09	1.30999e+09	1.21326e+09	1.34252e+08	1.44789e+09	1.53288e+09	1.89825e+09	3.11965e+09	1.30999e+09	2.17732e+08	1.21326e+09	9.84394e+07	6.39516e+09	1.34252e+08	1.50995e+08	1.23619e+08	82.8888	153.914	172.165	53.3575	10.785	8.676	9.037	10.785	10.152	15.356	23.237	8.676	1.761	9.037	0.652	51.733
FALSE		(3S,4S)-1-Butyl-3,4-piperidinediol	C9 H19 N O2	Full match	Invalid mass	No results	Full match	-2.47	173.141	7.108	3.58785e+09	11	14			100	DDA for preferred ion	1.5183e+07	1.06651e+07	1.72892e+09	3.322e+06	1.20594e+07	1.5183e+07	1.80928e+07	1.06651e+07	1.29117e+07	6.10755e+06	1.60359e+07	1.72892e+09	5.70387e+09	3.322e+06	2.02629e+06	8.40992e+06	88.4548	82.2299	184.574	107.333	3.63	3.21	678.232	3.63	7.493	2.151	3.21	6.372	0.726	4.827	853.24	678.232
FALSE		2-Butyl-2-methyl-3,4-dihydro-2H-pyrrole 1-oxide	C9 H17 N O	Full match	Invalid mass	No results	Full match	-1.74	155.131	6.895	3.42855e+09	21	3			78.5	DDA for preferred ion	1.97402e+07	1.04454e+09	4.48012e+08	1.13439e+09	1.97402e+07	1.91786e+07	2.92573e+07	1.04454e+09	1.44334e+07	2.20611e+09	4.48012e+08	1.71645e+09	6.93871e+06	1.13439e+09	2.83094e+08	1.54696e+09	79.8793	167.933	189.032	136.892	0.019	0.921	0.395	0.017	0.068	0.019	0.921	0.051	1.426	0.395	6.063	0.004
FALSE		Caprolactam	C6 H11 N O	Full match	Full match	No results	Full match	1.07	113.084	6.51	3.06282e+09	50	3	98.9	86.7	68.8	DDA for preferred ion	7.50617e+07	4.01063e+07	6.79566e+07	3.46042e+07	4.62649e+07	7.50617e+07	1.00142e+08	4.61766e+07	2.83998e+07	4.01063e+07	6.79566e+07	8.79295e+07	5.43691e+07	3.18548e+07	5.12312e+07	3.46042e+07	40.5815	74.3764	81.0477	42.5574	1.465	1.159	1.716	1.452	1.465	2.894	1.45	0.554	1.159	2.133	1.716	1.571
FALSE		Triethylamine	C6 H15 N	Full match	Invalid mass	No results	Full match	2.98	101.121	8.832	2.65224e+09	18	6			70.2	DDA for preferred ion	2.86967e+09	2.97263e+09	1.59785e+09	1.63296e+09	2.86967e+09	1.30975e+09	5.35052e+09	3.78941e+09	2.97263e+09	2.33176e+09	7.93588e+08	1.59785e+09	9.23448e+09	1.63296e+09	1.48006e+09	2.03507e+09	122.25	65.4663	110.336	49.0522	1.757	2.008	1.08	1.757	0.885	2.629	2.321	2.008	1.146	0.486	1.08	4.538
FALSE		Lactamide	C3 H7 N O2	Full match	Full match	Partial match	Not the top hit	4.29	89.0481	7.912	2.15251e+09	25	15	95.9	9.8		DDA for preferred ion	5.26461e+08	5.58244e+08	2.44387e+08	2.44219e+08	5.26461e+08	5.46604e+08	5.11629e+08	1.68658e+09	5.58244e+08	4.5816e+08	2.44387e+08	1.72473e+08	3.43861e+09	2.71121e+08	1.94925e+08	2.44219e+08	90.5976	116.919	212.132	82.7157	2.095	2.864	0.901	1.942	2.804	2.095	6.221	2.864	1.876	0.901	0.885	14.08
FALSE		Lactamide	C3 H7 N O2	Full match	Full match	Partial match	Not the top hit	4.76	89.0481	7.644	2.06418e+09	25	9	98.4	9.9		DDA for preferred ion	7.06932e+08	1.09719e+09	9.66752e+08	1.6551e+09	7.06932e+08	7.18724e+08	5.7992e+08	1.09719e+09	9.98999e+08	2.07961e+09	9.66752e+08	1.28014e+09	4.30727e+08	1.78433e+09	1.45615e+09	1.6551e+09	48.0336	80.6279	102.114	23.6829	0.396	0.686	0.542	0.396	0.494	0.35	0.615	0.686	1.256	0.542	0.879	0.26
FALSE		L-Phenylalanine	C9 H11 N O2	Full match	Full match	Full match	Full match	-2.31	165.079	7.071	2.04434e+09	117	69	98.6	85	95.3	DDA for preferred ion	6.23507e+07	6.77162e+07	3.81976e+07	2.63483e+07	5.11894e+07	7.09506e+07	6.23507e+07	2.57036e+09	6.77162e+07	2.90132e+07	3.81976e+07	2.00585e+07	3.25945e+09	3.65136e+07	2.63483e+07	2.26455e+07	58.2088	232.787	238.87	43.826	2.693	2.57	1.046	1.402	2.693	2.753	70.395	2.57	1.281	1.046	0.761	143.934
FALSE		Choline	C5 H13 N O	Full match	Full match	No results	Partial match	2.7	103.1	10.378	2.0194e+09	16	22	97.3	9.9	79.3	DDA for preferred ion	2.69893e+09	3.26917e+09	3.15322e+09	1.75003e+09	1.54583e+09	3.10954e+09	2.69893e+09	4.90538e+09	2.15259e+09	3.26917e+09	9.43182e+08	3.15322e+09	6.46281e+09	1.65288e+09	1.75003e+09	1.78263e+09	111.616	86.4861	76.2596	26.3037	1.514	1.834	1.802	0.935	1.777	1.514	2.968	1.23	1.834	0.571	1.802	3.625
FALSE		L-Phenylalanine	C9 H11 N O2	Full match	Full match	Full match	Full match	-1.36	165.079	6.835	1.98065e+09	117	53	98.7	85.6	95.8	DDA for preferred ion	8.70677e+08	2.06035e+09	1.0053e+09	1.5777e+09	8.70677e+08	1.99386e+09	7.73599e+08	6.43717e+08	2.06035e+09	2.27662e+09	1.0053e+09	1.706e+09	9.64792e+08	2.16225e+09	1.5777e+09	1.56885e+09	123.874	91.6637	77.2238	20.6902	0.493	1.306	0.615	0.403	1.264	0.493	0.298	1.306	1.451	0.465	1.081	0.615
FALSE		Choline	C5 H13 N O	Full match	Full match	No results	Partial match	1.8	103.1	10.57	1.8739e+09	16	26	97.2	9.9	79.2	DDA for preferred ion	8.92923e+07	1.17027e+09	9.47741e+08	9.03906e+08	8.59584e+07	1.05346e+08	8.92923e+07	4.29888e+09	1.08384e+08	1.17027e+09	9.47741e+08	8.40409e+07	3.01621e+09	1.57671e+09	9.03906e+08	6.0082e+08	53.7631	182.979	174.316	78.6691	0.117	1.948	0.601	0.055	0.117	0.149	2.726	0.12	1.948	0.601	0.093	5.02
FALSE		3,4-Dichloro-5-oxo-2,5-dihydro-2-furanyl methyl carbonate	C6 H4 Cl2 O5	No match	Invalid mass	No results	Full match	0.36	225.944	12.05	1.758e+09	3	5			93.8	DDA for preferred ion	9.85564e+08	1.36306e+09	1.03984e+09	1.26175e+09	1.02046e+09	9.85564e+08	2.78643e+08	2.62295e+09	8.71534e+08	1.36306e+09	5.15915e+08	1.03984e+09	3.21811e+09	1.26175e+09	1.55955e+09	1.03028e+09	129.445	107.229	126.545	69.1443	0.632	1.323	0.667	0.809	0.632	0.27	2.079	0.559	1.323	0.409	0.667	3.124
FALSE		(S)-2-Amino-3-hydroxypropanoate	C3 H6 N O3	No results	Invalid mass	No results	Full match	3.6	104.035	12.146	1.6869e+09	1	8			97.8	DDA for preferred ion	4.50455e+09	3.24894e+08	7.06619e+08	5.01393e+08	4.50455e+09	4.90731e+09	4.38007e+09	3.24894e+08	6.22492e+09	2.43762e+08	7.06619e+08	4.34659e+07	2.68273e+09	5.01393e+08	3.61597e+08	5.83652e+08	109.685	220.043	186.76	98.9846	8.984	0.648	1.409	8.984	13.571	7.505	0.648	17.215	0.418	1.409	0.12	4.596
FALSE		L-Glutamic acid	C5 H9 N O4	Full match	Full match	Full match	Full match	-1.74	147.053	7.323	1.59611e+09	44	86	99	96.5	97.8	DDA for preferred ion	1.88867e+08	9.25995e+08	2.49359e+08	4.24247e+08	1.88867e+08	1.47432e+08	2.97231e+08	9.25995e+08	2.64007e+08	1.41531e+09	2.49359e+08	2.48071e+08	7.22658e+08	1.1538e+09	4.24247e+08	4.21531e+08	100.28	119.574	75.7882	104.773	0.348	0.803	0.585	0.164	0.348	0.705	0.803	0.622	3.358	0.216	0.585	1.714
FALSE		ALA-PRO	C8 H14 N2 O3	Full match	Not the top hit	No results	Full match	-0.5	186.1	6.879	1.57916e+09	7	82			94.1	DDA for preferred ion	5.87025e+08	5.27806e+08	1.01428e+09	6.92404e+08	5.87025e+08	8.41857e+08	4.88196e+08	2.11153e+07	5.62491e+08	5.27806e+08	5.98221e+06	1.01428e+09	1.14941e+09	6.92404e+08	1.34625e+09	6.61813e+08	113.518	148.907	146.716	122.22	0.738	0.418	0.753	0.848	0.625	0.738	0.03	0.418	0.798	0.009	0.753	1.737
FALSE		L-(-)-Methionine	C5 H11 N O2 S	Full match	Full match	Full match	Full match	-0.23	149.051	7.044	1.53661e+09	15	45	98.9	95.9	91.7	DDA for preferred ion	2.87755e+08	8.77017e+08	5.19422e+08	1.08103e+09	2.97377e+08	1.19697e+08	2.87755e+08	5.9704e+08	8.77017e+08	1.29037e+09	5.19422e+08	7.28238e+08	3.50995e+08	1.64401e+09	1.08103e+09	1.07636e+09	120.648	80.8243	86.6988	29.2494	0.181	0.811	0.326	0.181	0.111	0.267	0.363	0.811	1.199	0.316	0.674	0.326
FALSE		3,4-Dichloro-5-oxo-2,5-dihydro-2-furanyl methyl carbonate	C6 H4 Cl2 O5	No match	Invalid mass	No results	Full match	1.29	225.944	11.901	1.53579e+09	3	4			93.6	DDA for preferred ion	9.85826e+08	8.71581e+08	5.16178e+08	1.26175e+09	1.0206e+09	9.85826e+08	2.78592e+08	2.34645e+08	8.71581e+08	1.36306e+09	5.16178e+08	1.03984e+09	4.25859e+08	1.26175e+09	1.55955e+09	1.03028e+09	129.411	107.576	86.2768	69.1443	0.632	0.559	0.413	0.809	0.632	0.27	0.186	0.559	1.323	0.409	0.667	0.413
FALSE		ALA-PRO	C8 H14 N2 O3	Full match	Not the top hit	No results	Full match	-1.25	186.1	7.22	1.29154e+09	7	36			86.7	DDA for preferred ion	9.81476e+08	1.00734e+09	2.12495e+09	1.0294e+09	1.1891e+09	8.72566e+08	9.81476e+08	2.37645e+09	1.00734e+09	5.62872e+08	3.18709e+06	2.12495e+09	3.8611e+09	7.4232e+08	1.10159e+09	1.0294e+09	110.369	142.056	96.3799	112.168	0.953	0.914	1.929	1.602	0.792	0.953	3.201	0.914	0.547	0.004	1.929	3.751
FALSE		Hypoxanthine	C5 H4 N4 O	Full match	Full match	Partial match	Partial match	-2.37	136.038	7.007	1.26381e+09	17	31	99.6	98.9	95.9	DDA for preferred ion	1.03997e+07	6.65419e+06	1.34644e+07	2.52861e+06	4.29658e+06	1.03997e+07	1.92424e+08	2.46666e+09	6.65419e+06	4.36411e+06	4.06417e+06	1.34644e+07	2.02651e+09	2.52861e+06	2.47901e+06	4.75072e+06	223.136	243.513	239.856	74.9342	4.195	2.684	5.431	1.699	4.195	40.504	975.498	2.684	0.919	1.607	5.431	426.569
FALSE		Creatine	C4 H9 N3 O2	Full match	Full match	No results	Full match	-0.6	131.069	7.725	1.16592e+09	17	11	82.9	51.8	62.9	DDA for preferred ion	6.41051e+08	6.48923e+08	1.11618e+09	8.79765e+08	6.3125e+08	6.41051e+08	8.1051e+08	4.93089e+08	6.48923e+08	9.70302e+08	5.41805e+08	1.11618e+09	1.28485e+09	8.79765e+08	8.16769e+08	1.11229e+09	96.0022	74.4009	95.3168	21.279	0.729	0.794	1.155	0.718	0.785	0.729	0.56	0.794	0.872	0.616	1.367	1.155
FALSE		2-amino-1,3,4-butanetriol	C4 H11 N O3	Full match	Invalid mass	No results	Full match	0.49	121.074	10.29	1.06991e+09	2	79			100	DDA for preferred ion	6.87035e+08	4.71115e+08	2.28028e+08	2.06728e+08	9.04841e+08	6.87035e+08	6.45232e+08	4.71115e+08	7.93828e+07	2.2702e+09	4.96398e+08	2.28028e+08	7.50103e+07	2.06728e+08	6.44915e+08	1.7812e+08	96.0316	112.442	137.908	119.486	3.622	2.279	0.421	4.377	1.065	3.622	2.279	0.123	12.745	2.401	0.354	0.421
FALSE		2-(Trimethylammonio)butanoate	C7 H15 N O2	Full match	Invalid mass	No results	Full match	-1.34	145.11	6.816	1.03549e+09	57	130			92.2	DDA for preferred ion	1.5242e+08	1.5132e+08	2.5465e+08	2.83971e+08	2.126e+08	1.5242e+08	1.04229e+08	1.4024e+07	3.4675e+08	1.5132e+08	1.91905e+07	9.32072e+08	2.5465e+08	2.83971e+08	3.93221e+08	2.53357e+08	102.022	156.933	112.364	109.286	0.411	0.597	1.005	0.749	0.388	0.411	0.049	0.882	0.597	0.068	2.37	1.005
FALSE		DL-Homoserine	C4 H9 N O3	Full match	Full match	Not the top hit	Not the top hit	0.74	119.058	7.602	1.03466e+09	48	41	95.3	74.7	75.6	DDA for preferred ion	4.68607e+08	7.98452e+08	5.99108e+08	9.58471e+08	4.68607e+08	5.49228e+08	3.77161e+08	6.2785e+08	7.98452e+08	1.19403e+09	5.99108e+08	7.59552e+08	3.39799e+08	1.14479e+09	9.15609e+08	9.58471e+08	68.0691	72.9285	81.9002	17.0293	0.409	0.872	0.523	0.409	0.6	0.394	0.548	0.872	1.246	0.523	0.83	0.355
FALSE		1-[(1-Aminopropyl)amino]ethanethiol	C5 H14 N2 S	No results	Invalid mass	No results	Full match	2.65	134.088	7.977	1.01582e+09	3	2			99.2	DDA for preferred ion	8.11627e+06	1.11013e+07	8.55116e+06	7.6255e+06	5.73113e+06	8.11627e+06	1.51199e+07	2.50408e+09	1.00458e+07	1.11013e+07	8.55116e+06	6.79413e+06	1.62223e+09	4.54374e+06	7.6255e+06	1.09814e+07	101.987	242.013	240.796	40.6678	1.261	1.317	1.882	1.261	1.064	1.377	551.106	1.317	1.011	1.882	0.891	147.726
FALSE		ALA-PRO	C8 H14 N2 O3	Full match	Not the top hit	No results	Full match	-1.1	186.1	7.469	9.76894e+08	7	51			86.5	DDA for preferred ion	2.16193e+07	2.23276e+07	5.29335e+07	1.674e+07	1.93217e+07	2.66174e+07	2.16193e+07	3.0429e+09	2.23276e+07	1.02837e+07	5.21794e+06	5.29335e+07	1.20781e+09	1.6127e+07	2.0821e+07	1.674e+07	55.7675	241.559	222.704	73.5106	1.278	1.072	2.542	1.198	1.278	1.291	188.684	1.072	0.614	0.324	2.542	72.151
FALSE		Hypoxanthine	C5 H4 N4 O	Full match	Full match	Partial match	Partial match	-0.89	136.038	6.759	9.32579e+08	17	31	99.7	98.9	93.6	DDA for preferred ion	2.01504e+09	1.30967e+09	2.304e+09	1.20885e+09	9.05495e+08	2.23493e+09	2.01504e+09	3.86165e+08	1.30967e+09	1.41213e+09	4.00876e+08	2.304e+09	3.24972e+09	1.20885e+09	1.09786e+09	1.38489e+09	120.988	99.4019	132.042	49.4493	1.455	1.02	2.099	0.749	2.036	1.455	0.319	1.193	1.02	0.332	2.099	2.347
FALSE		2-amino-1,3,4-butanetriol	C4 H11 N O3	Full match	Invalid mass	No results	Full match	0.22	121.074	10.472	9.23533e+08	2	88			92.6	DDA for preferred ion	2.38116e+07	3.59594e+08	2.3873e+08	8.92027e+07	2.38116e+07	7.33281e+06	2.39795e+07	3.59594e+08	2.10291e+07	1.12854e+09	4.83434e+08	5.12268e+07	2.3873e+08	4.09456e+07	5.66186e+08	8.92027e+07	86.5784	178.77	148.987	192.037	0.269	8.782	2.676	0.582	0.013	0.269	8.782	0.037	12.651	11.807	0.09	2.676
FALSE		N,N-Diisopropylethylamine (DIPEA)	C8 H19 N	Full match	Full match	No results	Full match	1.57	129.152	7.097	9.10169e+08	18	3	78	8.9	63.9	DDA for preferred ion	9.5484e+08	5.46778e+08	1.19088e+09	7.01075e+08	6.62112e+08	9.5484e+08	1.98609e+09	2.38318e+08	5.46778e+08	1.02191e+09	2.88811e+08	1.19088e+09	1.69937e+09	6.48219e+08	7.01075e+08	9.5029e+08	124.674	87.069	122.005	24.7704	1.362	0.78	1.699	1.021	1.362	2.09	0.368	0.78	1.075	0.446	1.699	1.788
FALSE		ALA-PRO	C8 H14 N2 O3	Full match	Not the top hit	No results	Full match	-2.04	186.1	6.789	8.93334e+08	7	76			92.8	DDA for preferred ion	2.73279e+08	2.30807e+08	1.082e+09	2.05179e+08	1.9755e+08	2.73279e+08	4.87061e+08	963109	2.30807e+08	4.13674e+08	2.30575e+06	1.082e+09	1.14948e+09	2.05179e+08	2.77325e+08	1.61731e+08	121.819	162.471	125.55	114.619	0.985	0.832	3.902	0.963	0.985	3.012	0.005	0.832	2.558	0.011	3.902	7.107
FALSE		Creatine	C4 H9 N3 O2	Full match	Full match	No results	Full match	-0.92	131.069	7.968	8.76033e+08	17	15	97.5	80.5	60.7	DDA for preferred ion	4.5893e+07	3.54345e+07	2.7814e+07	6.80717e+06	3.78952e+07	4.5893e+07	5.04119e+07	1.45505e+09	3.54345e+07	1.00141e+07	2.7814e+07	8.52135e+06	1.40296e+09	5.56367e+06	6.80717e+06	7.95229e+06	85.1947	235.101	235.367	28.9689	6.742	5.205	4.999	6.811	6.742	6.339	261.527	5.205	1.259	4.999	1.252	176.422
FALSE		1-Methylnicotinamide	C7 H8 N2 O	Full match	Full match	No results	Partial match	-0.83	136.064	10.541	8.36961e+08	39	45	99.8	10	76.5	DDA for preferred ion	7.77237e+08	6.68451e+08	1.16785e+09	5.84066e+08	3.80938e+08	7.77237e+08	9.65715e+08	1.36412e+09	5.4428e+08	6.68451e+08	3.48697e+08	1.16785e+09	2.39977e+09	5.84066e+08	4.85865e+08	6.03699e+08	121.155	89.8272	74.4414	24.549	1.6	1.12	2.404	0.652	1.6	1.6	2.336	1.12	1.107	0.597	2.404	3.975
FALSE		D-Serine	C3 H7 N O3	Full match	Full match	Full match	Full match	2.7	105.043	7.942	8.2394e+08	17	22	99.3	97.7	68.5	DDA for preferred ion	3.82021e+08	6.44973e+08	4.06026e+08	7.0507e+08	3.82021e+08	3.79181e+08	4.02501e+08	4.48841e+08	6.44973e+08	8.95129e+08	4.06026e+08	5.26585e+08	2.00861e+08	8.91612e+08	6.82875e+08	7.0507e+08	48.1957	65.9688	87.3101	22.117	0.555	0.944	0.455	0.428	0.555	0.571	0.503	0.944	1.27	0.455	0.771	0.285
FALSE		L-Glutamic acid	C5 H9 N O4	Full match	Full match	Full match	Not the top hit	-2.11	147.053	7.641	8.20948e+08	44	8	99.2	97.2	66.6	DDA for preferred ion	5.99033e+08	7.03108e+08	6.7607e+08	9.17563e+08	5.99033e+08	1.66033e+09	4.2966e+08	1.05717e+09	7.03108e+08	7.01944e+08	3.74425e+08	6.7607e+08	8.3891e+08	1.25615e+09	9.17563e+08	5.62488e+08	141.041	69.1035	52.5712	45.6331	0.764	0.842	0.737	0.477	1.809	0.764	0.842	0.766	1.248	0.298	0.737	1.491
FALSE		L-Tyrosine	C9 H11 N O3	Full match	Full match	Full match	Full match	2.01	181.074	7.189	8.14739e+08	70	30	97.6	96.6	81.5	DDA for preferred ion	3.28731e+08	9.36901e+08	3.90174e+08	6.2301e+08	3.28731e+08	5.15608e+08	2.64789e+08	1.13514e+09	6.21573e+08	9.36901e+08	3.81366e+08	6.58694e+08	3.90174e+08	8.44416e+08	6.2301e+08	6.00027e+08	108.219	61.0456	79.2492	23.0279	0.441	1.344	0.65	0.389	0.828	0.441	1.344	0.998	1.561	0.452	1.057	0.65
FALSE		DL-Homoserine	C4 H9 N O3	Full match	Full match	Not the top hit	Not the top hit	0.01	119.058	7.862	8.05164e+08	48	37	92.2	63.7	76.4	DDA for preferred ion	1.89284e+08	1.73605e+08	1.15711e+08	1.38393e+08	1.89284e+08	3.48542e+08	1.83256e+08	1.36506e+09	1.73605e+08	1.07796e+08	1.15711e+08	9.20284e+07	1.2948e+09	1.81202e+08	1.38393e+08	9.67949e+07	64.9462	181.272	202.003	30.4715	1.893	1.254	0.665	1.045	2.518	1.893	7.533	1.254	1.114	0.639	0.665	13.377
FALSE		pentan-2-amine	C5 H11 N	Full match	No results	No results	Full match	4.86	85.0896	7.188	7.61983e+08	15	0				DDA for preferred ion	7.54753e+07	9.45576e+07	1.05197e+08	2.57711e+07	6.75493e+07	7.54753e+07	8.45587e+07	2.02669e+09	9.45576e+07	5.03241e+07	1.05197e+08	2.07318e+07	1.24057e+09	4.37674e+07	2.57711e+07	2.04376e+07	68.73	222.444	212.056	67.1277	2.929	3.669	2.404	1.543	2.929	4.137	46.306	3.669	2.462	2.404	0.804	60.701
FALSE		1-Methylnicotinamide	C7 H8 N2 O	Full match	Full match	No results	Partial match	-2.7	136.063	10.736	7.42088e+08	39	88	99.5	10	99	DDA for preferred ion	2.14752e+07	2.9414e+08	3.49117e+08	2.38699e+08	4.74509e+06	2.65175e+07	2.14752e+07	1.13093e+09	5.4978e+06	2.9414e+08	3.49117e+08	9.81146e+06	1.2243e+09	2.38699e+08	1.74092e+08	2.64075e+08	108.253	189.421	177.354	110.589	0.081	1.114	1.463	0.02	0.152	0.081	4.738	0.032	1.114	1.463	0.056	4.636
FALSE		(E)-2-(3-Azidopropoxy)-2-hydroxyethenediazonium	C5 H8 N5 O2	No results	Invalid mass	No results	Full match	-3.91	170.067	7.167	7.34817e+08	1	8			80.2	DDA for preferred ion	1.6347e+07	1.73126e+07	2.16891e+07	2.34463e+07	1.6347e+07	9.55268e+06	4.77134e+07	1.29329e+07	1.73126e+07	3.3766e+07	1.66047e+07	2.16891e+07	2.33608e+07	2.22031e+07	2.34463e+07	2.78468e+07	139.699	71.9804	67.4757	14.8957	0.736	0.738	0.839	0.736	0.407	1.713	0.582	0.738	1.213	0.748	0.925	0.839
FALSE		Proline	C5 H9 N O2	Full match	Full match	Full match	Full match	0.74	115.063	6.806	6.75417e+08	55	81	90.3	9.5	99	DDA for preferred ion	1.6116e+08	2.06614e+07	8.66453e+06	9.41329e+06	1.48278e+08	2.82788e+08	1.6116e+08	2.06614e+07	2.06175e+08	1.62001e+07	8.25273e+07	6.84889e+06	8.66453e+06	8.81828e+06	9.41329e+06	1.93551e+07	113.703	195.831	192.077	69.0896	16.815	2.343	0.728	16.815	30.041	8.326	2.343	21.903	0.837	9.359	0.728	0.448
FALSE		D-Serine	C3 H7 N O3	Full match	Full match	Full match	Full match	2.27	105.043	8.187	6.45644e+08	17	33	99.7	98.9	69.6	DDA for preferred ion	1.29666e+08	2.86478e+08	1.0869e+08	2.05787e+07	3.98912e+07	1.78096e+08	1.29666e+08	7.65328e+08	2.86478e+08	1.97725e+07	1.0869e+08	1.57215e+07	1.03816e+09	2.00034e+07	2.05787e+07	5.58023e+07	118.482	169.168	210.766	96.1365	2.324	13.921	5.434	1.994	8.654	2.324	38.26	13.921	0.354	5.434	0.764	18.604
FALSE		Choline Alfoscerate	C8 H20 N O6 P	Full match	Invalid mass	No results	Full match	0.48	257.103	8.146	6.44145e+08	3	12			99.3	DDA for preferred ion	5.72763e+08	1.445e+08	7.3015e+08	1.05992e+08	6.54201e+08	4.21186e+08	5.72763e+08	417590	1.445e+08	4.9971e+08	2.43756e+06	1.61514e+09	7.3015e+08	6.03364e+08	1.05992e+08	9.8594e+07	112.557	186.509	169.69	174.401	3.974	1.363	7.406	1.084	3.974	5.809	0.001	1.363	5.068	0.004	15.238	7.406
FALSE		Phenylacetylene	C8 H6	Full match	Invalid mass	No results	Full match	1.34	102.047	6.831	6.42273e+08	2	89			97.4	DDA for preferred ion	6.88736e+08	7.2559e+08	9.78576e+08	5.29556e+08	3.87741e+08	1.78626e+09	6.88736e+08	1.32177e+08	9.14752e+08	7.2559e+08	2.00301e+08	9.78576e+08	1.06956e+09	6.66083e+08	5.11838e+08	5.29556e+08	144.103	120.472	118.243	50.9467	1.301	1.37	1.912	0.582	3.49	1.301	0.198	1.787	1.37	0.301	1.912	2.02
FALSE		α-Lactose	C12 H22 O11	Full match	Full match	Partial match	Full match	-3.1	342.115	7.886	6.16892e+08	102	89	82.1	51.3	91	DDA for preferred ion	4.96852e+07	2.61107e+07	6.78295e+07	2.01189e+07	1.0796e+07	6.17568e+07	4.96852e+07	7.70643e+08	2.18505e+07	2.61107e+07	4.43144e+07	6.78295e+07	1.00919e+09	2.01189e+07	2.23378e+06	1.20286e+08	78.4998	222.32	208.041	163.549	0.537	9.782	8.39	0.537	27.647	0.413	38.304	9.782	0.217	2.203	30.365	8.39
FALSE		α-Lactose	C12 H22 O11	Full match	Full match	Partial match	Full match	-2.04	342.116	7.655	6.10305e+08	102	89	82.3	51.4	90.7	DDA for preferred ion	2.73669e+08	3.15024e+08	4.32883e+08	5.50658e+08	3.38373e+08	2.73669e+08	1.98191e+08	3.04761e+08	3.15024e+08	6.32919e+08	3.07254e+08	5.43154e+08	4.32883e+08	5.50658e+08	6.73377e+08	4.92167e+08	104.179	70.7034	46.1351	32.0235	0.406	0.553	0.807	0.614	0.406	0.403	0.553	0.468	1.286	0.558	0.807	0.88
FALSE		[Similar to: N'2-(2-furylcarbonyl)-3-chloro-4-methylthiophene-2-carbohydrazide; ΔMass: 9.9286 Da]	C3 H8 N2 O6 P2 S2	Full match	Invalid mass	No results	No results	3.08	293.931	12.05	5.93921e+08	0	4			94.1	DDA for preferred ion	1.23934e+06	2.37695e+08	2.57759e+08	2.35315e+08	1.58525e+08	1.21185e+06	1.23934e+06	4.10309e+08	1.31477e+08	2.37695e+08	1.77197e+08	2.57759e+08	9.44152e+08	2.35315e+08	2.85353e+08	1.93629e+08	238.568	91.528	158.252	48.5724	0.006	1.228	0.903	0.674	0.004	0.006	1.744	0.461	1.228	0.753	0.903	4.876
FALSE		2-(Trimethylammonio)butanoate	C7 H15 N O2	Full match	Invalid mass	No results	Full match	-2.13	145.11	7.059	5.83674e+08	57	106			90.1	DDA for preferred ion	1.22103e+07	1.1962e+07	9.23409e+06	4.82367e+06	1.22103e+07	1.43228e+07	8.21238e+06	8.16748e+08	1.1962e+07	1.98461e+06	9.23409e+06	8.92594e+06	9.29412e+08	4.9834e+06	4.82367e+06	779166	102.532	239.847	238.774	113.955	2.969	2.547	1.853	2.45	2.969	10.54	163.894	2.48	2.547	1.853	1.85	1192.83
FALSE		Timonacic	C4 H7 N O2 S	Full match	Invalid mass	No results	Full match	-0.47	133.02	6.642	5.71542e+08	4	120			99.9	DDA for preferred ion	2.6844e+08	2.17028e+08	3.57943e+08	4.57967e+08	4.06214e+08	1.73944e+08	2.6844e+08	1.04055e+08	2.17028e+08	3.67103e+08	1.55722e+08	5.68088e+08	3.57943e+08	5.84551e+08	3.47265e+08	4.57967e+08	120.245	93.5065	85.0263	74.9395	0.586	0.625	0.782	0.695	0.501	0.586	0.178	0.625	0.802	0.266	1.636	0.782
FALSE		Chloro(ethynyl)silane	C2 H3 Cl Si	No match	Invalid mass	No results	Full match	-1.6	89.9691	12.052	5.67882e+08	1	3			73.2	DDA for preferred ion	1.12027e+08	2.758e+08	4.50618e+08	1.91357e+08	8.88764e+07	2.63806e+08	1.12027e+08	3.31016e+08	8.03154e+07	2.758e+08	1.8043e+08	4.50618e+08	1.06952e+09	1.9612e+08	1.91357e+08	1.88267e+08	129.441	67.2242	110.866	20.6062	0.595	1.465	2.355	0.453	1.379	0.595	1.688	0.42	1.465	0.92	2.355	5.681
FALSE		2-Allylpyridine	C8 H9 N	Full match	Invalid mass	No results	Full match	2.38	119.074	6.838	5.66387e+08	15	91			99.2	DDA for preferred ion	6.38601e+08	6.38138e+08	8.97174e+08	4.72079e+08	3.38965e+08	1.65016e+09	6.38601e+08	1.22365e+08	8.08077e+08	6.38138e+08	1.79585e+08	8.97174e+08	9.88456e+08	5.96328e+08	4.6149e+08	4.72079e+08	145.851	119.294	119.532	49.3379	1.353	1.352	1.944	0.568	3.576	1.353	0.205	1.751	1.352	0.301	1.944	2.094
FALSE		2-Amino-4-methylpyrimidine	C5 H7 N3	Full match	Full match	No results	Full match	2.43	109.064	9.187	5.63834e+08	21	284	72.6	45.7	89.4	DDA for preferred ion	6.31893e+08	5.41358e+08	7.52386e+08	6.03189e+08	6.31893e+08	1.54113e+09	4.58497e+08	1.17148e+09	5.41358e+08	4.70742e+08	2.67532e+08	7.52386e+08	1.05698e+09	7.35884e+08	5.04449e+08	6.03189e+08	121.747	93.2787	64.6893	59.0106	0.859	1.073	1.492	0.859	3.055	0.76	1.592	1.073	0.78	0.364	1.492	1.752
FALSE		Hexamethylenetetramine	C6 H12 N4	Full match	Full match	No results	Full match	-0.54	140.106	7.731	5.28223e+08	4	6	98.3	92.9	64.1	DDA for preferred ion	5.24181e+08	3.39246e+08	4.92396e+08	1.60418e+08	5.68816e+08	3.66085e+08	5.24181e+08	674981	7.4007e+08	3.39246e+08	3.29042e+06	4.92396e+08	1.35235e+09	9.17764e+07	1.60418e+08	3.5824e+08	112.461	169.672	175.295	139.157	2.282	0.947	3.069	6.198	2.282	1.463	0.007	4.613	0.947	0.036	3.069	3.775
FALSE		DL-Seryltrihydroxybenzylhydrazine	C10 H15 N3 O5	Unused	Invalid mass	No results	Invalid mass	5	257.102	8.514	5.01832e+08	50	8			99.4	DDA for preferred ion	5.358e+06	3.75484e+06	6.62935e+06	3.25469e+06	3.09547e+06	5.358e+06	6.34181e+06	1.21122e+09	3.75484e+06	2.74244e+06	6.62935e+06	5.8186e+06	8.05826e+08	3.68949e+06	3.25469e+06	2.80429e+06	69.8415	242.953	237.515	58.5166	1.646	1.154	1.797	0.839	1.646	2.261	328.29	1.154	0.978	1.797	1.788	287.354
FALSE		Crotetamide	C12 H22 N2 O2	Full match	Invalid mass	No results	Full match	-2.04	226.168	6.528	4.91314e+08	12	40			86.4	DDA for preferred ion	3.83387e+06	8.04812e+06	8.22865e+06	6.34582e+06	2.93526e+06	3.83387e+06	6.70362e+06	8.04812e+06	2.66477e+06	1.97779e+07	8.22865e+06	1.14219e+07	3.76904e+06	3.21823e+06	1.69394e+07	6.34582e+06	80.8775	141.267	60.5303	139.863	0.912	2.501	0.674	0.912	0.226	1.056	2.501	0.157	3.117	2.557	0.674	0.594
FALSE		Chloro(ethynyl)silane	C2 H3 Cl Si	No match	Invalid mass	No results	Full match	-1.5	89.9691	11.931	4.89711e+08	1	9			76.6	DDA for preferred ion	1.1208e+08	1.23394e+08	1.8531e+08	1.91357e+08	9.01961e+07	2.53561e+08	1.1208e+08	1.23394e+08	8.27814e+07	2.758e+08	1.8531e+08	4.50034e+08	1.65168e+08	1.9612e+08	1.91357e+08	1.88267e+08	126.171	90.5817	77.4905	20.6062	0.595	0.629	0.945	0.46	1.325	0.595	0.629	0.433	1.465	0.945	2.352	0.877
FALSE		[Similar to: N'2-(2-furylcarbonyl)-3-chloro-4-methylthiophene-2-carbohydrazide; ΔMass: 9.9289 Da]	C3 H8 N2 O6 P2 S2	Full match	Invalid mass	No results	No results	4.05	293.931	11.902	4.76417e+08	0	10			94.7	DDA for preferred ion	3.88098e+07	1.31536e+08	1.77475e+08	2.35315e+08	1.58596e+08	3.88098e+07	9.26914e+06	6.377e+07	1.31536e+08	2.37695e+08	1.77475e+08	2.63514e+08	2.47365e+06	2.35315e+08	2.85353e+08	1.93629e+08	179.736	88.8588	141.958	48.5724	0.136	0.461	0.754	0.674	0.136	0.048	0.271	0.461	1.228	0.754	0.923	0.013
FALSE		Triethylamine	C6 H15 N	Full match	Invalid mass	No results	Full match	2.41	101.121	8.507	4.75972e+08	18	5			70	DDA for preferred ion	9.15219e+08	1.63976e+08	6.79453e+08	7.40327e+07	8.74088e+08	9.15219e+08	3.02632e+09	1.63976e+08	9.10019e+08	7.91948e+07	4.72575e+07	2.74104e+09	6.79453e+08	7.40327e+07	6.44098e+07	8.0956e+07	86.696	168.438	184.36	66.3423	14.209	2.215	8.393	11.807	14.209	37.382	2.215	14.129	0.978	0.638	42.556	8.393
FALSE		6-[(2-Aminoethyl)amino]-1,3-dimethyl-2,4(1H,3H)-pyrimidinedione	C8 H14 N4 O2	Full match	Invalid mass	No results	Full match	-0.52	198.112	7.262	4.68263e+08	6	24			74.9	DDA for preferred ion	3.5111e+08	3.78382e+08	6.25505e+08	2.88771e+08	5.74021e+08	3.5111e+08	2.71017e+08	792057	6.58323e+08	3.78382e+08	5.586e+06	6.25505e+08	9.63882e+08	1.99572e+08	2.88771e+08	4.44568e+08	118.666	162.052	150.025	120.496	1.216	0.851	2.166	2.876	1.216	0.61	0.004	2.28	0.851	0.028	2.166	2.168
FALSE		Asparagine	C4 H8 N2 O3	Full match	Full match	Full match	Partial match	-0.98	132.053	7.908	4.66478e+08	29	8	93.3	67.9	99.6	DDA for preferred ion	1.16075e+08	2.22634e+08	1.7599e+08	3.2343e+08	1.16075e+08	1.16611e+08	1.0157e+08	2.22634e+08	1.63771e+08	3.9146e+08	2.20582e+08	1.7599e+08	7.71439e+07	4.35418e+08	3.2343e+08	3.05807e+08	78.6503	91.3702	101.882	45.4841	0.332	0.511	0.507	0.267	0.361	0.332	0.511	0.506	1.28	0.507	0.544	0.252
FALSE		L-Glutamic acid	C5 H9 N O4	Full match	Full match	Full match	Not the top hit	-1.18	147.053	6.952	4.5365e+08	44	30	98.2	92.3	98.4	DDA for preferred ion	1.45999e+08	3.65289e+08	3.02378e+08	1.88277e+08	1.44453e+08	1.8064e+08	1.45999e+08	4.3381e+08	3.65289e+08	1.85489e+08	1.77777e+08	3.02378e+08	6.24593e+08	1.17932e+08	2.88828e+08	1.88277e+08	85.0464	102.532	84.2947	58.7889	0.775	1.265	1.507	1.225	0.625	0.775	3.678	1.265	0.985	1.507	1.047	3.317
FALSE		Pipecolic acid	C6 H11 N O2	Full match	Full match	Full match	Full match	-1.12	129.079	7.238	4.37742e+08	87	66	97.3	9.9	84.6	DDA for preferred ion	5.45636e+07	5.90934e+07	8.35167e+07	8.24534e+07	7.10376e+07	5.45636e+07	4.4228e+07	1.03416e+07	8.39237e+07	5.90934e+07	5.17686e+07	3.35369e+08	8.35167e+07	8.24534e+07	1.03586e+08	4.98338e+07	64.5649	131.958	103.844	108.966	0.862	0.81	1.676	0.862	0.527	0.888	0.125	0.81	1.186	0.628	3.238	1.676
FALSE		3-Chloro-N-(1-phenylethyl)-1-propanamine	C11 H16 Cl N	No results	Invalid mass	No results	Full match	-2.79	197.097	6.916	4.15219e+08	6	41			97.6	DDA for preferred ion	1.09508e+07	1.51315e+07	1.08997e+07	1.69129e+07	1.09508e+07	8.73834e+06	3.6051e+07	7.08502e+06	1.60792e+07	1.51315e+07	1.28317e+07	1.08997e+07	8.60465e+06	1.40431e+07	1.69129e+07	2.18666e+07	139.628	82.4107	68.8056	30.7655	0.78	0.692	0.644	0.78	0.517	1.649	0.505	0.951	0.692	0.914	0.644	0.394
FALSE		[Similar to: N'2-(2-furylcarbonyl)-3-chloro-4-methylthiophene-2-carbohydrazide; ΔMass: 77.9157 Da]	C5 H4 N2 O13 P2	Full match	Invalid mass	No results	No results	-2.57	361.918	12.053	4.14628e+08	0	3			93.8	DDA for preferred ion	1.21931e+06	1.96638e+08	2.0074e+08	1.97024e+08	1.63595e+08	1.21931e+06	1.13842e+06	3.86599e+08	1.27463e+08	1.96638e+08	1.143e+08	2.0074e+08	6.59316e+08	1.97024e+08	2.83206e+08	1.50052e+08	239.063	108.932	155.856	77.1181	0.008	1.31	0.709	0.83	0.004	0.008	1.962	0.45	1.31	0.58	0.709	4.394
FALSE		Timonacic	C4 H7 N O2 S	Full match	Invalid mass	No results	Full match	-0.55	133.02	6.905	4.0709e+08	4	132			95.5	DDA for preferred ion	8.05922e+07	4.76924e+07	1.32529e+08	2.52824e+07	1.01795e+07	8.05922e+07	1.56344e+08	1.30041e+09	7.7233e+06	4.76924e+07	1.97326e+07	1.32529e+08	2.13262e+08	2.52824e+07	1.52281e+07	3.97294e+07	153.338	225.814	137.396	90.6696	3.935	1.2	5.368	0.403	5.292	3.935	51.435	0.507	1.2	0.78	8.703	5.368
FALSE		Nicotinamide	C6 H6 N2 O	Full match	Full match	Full match	Partial match	0.73	122.048	6.594	4.05978e+08	15	40	98.9	9.9	80.1	DDA for preferred ion	2.49287e+08	4.6836e+08	3.6565e+08	3.62178e+08	1.94905e+08	5.6059e+08	2.49287e+08	1.24432e+08	4.70444e+08	4.6836e+08	1.13182e+08	3.6565e+08	3.95211e+08	5.06163e+08	3.62178e+08	3.57825e+08	130.415	102.462	108.288	29.2774	0.697	1.299	1.01	0.385	1.548	0.697	0.246	1.299	1.309	0.224	1.01	1.104
FALSE		L-Glutamic acid	C5 H9 N O4	Full match	Full match	Full match	Full match	-1.23	147.053	6.715	4.05268e+08	44	146	79.9	61.6	98.7	DDA for preferred ion	4.47722e+08	3.8927e+07	1.03723e+08	5.79421e+07	4.47722e+08	4.10658e+08	4.75442e+08	1.00136e+07	2.76084e+08	3.8927e+07	2.40391e+07	2.57657e+08	1.03723e+08	5.79421e+07	1.11494e+08	3.57647e+07	75.6014	160.612	120.117	120.734	7.727	1.088	2.311	7.727	3.683	13.294	0.173	2.476	1.088	0.415	2.311	2.9
FALSE		Nicotinamide	C6 H6 N2 O	Full match	Full match	Full match	Partial match	3.26	122.048	6.543	3.78343e+08	15	18	97.6	80.8	84.4	DDA for preferred ion	1.65965e+08	1.25032e+08	3.6565e+08	3.57825e+08	1.97168e+08	1.65965e+08	8.52846e+07	1.25032e+08	5.73936e+07	4.98169e+08	1.22034e+08	3.6565e+08	3.95303e+08	2.73337e+08	3.62178e+08	3.57825e+08	111.607	105.303	106.102	51.436	0.458	0.457	1.01	0.721	0.458	0.238	0.457	0.158	1.392	0.446	1.01	1.105
FALSE		Phenylacetylene	C8 H6	Full match	Invalid mass	No results	Full match	0.27	102.047	7.067	3.74301e+08	2	140			99.3	DDA for preferred ion	1.10497e+07	1.46869e+07	9.75923e+06	6.77522e+06	1.10497e+07	1.41343e+07	9.6294e+06	1.04954e+09	1.46869e+07	6.555e+06	9.75923e+06	8.59808e+06	5.98165e+08	9.07571e+06	6.77522e+06	5.03961e+06	31.3528	238.366	234.632	32.2274	1.911	2.168	1.269	1.217	2.086	1.911	115.642	2.168	1.301	1.075	1.269	118.693
FALSE		[Similar to: N'2-[4-(trifluoromethyl)benzoyl]-3-chloro-4-methylthiophene-2-carbohydrazide; ΔMass: -0.0920 Da]	C5 H4 N2 O13 P2	Full match	Invalid mass	No results	No results	-1.51	361.918	11.895	3.53372e+08	0	41			94.3	DDA for preferred ion	6.67612e+07	1.2752e+08	1.14563e+08	1.97024e+08	1.63725e+08	6.67612e+07	1.62446e+07	3.35078e+07	1.2752e+08	1.96638e+08	1.14563e+08	2.3287e+08	2.24055e+06	1.97024e+08	2.83206e+08	1.50052e+08	157.019	109.681	124.899	77.1181	0.236	0.45	0.581	0.831	0.236	0.108	0.17	0.45	1.31	0.581	0.822	0.015
FALSE		4-Aminobutanal	C4 H9 N O	Full match	No results	Full match	Partial match	3.43	87.0687	4.089	3.52461e+08	36	0				DDA for preferred ion	1.73813e+09	2.56537e+08	9.94249e+07	7.22361e+07	1.73813e+09	2.246e+09	5.8751e+08	2.56537e+08	2.46297e+09	1.13476e+08	3.69517e+08	7.47454e+07	9.94249e+07	7.28814e+07	7.22361e+07	5.38395e+07	128.32	202.598	136.913	67.6204	23.849	3.52	1.847	23.849	31.092	10.912	3.52	34.096	2.108	5.07	1.035	1.847
FALSE		6-[(2-Aminoethyl)amino]-1,3-dimethyl-2,4(1H,3H)-pyrimidinedione	C8 H14 N4 O2	Full match	Invalid mass	No results	Full match	-1.77	198.111	7.502	3.22292e+08	6	12			72.3	DDA for preferred ion	3.57853e+06	4.63008e+06	3.66067e+06	1.78072e+06	3.88607e+06	3.24312e+06	3.57853e+06	1.00329e+09	4.63008e+06	2.90765e+06	3.66067e+06	1.53341e+06	2.59526e+08	1.4418e+06	1.78072e+06	2.81277e+06	30.6209	242.658	237.046	69.6834	1.821	2.6	2.539	2.695	1.821	1.272	695.862	2.6	1.034	2.539	0.861	92.267
FALSE		Ethephon	C2 H6 Cl O3 P	No results	Invalid mass	No results	Full match	2.21	143.975	7.621	3.15988e+08	2	36			99.1	DDA for preferred ion	3.41476e+09	3.33749e+08	1.33439e+08	8.93044e+07	3.41476e+09	4.91881e+09	1.07634e+09	3.33749e+08	3.01395e+09	2.52247e+08	1.06492e+09	5.62666e+07	1.33439e+08	8.93044e+07	1.44813e+08	8.47156e+07	134.293	195.731	186.776	97.1628	33.967	3.737	1.575	38.237	33.967	12.705	3.737	20.813	2.978	11.925	0.389	1.575
FALSE		Leu-arg	C12 H25 N5 O3	Full match	Invalid mass	No results	Full match	-2.7	287.195	9.286	3.08646e+08	7	69			93.7	DDA for preferred ion	1.1133e+07	7.26851e+07	1.312e+08	1.11731e+08	2.7164e+07	3.09275e+06	1.1133e+07	1.70944e+08	2.38114e+07	7.26851e+07	1.24789e+08	1.312e+08	4.91205e+08	1.11731e+08	1.05654e+08	1.25908e+08	136.812	79.6331	150.105	60.2039	0.088	0.577	1.242	0.243	0.029	0.088	1.53	0.225	0.577	1.117	1.242	3.901
FALSE		Glycylglycyl-L-valine	C9 H17 N3 O4	Full match	Invalid mass	No results	Full match	-3.44	231.121	6.846	3.06586e+08	11	10			88.8	DDA for preferred ion	9.32015e+06	5.43554e+06	2.80126e+06	2.4352e+06	8.15536e+06	1.12469e+07	9.32015e+06	5.43554e+06	7.92151e+06	3.01938e+06	4.001e+06	808621	2.80126e+06	1.66505e+06	2.4352e+06	2.48912e+06	87.6038	91.4411	81.9645	45.902	4.618	3.253	1.125	4.898	4.618	3.744	3.264	3.253	1.213	2.403	0.332	1.125
FALSE		(R)-Salsolinol	C10 H13 N O2	Full match	Invalid mass	No results	Full match	-1.72	179.094	6.757	2.79493e+08	116	57			96.8	DDA for preferred ion	9.61391e+07	9.91989e+07	1.32584e+08	1.13621e+08	9.61391e+07	1.14952e+08	8.86739e+07	4.68022e+07	1.48722e+08	9.91989e+07	1.26492e+08	3.0746e+08	1.32584e+08	9.59537e+07	1.44707e+08	1.13621e+08	35.884	69.6445	61.0552	68.3608	0.794	0.873	1.318	1.002	0.794	0.78	0.488	1.028	0.873	1.318	2.125	1.167
FALSE		beta-Alanyl-L-arginine	C9 H19 N5 O3	Full match	Invalid mass	No results	Full match	-2.21	245.148	13.905	2.77229e+08	6	43			88.4	DDA for preferred ion	5.91319e+07	9.33862e+07	1.96171e+08	9.15657e+07	2.57549e+07	5.91319e+07	7.30791e+07	1.11726e+08	4.67597e+07	9.33862e+07	1.07989e+08	1.96171e+08	5.39676e+08	9.15657e+07	8.89449e+07	1.12676e+08	115.973	55.2513	108.481	54.6176	0.649	0.829	2.206	0.281	0.665	0.649	1.22	0.526	0.829	1.179	2.206	4.79
FALSE		L-Alanyl-L-proline	C8 H14 N2 O3	Full match	Full match	No results	Full match	-2.19	186.1	8.088	2.74013e+08	7	32	95	9.8	92.1	DDA for preferred ion	1.62176e+08	2.25832e+08	3.64745e+08	1.55445e+08	1.62176e+08	1.6485e+08	4.39526e+07	4.89298e+08	1.8777e+08	2.25832e+08	9.95422e+07	3.64745e+08	4.381e+08	1.6402e+08	1.55445e+08	1.29218e+08	122.694	93.6961	110.057	30.1646	0.989	1.748	2.346	0.989	1.061	0.34	2.983	1.208	1.748	0.607	2.346	3.39
FALSE		Leucylproline	C11 H20 N2 O3	Full match	Full match	No results	Full match	-2.18	228.147	7.079	2.68089e+08	10	9	95.1	9.8	70.2	DDA for preferred ion	7.11844e+07	9.14691e+07	1.41414e+08	5.33455e+07	7.11844e+07	6.70891e+07	1.14688e+08	1.90059e+08	9.14691e+07	6.76318e+07	5.55221e+07	1.41414e+08	5.51598e+08	5.33455e+07	5.25933e+07	7.03859e+07	96.2627	97.2608	122.574	34.3681	1.334	1.739	2.689	1.334	1.276	1.629	3.563	1.739	0.961	1.041	2.689	7.837
FALSE		6-Oxo-pipecolinic acid	C6 H9 N O3	Full match	Invalid mass	No results	Full match	-2.97	143.058	7.482	2.63706e+08	35	53			86.8	DDA for preferred ion	4.91427e+07	3.82223e+07	9.42199e+07	2.29474e+07	4.91427e+07	7.69908e+07	4.4633e+07	3.82223e+07	4.18421e+07	2.22083e+07	2.00112e+07	3.50141e+08	9.42199e+07	2.29474e+07	4.57133e+07	1.80444e+07	45.5104	72.7411	109.595	116.272	2.142	1.231	5.222	2.142	1.684	2.474	1.666	0.915	1.231	0.872	7.66	5.222
FALSE		2-Aminonicotinic acid	C6 H6 N2 O2	Full match	Full match	No results	Full match	-1.47	138.043	6.581	2.4929e+08	45	36	87.4	54.4	78	DDA for preferred ion	4.14861e+08	4.21428e+07	3.17372e+07	2.32237e+07	2.66022e+08	4.14861e+08	4.54239e+08	4.21428e+07	3.61808e+08	2.63361e+07	3.34511e+08	2.92949e+07	3.17372e+07	2.32237e+07	1.9198e+07	2.43168e+07	108.119	193.396	195.349	14.9668	18.68	1.815	1.526	11.455	21.61	18.68	1.815	18.846	1.083	14.404	1.526	1.305
FALSE		4-(1-Piperidinyl)butanamide	C9 H18 N2 O	Full match	Not the top hit	No results	Full match	-3.88	170.141	7.726	2.48552e+08	13	9			74.1	DDA for preferred ion	5.78028e+07	2.0878e+07	2.53362e+07	1.1325e+07	5.5669e+07	5.78028e+07	6.35616e+07	2.0878e+07	6.47492e+07	1.95285e+07	7.49947e+06	2.53362e+07	3.95954e+08	1.1325e+07	4.21062e+06	2.22465e+07	101.76	135.214	222.066	127.088	4.916	1.844	6.017	4.916	13.728	2.857	1.844	15.378	0.878	0.662	6.017	17.799
FALSE		beta-Alanyl-L-arginine	C9 H19 N5 O3	Full match	Invalid mass	No results	Full match	-2.05	245.148	13.799	2.45424e+08	6	32			89.1	DDA for preferred ion	6.08465e+07	6.02211e+07	1.41224e+08	9.11763e+07	2.41536e+07	6.08465e+07	7.52506e+07	6.02211e+07	4.60589e+07	9.33862e+07	1.06785e+08	1.8953e+08	1.41224e+08	9.11763e+07	8.89449e+07	1.12338e+08	115.882	83.821	67.0653	54.8487	0.67	0.66	1.257	0.265	0.684	0.67	0.66	0.518	0.831	1.171	2.131	1.257
FALSE		N5-Methyl-L-glutamine	C6 H12 N2 O3	Full match	Invalid mass	Full match	Partial match	-0.36	160.085	7.486	2.40735e+08	50	81			88.6	DDA for preferred ion	3.80129e+07	1.90458e+07	5.70158e+07	2.05394e+07	3.80129e+07	5.31829e+07	2.88672e+07	2.74917e+06	3.43729e+07	1.90458e+07	7.13087e+06	2.54144e+08	5.70158e+07	2.05394e+07	3.99263e+07	1.54552e+07	43.2339	86.3481	113.907	118.111	1.851	0.861	3.689	1.851	1.332	1.868	0.134	0.861	1.232	0.347	6.365	3.689
FALSE		N-Acetyl-L-ornithine	C7 H14 N2 O3	Full match	Not the top hit	Full match	Full match	-1.17	174.1	8.014	2.37328e+08	36	107			96.6	DDA for preferred ion	2.18356e+08	7.39802e+07	3.02945e+08	7.10098e+07	1.00816e+08	2.27334e+08	2.18356e+08	5.21835e+07	8.98088e+07	7.39802e+07	2.3328e+07	3.72712e+08	3.02945e+08	5.84441e+07	7.19529e+07	7.10098e+07	60.8434	56.0271	96.261	45.2958	3.075	1.042	4.266	1.725	3.159	3.075	0.893	1.248	1.042	0.399	5.18	4.266
FALSE		DL-Tryptophan	C11 H12 N2 O2	Full match	Full match	Full match	Full match	-2.1	204.089	6.917	2.32854e+08	50	45	94.8	73.1	97.2	DDA for preferred ion	9.23288e+07	2.00946e+08	1.31432e+08	2.18552e+08	9.23288e+07	1.72496e+08	8.91163e+07	9.29906e+07	2.34484e+08	2.00946e+08	1.55688e+08	1.31432e+08	7.39509e+07	2.18552e+08	2.21866e+08	2.16645e+08	118.051	96.6082	95.0369	9.72773	0.422	0.928	0.592	0.422	0.777	0.411	0.425	1.057	0.928	0.712	0.592	0.341
FALSE		tert-Butyl N-[1-(aminocarbonyl)-3-methylbutyl]carbamate	C11 H22 N2 O3	Full match	Full match	No results	Partial match	-2.32	230.163	6.606	2.30251e+08	8	1	71.9	8.6		DDA for preferred ion	1.54914e+07	3.11573e+07	7.2144e+07	1.32284e+08	8.71939e+06	2.01916e+07	1.54914e+07	1.29208e+08	2.41897e+07	3.11573e+07	1.21927e+08	7.2144e+07	1.62649e+07	1.31906e+08	1.48793e+08	1.32284e+08	73.8789	160.08	136.421	98.5489	0.117	0.236	0.485	0.066	0.136	0.117	0.98	0.163	0.236	0.924	0.485	0.123
FALSE		Methyl N~2~-acetyl-L-lysinate	C9 H18 N2 O3	Full match	Invalid mass	No results	Full match	-2.78	202.131	7.056	2.28369e+08	14	72			99.6	DDA for preferred ion	1.08956e+07	2.50639e+07	1.00498e+08	1.05327e+08	1.14955e+07	1.08956e+07	4.40906e+06	1.14229e+08	2.50639e+07	1.37042e+07	1.00498e+08	4.36353e+07	3.63815e+08	5.86184e+07	1.05327e+08	1.19501e+08	50.8261	147.871	166.537	99.1927	0.103	0.238	1.714	0.196	0.103	0.037	1.949	0.238	0.115	1.714	0.414	3.044
FALSE		Pipecolic acid	C6 H11 N O2	Full match	Full match	Full match	Full match	-1.55	129.079	7.453	2.27551e+08	87	117	87.1	9.4	85.1	DDA for preferred ion	3.74462e+07	3.67558e+07	5.0066e+07	7.99361e+06	3.37176e+07	7.09591e+07	3.74462e+07	1.28379e+08	3.67558e+07	2.85177e+06	5.0066e+07	5.22461e+06	3.67001e+08	7.99361e+06	3.87512e+06	4.86585e+07	68.0804	179.525	204.421	184.971	4.218	9.485	6.263	4.218	18.311	0.77	16.06	9.485	0.059	6.263	1.348	7.542
FALSE		Nicotinamide	C6 H6 N2 O	Full match	Full match	Full match	Partial match	1.07	122.048	6.843	2.24445e+08	15	66	99	86.9	98.6	DDA for preferred ion	5.39378e+06	5.7911e+06	3.67786e+06	1.23924e+06	2.73927e+06	5.39378e+06	6.4094e+06	6.98742e+08	5.7911e+06	1.42704e+06	3.67786e+06	2.92008e+06	3.44477e+08	1.4567e+06	1.23907e+06	1.23924e+06	47.4784	241.827	237.248	74.869	4.353	4.674	2.525	1.88	4.353	5.172	479.676	4.674	1.152	2.525	2.357	277.975
FALSE		Leu-arg	C12 H25 N5 O3	Full match	Invalid mass	No results	Full match	-2.93	287.195	9.146	2.23104e+08	7	36			93.6	DDA for preferred ion	2.95035e+07	7.26851e+07	1.51951e+08	1.11731e+08	2.77065e+07	2.95035e+07	6.41866e+07	1.01538e+08	1.15404e+07	7.26851e+07	1.23518e+08	1.665e+08	1.51951e+08	1.11731e+08	1.05654e+08	1.25908e+08	117.12	121.95	64.5076	60.2039	0.279	0.577	1.207	0.248	0.279	0.51	0.909	0.109	0.577	1.105	1.576	1.207
FALSE		(2-Cyclohexen-1-ylsulfanyl)benzene	C12 H14 S	No results	Invalid mass	No results	Full match	1.17	190.082	6.923	2.21812e+08	1	14			77.5	DDA for preferred ion	1.55394e+08	2.03648e+08	1.74842e+08	2.34113e+08	1.55394e+08	1.35308e+08	5.2392e+08	8.40244e+07	2.18811e+08	2.03648e+08	1.50516e+08	1.74842e+08	1.87761e+08	1.52759e+08	2.34113e+08	2.86714e+08	140.017	85.4222	86.7648	33.8035	1.017	0.71	0.747	1.017	0.578	1.827	0.55	0.935	0.71	0.985	0.747	0.655
FALSE		Leu-Leu	C12 H24 N2 O3	Full match	Invalid mass	No results	Full match	-1.88	244.178	6.554	2.13226e+08	13	1			80.9	DDA for preferred ion	2.59949e+07	3.96376e+07	1.07144e+08	1.39794e+08	1.11881e+07	3.47175e+07	2.59949e+07	1.22267e+08	2.43126e+07	3.96376e+07	1.27974e+08	1.07144e+08	3.20293e+07	1.4831e+08	1.26924e+08	1.39794e+08	108.51	148.058	114.614	86.5391	0.186	0.284	0.844	0.075	0.274	0.186	0.824	0.192	0.284	0.863	0.844	0.229
FALSE		ser-arg	C9 H19 N5 O4	Full match	Invalid mass	No results	Full match	-2.65	261.143	11.85	2.13061e+08	2	50			84.4	DDA for preferred ion	2.53838e+07	2.24106e+07	2.21122e+07	4.68925e+06	2.02313e+07	2.53838e+07	3.1228e+07	1.2547e+08	2.24106e+07	2.41219e+06	2.21122e+07	5.68676e+06	3.40659e+08	2.8779e+06	5.46144e+06	4.68925e+06	85.4554	196.316	221.477	48.1264	6.659	4.103	7.683	7.03	4.648	6.659	43.598	4.103	0.514	7.683	1.041	72.647
FALSE		2-Aminobutyric acid	C4 H9 N O2	Full match	Full match	Partial match	Full match	2.61	103.064	7.411	2.12938e+08	50	48	99.6	10	64.9	DDA for preferred ion	1.04695e+08	2.24893e+07	2.98763e+07	6.71294e+07	1.23877e+08	1.02801e+08	1.04695e+08	6.86984e+06	1.37758e+08	2.24893e+07	2.76866e+07	1.66444e+08	2.98763e+07	5.66997e+07	6.71294e+07	7.40429e+07	69.44	128.926	105.418	98.45	1.531	0.304	0.488	2.185	1.531	1.414	0.121	2.052	0.304	0.488	2.479	0.403
FALSE		Hexamethylenetetramine	C6 H12 N4	Full match	Full match	No results	Full match	-1.54	140.106	7.969	2.10774e+08	4	28	97.2	89.3	98.6	DDA for preferred ion	9.23107e+06	1.0647e+08	1.06864e+07	1.56645e+07	3.26644e+07	7.92515e+06	9.23107e+06	6.55995e+08	1.0647e+08	2.15499e+06	3.94464e+06	1.06864e+07	2.44168e+08	1.31481e+06	3.3147e+07	1.56645e+07	140.166	205.73	146.307	162.45	0.589	3.212	3	24.843	0.239	0.589	498.926	3.212	0.138	3	0.322	15.587
FALSE		L-alpha-Glutamyl-N~5~-(diaminomethylene)-L-ornithine	C11 H21 N5 O5	Full match	Invalid mass	No results	Full match	-1.55	303.154	10.127	2.09813e+08	2	19			91.9	DDA for preferred ion	6.78571e+07	1.02157e+08	1.04985e+08	1.75987e+08	4.93679e+07	2.02095e+08	6.78571e+07	1.02157e+08	9.18887e+07	1.47681e+08	5.70198e+07	1.12489e+08	1.04985e+08	2.24706e+08	1.53436e+08	1.75987e+08	145.954	56.8314	49.5362	29.3826	0.386	0.599	0.597	0.22	1.317	0.386	0.455	0.599	0.839	0.254	0.733	0.597
FALSE		7-Cyclohexyl-6-methyl-3-(2H-tetrazol-5-yl)pyrazolo[1,5-a]pyrimidine	C14 H17 N7	No match	Invalid mass	No results	Full match	4.4	283.156	7.759	2.06019e+08	3	10			76.6	DDA for preferred ion	9.16151e+06	1.13948e+06	3.26792e+07	606105	2.2865e+07	9.16151e+06	3.29514e+06	1.58487e+08	1.13948e+06	312148	3.26792e+07	2.84641e+06	3.29634e+08	519131	606105	1.45179e+06	143.039	241.903	215.543	66.2117	15.115	1.88	62.95	44.045	15.115	2.27	305.294	1.88	0.215	62.95	4.696	227.054
FALSE		2-Deoxy-L-scyllo-inosose	C6 H10 O5	Full match	Invalid mass	Full match	Not the top hit	-1.31	162.053	7.648	2.04698e+08	55	110			91	DDA for preferred ion	1.40904e+08	1.23816e+08	1.36778e+08	1.50316e+08	1.40904e+08	2.32055e+08	1.09447e+08	4.26105e+07	1.23816e+08	1.69505e+08	6.24483e+07	2.33227e+08	1.36778e+08	1.50316e+08	2.0407e+08	1.33038e+08	112.803	96.784	88.4312	73.3672	0.937	0.607	1.028	0.937	1.137	0.823	0.283	0.607	1.274	0.415	1.143	1.028
FALSE		Asparagine	C4 H8 N2 O3	Full match	Full match	Full match	Not the top hit	-1.73	132.053	8.151	2.04551e+08	29	7	86.1	53.6	96	DDA for preferred ion	2.03288e+07	3.51489e+07	3.32412e+07	1.41322e+07	3.41836e+06	2.03288e+07	2.2327e+07	2.57123e+08	3.51489e+07	1.17438e+07	2.98682e+07	3.32412e+07	3.25749e+08	5.0556e+06	2.7021e+07	1.41322e+07	115.552	198.528	197.513	111.792	0.752	1.301	5.908	0.676	0.752	1.58	50.859	1.301	0.831	5.908	1.23	23.05
FALSE		(E)-Diisopropyl azodicarboxylate	C8 H14 N2 O4	Full match	Invalid mass	No results	Full match	-1.99	202.095	8.352	1.93262e+08	21	3			78.6	DDA for preferred ion	1.06256e+07	9.19877e+06	4.42358e+06	1.59276e+06	1.10593e+07	2.64659e+06	1.06256e+07	1.64174e+08	9.19877e+06	2.59754e+06	4.42358e+06	1.8936e+06	3.08894e+08	1.50147e+06	2.15277e+06	1.59276e+06	112.924	222.349	237.441	49.5174	6.671	4.273	2.946	7.366	1.229	6.671	109.342	4.273	1.631	2.946	0.88	193.936
FALSE		RZ2670000	C10 H22 O6	Full match	Full match	No results	Full match	-2.18	238.141	6.532	1.84228e+08	1	7			91	DDA for preferred ion	1.74474e+08	9.32728e+07	1.28116e+08	8.13587e+07	1.24389e+08	1.74474e+08	1.96934e+08	6.13897e+07	9.32728e+07	2.23224e+08	1.19115e+08	1.76417e+08	1.28116e+08	5.14273e+07	8.56641e+07	8.13587e+07	64.9192	67.2463	75.4656	26.8073	2.419	1.194	2.059	2.419	2.037	2.421	1.194	1.089	2.744	2.316	2.059	1.575
FALSE		PEG-4	C8 H18 O5	Full match	Invalid mass	No results	Full match	-1.53	194.115	6.556	1.83912e+08	2	16			96.7	DDA for preferred ion	2.53494e+08	1.71294e+08	1.96909e+08	1.46788e+08	1.91013e+08	2.53494e+08	2.99145e+08	9.45623e+07	1.71294e+08	2.75888e+08	1.90831e+08	2.33096e+08	1.96909e+08	9.69356e+07	1.46788e+08	1.6301e+08	39.6192	58.4027	63.5499	35.1896	1.835	1.167	1.588	1.971	1.727	1.835	0.976	1.167	1.692	1.969	1.588	1.208
FALSE		Methyl N~2~-acetyl-L-lysinate	C9 H18 N2 O3	Full match	Invalid mass	No results	Full match	-2.01	202.131	6.856	1.83562e+08	14	43			99.5	DDA for preferred ion	1.21442e+07	2.24609e+07	5.56683e+07	1.02817e+08	1.02818e+07	1.21442e+07	1.39247e+07	1.0313e+08	2.24609e+07	1.58344e+07	9.78102e+07	5.56683e+07	1.35786e+07	5.92277e+07	1.02817e+08	1.21018e+08	52.2577	167.593	137.111	99.4828	0.118	0.218	0.541	0.174	0.118	0.115	1.741	0.218	0.131	1.651	0.541	0.112
FALSE		Leu-Leu	C12 H24 N2 O3	Full match	Invalid mass	No results	Full match	-2.58	244.178	6.766	1.82846e+08	13	16			94.2	DDA for preferred ion	8.80152e+06	2.57231e+07	7.40852e+06	1.28557e+06	8.80152e+06	1.11459e+07	6.95062e+06	2.7371e+07	7.61639e+06	2.57231e+07	3.45899e+06	7.40852e+06	2.85538e+08	988415	1.15209e+08	1.28557e+06	101.473	123.274	233.062	236.533	5.407	20.009	3.5	8.905	0.097	5.407	27.692	0.066	20.009	3.5	0.064	222.111
FALSE		2,3,4,9-Tetrahydro-1H-β-carboline-3-carboxylic acid	C12 H12 N2 O2	Full match	Full match	No results	Full match	-2.55	216.089	7.152	1.7775e+08	63	62	94.4	71.5	97.7	DDA for preferred ion	1.78675e+06	5.19178e+06	4.29238e+06	1.08377e+06	1.78675e+06	1.31778e+07	1.36369e+06	1.5209e+08	3.72933e+06	5.19178e+06	3.2292e+06	4.29238e+06	2.86199e+08	3.00061e+06	974966	1.08377e+06	177.431	228.417	233.724	74.8996	1.258	4.791	4.403	0.595	13.516	1.258	50.686	3.825	4.791	1.076	4.403	264.078
FALSE		D-lysopine	C9 H18 N2 O4	Full match	Invalid mass	No results	Full match	-2.64	218.126	6.836	1.74284e+08	26	39			96.9	DDA for preferred ion	3.34873e+07	4.74107e+07	5.68981e+07	9.64199e+07	2.29782e+07	3.34873e+07	3.88983e+07	8.93284e+07	3.6202e+07	4.74107e+07	1.217e+08	5.68981e+07	3.08578e+07	4.28867e+07	9.64199e+07	9.71591e+07	78.554	109.698	120.91	95.7373	0.4	0.488	0.59	0.536	0.347	0.4	2.083	0.375	0.488	2.838	0.59	0.318
FALSE		(10R,11R)-4-Amino-10-hydroxy-11-methyl-12-oxa-3,5,7,13-tetraazatricyclo[7.3.1.0~1,6~]trideca-3,5-dien-2-one	C9 H13 N5 O3	No match	Invalid mass	No results	Full match	0.32	239.102	7.658	1.68001e+08	38	4			69.1	DDA for preferred ion	6.69768e+07	9.2142e+07	1.50606e+08	1.3055e+08	6.69768e+07	1.42276e+08	3.9351e+07	1.73138e+08	9.1881e+07	9.2142e+07	3.47898e+07	1.50606e+08	3.59679e+08	1.3055e+08	2.31129e+08	9.08534e+07	134.835	64.2348	102.934	57.2227	0.513	1.014	0.652	0.513	0.616	0.433	1.326	0.398	1.014	0.266	0.652	3.959
FALSE		MM3670000	C12 H26 O7	Full match	Full match	No results	Full match	-2.81	282.167	6.506	1.66354e+08	1	26			91.9	DDA for preferred ion	6.11902e+07	2.64166e+07	3.3721e+07	1.66134e+07	2.6053e+07	6.32466e+07	6.11902e+07	2.64166e+07	2.4977e+07	3.40889e+07	3.3721e+07	4.21945e+07	2.64242e+07	1.4568e+07	1.96176e+07	1.66134e+07	64.7825	59.8492	50.2956	32.0454	3.224	1.813	2.151	1.788	3.224	3.683	1.813	1.273	2.052	2.315	2.151	1.591
FALSE		arg-val	C11 H23 N5 O3	Full match	Invalid mass	No results	Full match	-2.59	273.179	10.212	1.63679e+08	3	9			87.3	DDA for preferred ion	3.8712e+07	4.39084e+07	8.17813e+07	8.54943e+07	1.50186e+07	3.8712e+07	4.63226e+07	6.64914e+07	2.63637e+07	4.39084e+07	8.17813e+07	1.1957e+08	7.36135e+07	5.86561e+07	8.54943e+07	9.5832e+07	112.485	104.4	80.5651	75.0557	0.453	0.458	1.394	0.256	0.453	0.483	1.134	0.308	0.458	1.394	1.399	0.768
FALSE		PEG-4	C8 H18 O5	Full match	Invalid mass	No results	Full match	-1.84	194.115	6.783	1.62801e+08	2	36			96.3	DDA for preferred ion	1.17922e+08	5.69607e+07	9.81209e+07	5.14347e+06	1.06697e+08	1.17922e+08	1.18562e+08	2.38796e+08	5.69607e+07	7.4329e+06	9.81209e+07	5.34054e+06	2.66747e+08	4.19653e+06	5.14347e+06	5.6701e+06	101.77	183.313	167.195	20.0626	22.927	11.074	23.381	25.425	22.927	20.91	56.903	11.074	1.311	23.381	1.038	47.044
FALSE		2,3,4,9-Tetrahydro-1H-β-carboline-3-carboxylic acid	C12 H12 N2 O2	Full match	Full match	No results	Full match	-1.53	216.09	6.899	1.61924e+08	63	64	94.2	70.8	90.5	DDA for preferred ion	6.85325e+07	1.30465e+08	1.23449e+08	5.29729e+07	6.85325e+07	1.45582e+08	3.40967e+07	3.38121e+06	1.36321e+08	1.30465e+08	2.85368e+07	1.5494e+08	1.23449e+08	6.91875e+07	4.70061e+07	5.29729e+07	138.646	134.005	94.9366	85.0129	0.991	2.463	2.33	0.991	3.097	0.644	0.049	2.9	2.463	0.412	3.296	2.33
FALSE		ser-arg	C9 H19 N5 O4	Full match	Invalid mass	No results	Full match	-1.76	261.143	11.463	1.61108e+08	2	36			84.9	DDA for preferred ion	8.73041e+07	6.33203e+07	9.69734e+07	1.03911e+08	2.82835e+07	1.08e+08	8.73041e+07	6.33203e+07	4.7812e+07	1.05567e+08	7.18908e+07	1.68282e+08	9.69734e+07	1.03911e+08	1.03042e+08	1.11811e+08	125.776	75.1542	72.1148	24.8709	0.781	0.609	0.867	0.272	1.048	0.781	0.609	0.464	0.944	0.692	1.633	0.867
FALSE		1-Methyl-1,2,3,4,5-pentaphenyl-1H-silole	C35 H28 Si	No match	Invalid mass	No results	Full match	2.32	476.197	7.549	1.5706e+08	19	2			69.2	DDA for preferred ion	7.82989e+06	2.45278e+07	2.15598e+07	4.45378e+07	7.82989e+06	7.25136e+07	4.38437e+06	1.12171e+08	1.04868e+07	2.45278e+07	9.4454e+06	5.01289e+07	2.15598e+07	4.45378e+07	1.29977e+08	1.95189e+07	201.688	154.334	102.53	103.602	0.225	1.257	0.386	0.176	0.558	0.225	2.519	0.081	1.257	0.212	0.386	1.105
FALSE		Urocanic acid	C6 H6 N2 O2	Full match	Full match	No results	Partial match	-1.58	138.043	6.776	1.51093e+08	45	109	97.7	81.1	98.8	DDA for preferred ion	5.7914e+08	4.04234e+07	3.63307e+07	2.55489e+07	5.74342e+08	5.83817e+08	5.7914e+08	4.04234e+07	6.37198e+08	3.40052e+07	3.9413e+08	2.86042e+07	3.63307e+07	3.07725e+07	2.55489e+07	1.89241e+07	99.4492	212.491	198.699	53.0636	22.851	1.797	1.92	18.664	22.851	30.603	1.314	24.94	1.797	12.808	1.12	1.92
FALSE		dihydrobiopterin	C9 H13 N5 O3	No match	Invalid mass	No results	Full match	0.32	239.102	7.431	1.51037e+08	38	7			69.2	DDA for preferred ion	2.53352e+07	8.07356e+07	4.49786e+07	5.96999e+07	2.53352e+07	4.69735e+07	1.89344e+07	8.07356e+07	8.84093e+07	3.25509e+07	3.28579e+07	1.81076e+08	4.49786e+07	5.96999e+07	2.07363e+08	5.03155e+07	119.833	118.446	132.523	80.3612	0.376	0.647	0.873	0.424	0.227	0.376	1.352	0.426	0.647	0.55	0.873	0.894
FALSE		(2-Cyclohexen-1-ylsulfanyl)benzene	C12 H14 S	Full match	Invalid mass	No results	Full match	1.01	190.082	7.166	1.5061e+08	1	13			79.2	DDA for preferred ion	2.13773e+06	2.65166e+06	4.14571e+06	1.06578e+06	1.92739e+06	2.13773e+06	4.25605e+06	4.69376e+08	1.90011e+06	2.65166e+06	4.14571e+06	975942	1.04899e+08	983985	1.06578e+06	1.44642e+06	60.3557	241.7	227.014	23.9566	2.006	1.833	4.213	1.959	2.006	2.942	477.016	1.783	1.833	4.213	0.916	72.523
FALSE		Methyl diethanolamine	C5 H13 N O2	Full match	Invalid mass	No results	Full match	0.01	119.095	10.709	1.48683e+08	9	51			96.7	DDA for preferred ion	3.61744e+07	8.87232e+07	9.33655e+07	5.26426e+07	3.61744e+07	6.45035e+07	3.40865e+07	1.10624e+08	6.33515e+07	8.87232e+07	3.82379e+07	9.33655e+07	2.37888e+08	5.26426e+07	4.41825e+07	5.79724e+07	111.922	68.2503	142.891	28.3347	0.687	1.53	2.113	0.687	1.46	0.588	2.101	1.434	1.53	0.726	2.113	4.103
FALSE		6-Oxo-pipecolinic acid	C6 H9 N O3	Full match	Invalid mass	No results	Full match	-2.77	143.058	7.718	1.4777e+08	35	76			88.8	DDA for preferred ion	2.88426e+07	2.77264e+07	4.24382e+07	5.3518e+07	2.86882e+07	2.88426e+07	3.09292e+07	1.40815e+08	2.77264e+07	2.65539e+07	4.24382e+07	2.40216e+07	2.43006e+08	4.63124e+07	5.3518e+07	6.21559e+07	65.359	91.8004	175.264	68.976	0.539	0.518	0.916	0.619	0.539	0.498	3.041	0.518	0.427	0.916	0.449	3.91
FALSE		(3E,5E)-3,5-Bis(4-fluorobenzylidene)-1-propyl-4-piperidinone	C22 H21 F2 N O	No match	Invalid mass	No results	Full match	4.81	353.161	7.662	1.47416e+08	3	4			76.4	DDA for preferred ion	1.38615e+07	1.68432e+07	1.26972e+07	221180	1.31762e+07	1.38615e+07	1.62947e+07	7.9169e+07	1.68432e+07	3.21351e+06	1.26972e+07	176185	2.3451e+08	4.97245e+06	161485	221180	108.618	189.236	229.707	212.794	73.671	15.922	2.554	2.65	85.838	73.671	15.922	104.302	14.529	2.554	1.091	1060.27
FALSE		D-Serine	C3 H7 N O3	Full match	Full match	Full match	Full match	2.57	105.043	6.611	1.45698e+08	17	27	98.9	95.9	74.7	DDA for preferred ion	2.05496e+09	6.10057e+07	2.78358e+07	1.3318e+07	2.09061e+09	2.05496e+09	1.91497e+09	3.83414e+07	3.00382e+08	6.10057e+07	3.05279e+07	1.07471e+07	2.78358e+07	6.2523e+07	1.01864e+07	1.3318e+07	109.128	169.125	59.0435	138.809	143.788	4.581	1.055	33.437	201.736	143.788	0.613	29.489	4.581	0.488	1.055	2.09
FALSE		N6-Acetyl-L-lysine	C8 H16 N2 O3	Full match	Partial match	Full match	Partial match	-2.69	188.116	6.91	1.43877e+08	31	87			98	DDA for preferred ion	9.89961e+06	1.14367e+07	2.76523e+07	1.27175e+07	9.89961e+06	9.20344e+06	1.05502e+07	1.14367e+07	1.22066e+07	6.91497e+06	3.11127e+07	2.76523e+07	8.08833e+06	5.84012e+06	9.73857e+07	1.27175e+07	58.1045	54.6664	108.009	179.046	0.83	0.544	0.636	1.695	0.095	0.83	1.958	0.125	0.544	5.327	0.284	0.636
FALSE		(E)-Diisopropyl azodicarboxylate	C8 H14 N2 O4	Full match	Invalid mass	No results	Full match	-1.35	202.095	8.123	1.42464e+08	21	14			98	DDA for preferred ion	9.27969e+07	9.30254e+07	1.19657e+08	1.30412e+08	7.49192e+07	9.27969e+07	1.3468e+08	9.30254e+07	8.46389e+07	1.35039e+08	8.3828e+07	1.48801e+08	1.19657e+08	1.27416e+08	1.51209e+08	1.30412e+08	97.1026	71.1419	57.7359	26.255	0.614	0.73	0.918	0.588	0.614	1.033	0.73	0.56	1.035	0.658	0.984	0.918
FALSE		Inosine	C10 H12 N4 O5	Full match	Full match	Full match	Partial match	-3.51	268.08	7.047	1.40307e+08	37	18	99.4	10	96.8	DDA for preferred ion	1.92034e+07	4.52945e+07	2.35498e+07	315315	1.67778e+06	1.92034e+07	4.06753e+07	1.17602e+08	1.88607e+06	4.52945e+07	4.57724e+06	2.35498e+07	2.62099e+08	439994	314881	315315	151.845	173.033	179.078	19.595	60.986	143.648	74.789	3.813	60.986	128.999	267.281	5.99	143.648	10.403	74.789	831.228
FALSE		2,3-Dideoxyhexitol	C6 H14 O4	Full match	Invalid mass	No results	Full match	-1.76	150.089	6.584	1.39262e+08	8	89			91	DDA for preferred ion	5.09475e+07	6.03935e+07	3.7846e+07	4.13355e+07	4.80823e+07	5.09475e+07	1.01052e+08	3.00315e+07	7.27039e+07	6.03935e+07	3.59361e+07	5.62894e+07	3.7846e+07	3.89936e+07	4.13355e+07	5.04634e+07	41.8784	62.1177	66.9337	32.3084	1.233	1.197	0.922	1.233	1.233	2.002	0.77	1.759	1.197	0.922	1.362	0.75
FALSE		arg-val	C11 H23 N5 O3	Full match	Invalid mass	No results	Full match	-3.3	273.179	10.526	1.39211e+08	3	63			87.2	DDA for preferred ion	1.75858e+06	1.73186e+06	4.15227e+06	1.31732e+06	1.43914e+06	1.75858e+06	2.19482e+06	5.30899e+07	1.73186e+06	1.00556e+06	4.15227e+06	1.24675e+06	2.22228e+08	1.31732e+06	852876	1.74847e+06	61.6397	227.066	236.733	74.3821	1.255	2.031	3.152	1.092	2.062	1.255	40.301	2.031	0.575	3.152	1.462	127.098
FALSE		N-Acetyl-L-ornithine	C7 H14 N2 O3	Full match	Not the top hit	Full match	Full match	-1.92	174.1	8.269	1.38427e+08	36	195			96.8	DDA for preferred ion	4.32882e+07	5.11743e+07	7.08469e+06	4.83487e+06	4.32882e+07	4.85671e+07	1.14858e+07	1.24514e+08	5.11743e+07	6.24749e+06	5.39636e+06	7.08469e+06	2.24351e+08	5.42354e+06	4.83487e+06	4.76806e+06	114.345	156.031	224.083	10.1975	7.982	10.584	1.465	7.982	10.045	2.409	22.958	10.584	1.31	0.995	1.465	47.053
FALSE		Triethanolamine	C6 H15 N O3	Full match	Full match	No results	Full match	-0.95	149.105	0.658	1.37932e+08	3	19	73	52.1	94.6	DDA for preferred ion	3.39456e+09	1.8247e+08	1.07845e+08	1.14155e+08	3.39456e+09	3.25492e+09	3.73323e+09	1.8247e+08	3.99293e+09	7.96587e+07	1.07845e+08	1.87923e+08	6.74613e+07	2.1413e+06	1.14155e+08	1.58907e+08	107.965	226.918	71.3655	81.2581	28.513	34.978	1.646	1585.28	28.513	23.493	85.214	34.978	0.501	50.364	1.646	0.425
FALSE		pyroglutamine	C5 H8 N2 O2	Full match	Invalid mass	No results	Full match	-3.02	128.058	7.866	1.37017e+08	37	56			99.2	DDA for preferred ion	3.07529e+07	3.70494e+07	4.991e+07	6.71885e+07	2.59034e+07	3.07529e+07	3.17783e+07	1.41858e+08	3.49346e+07	3.70494e+07	4.991e+07	3.34475e+07	2.28487e+08	5.78392e+07	6.71885e+07	7.41343e+07	36.2454	81.3943	158.134	63.4933	0.448	0.52	0.863	0.448	0.458	0.429	2.453	0.52	0.5	0.863	0.498	3.082
FALSE		(R)-Salsolinol	C10 H13 N O2	Full match	Invalid mass	No results	Full match	-2.51	179.094	7.012	1.36797e+08	116	29			96.9	DDA for preferred ion	4.14048e+07	4.11789e+07	1.46813e+07	2.03948e+06	3.62179e+07	4.93413e+07	4.14048e+07	2.33859e+08	4.11789e+07	2.66533e+06	1.46813e+07	4.3159e+06	2.207e+08	2.03948e+06	2.09824e+06	1.95167e+06	85.813	199.783	217.909	15.4967	21.215	19.625	7.199	17.758	23.516	21.215	114.666	19.625	1.366	7.199	2.057	113.082
FALSE		D-Alanyl-D-alanine	C6 H12 N2 O3	Full match	Invalid mass	Full match	Full match	-2.12	160.084	7.832	1.36612e+08	50	18			98.2	DDA for preferred ion	1.43333e+07	2.52812e+07	3.6957e+07	5.18039e+07	1.82549e+07	1.14941e+07	1.43333e+07	1.27076e+08	1.62708e+07	2.52812e+07	3.6957e+07	2.01794e+07	2.21404e+08	4.29308e+07	5.18039e+07	6.00046e+07	53.4598	100.536	182.055	75.7354	0.239	0.421	0.861	0.425	0.222	0.239	2.96	0.314	0.421	0.861	0.39	3.69
FALSE		2-Amino-7,9-dimethyl-1,7,8,9-tetrahydro-6H-purin-6-one	C7 H11 N5 O	Full match	Invalid mass	No results	Full match	-2.69	181.096	6.732	1.35871e+08	7	10			99.4	DDA for preferred ion	2.01185e+07	6.48054e+07	7.40019e+07	3.56507e+07	3.0136e+07	6.34575e+06	2.01185e+07	4.28286e+07	6.48054e+07	6.92231e+07	7.40019e+07	7.98678e+07	2.99737e+07	1.94797e+07	3.56507e+07	7.60413e+07	130.424	62.1941	105.229	67.163	0.265	1.818	2.24	1.547	0.178	0.265	2.199	1.818	0.91	3.799	2.24	0.394
FALSE		[Similar to: PEG n6; ΔMass: 17.0258 Da]	C16 H31 N P2	Full match	Invalid mass	No results	No results	1.67	299.194	6.516	1.3367e+08	0	16			93.2	DDA for preferred ion	2.08662e+07	2.27015e+07	2.54968e+07	1.22651e+07	1.57228e+07	2.08662e+07	2.23414e+07	2.27015e+07	1.95374e+07	2.48108e+07	2.67326e+07	2.54968e+07	7.23702e+06	1.11128e+07	1.5488e+07	1.22651e+07	37.7108	65.7414	56.2505	37.3527	1.415	2.023	1.646	1.415	1.347	1.822	2.043	1.261	2.023	2.406	1.646	0.59
FALSE		Cyclohexylamine	C6 H13 N	Full match	Full match	No results	Partial match	3.37	99.1051	7.551	1.32281e+08	16	3	92.2	63.8	72.1	DDA for preferred ion	9.9874e+08	5.63552e+07	4.78272e+07	3.19328e+07	9.9874e+08	1.08454e+09	9.81113e+08	5.57462e+07	9.48045e+08	5.63552e+07	3.95564e+08	2.79228e+07	4.78272e+07	3.19328e+07	2.7408e+07	3.4848e+07	107.184	212.859	186.345	32.1254	31.276	1.746	1.372	31.276	39.57	28.154	1.746	34.59	1.617	12.387	1.019	1.372
FALSE		arg-val	C11 H23 N5 O3	Full match	Invalid mass	No results	Full match	-2.88	273.179	10.359	1.31764e+08	3	14			86.5	DDA for preferred ion	9.79668e+06	2.5625e+07	2.17554e+07	8.54943e+07	9.79668e+06	1.20812e+07	4.15282e+06	4.47075e+06	2.5625e+07	4.39084e+07	3.89283e+06	2.17554e+07	1.58204e+08	1.89799e+07	8.54943e+07	9.56396e+07	98.2478	93.3051	180.612	96.7781	0.141	0.3	0.254	0.516	0.141	0.043	0.236	0.3	0.459	0.205	0.254	1.654
FALSE		4-Guanidinobutyric acid	C5 H11 N3 O2	Full match	Full match	No results	Full match	-3.13	145.085	5.889	1.31754e+08	20	6	88.3	81.2	86.5	DDA for preferred ion	1.9499e+09	1.95366e+08	8.04183e+07	8.67293e+07	1.35802e+09	1.9499e+09	1.98531e+09	1.04207e+08	1.10821e+09	1.95366e+08	1.15302e+09	6.79965e+07	8.04183e+07	7.3266e+07	8.67293e+07	9.6396e+07	107.575	178.247	203.759	36.7286	20.595	2.027	0.834	18.535	22.483	20.595	1.422	12.778	2.027	15.737	0.784	0.834
FALSE		Heptaethylene Glycol	C14 H30 O8	Full match	Not the top hit	No results	Full match	-2.74	326.193	6.496	1.30297e+08	1	18			94.5	DDA for preferred ion	1.97951e+07	1.10889e+07	1.58436e+07	1.07857e+07	1.61373e+07	2.57585e+07	1.97951e+07	8.72893e+06	1.10889e+07	1.62163e+07	2.84617e+07	1.58436e+07	1.08316e+07	9.21002e+06	1.24876e+07	1.07857e+07	37.6784	60.7181	57.8016	42.2354	1.835	0.948	1.269	1.752	2.063	1.835	0.948	0.888	1.504	3.09	1.269	1.004
FALSE		N-Methyl-3-sulfanyl-L-valine	C6 H13 N O2 S	Full match	Invalid mass	No results	Full match	-2.27	163.066	6.884	1.30013e+08	25	149			98.8	DDA for preferred ion	1.59298e+07	1.96555e+07	3.27123e+07	3.11367e+07	2.58652e+07	1.59298e+07	1.34459e+07	881512	4.31193e+07	1.96555e+07	3.80047e+06	1.25907e+08	3.27123e+07	3.10845e+07	4.7832e+07	3.11367e+07	107.148	160.199	110.539	112.79	0.432	0.631	1.051	0.832	0.333	0.432	0.028	0.901	0.631	0.122	2.632	1.051
FALSE		L-alpha-Glutamyl-N~5~-(diaminomethylene)-L-ornithine	C11 H21 N5 O5	Full match	Invalid mass	No results	Full match	-2.54	303.154	10.398	1.27597e+08	2	41			91.8	DDA for preferred ion	7.00722e+06	4.32237e+06	4.84227e+07	3.11142e+06	3.66606e+06	1.42069e+08	7.00722e+06	1.42579e+08	3.52218e+06	4.32237e+06	6.57871e+06	4.84227e+07	2.6884e+08	3.11142e+06	2.18778e+06	3.79023e+06	221.868	224.015	144	39.1505	1.849	1.61	22.133	1.178	64.937	1.849	45.824	1.61	1.14	2.114	22.133	70.93
FALSE		2-(Bromomethyl)-1,3-butadiene	C5 H7 Br	No results	Invalid mass	No results	Full match	-2.28	145.973	7.61	1.27037e+08	3	70			99.2	DDA for preferred ion	1.91057e+09	9.68554e+07	3.47222e+07	3.6816e+07	1.91057e+09	2.01126e+09	1.69824e+09	8.72243e+07	8.65099e+08	9.68554e+07	2.79639e+08	1.73656e+07	3.47222e+07	3.6816e+07	6.27561e+07	2.69683e+07	108.926	193.904	179.325	95.9994	51.895	3.591	1.288	51.895	32.049	62.972	2.369	13.785	3.591	7.596	0.277	1.288
FALSE		γ-Glutamyl-L-putrescine	C9 H19 N3 O3	Full match	Invalid mass	Full match	Full match	-2.74	217.142	15.043	1.2548e+08	8	150			96.2	DDA for preferred ion	1.48711e+07	2.66238e+07	2.32675e+07	2.55833e+07	1.48711e+07	1.45445e+07	2.14831e+07	5.15643e+07	9.56377e+06	2.66238e+07	1.5906e+07	2.32675e+07	2.03642e+08	1.79581e+07	2.67724e+07	2.55833e+07	52.463	98.8569	192.819	50.4872	0.828	1.041	0.886	0.828	0.543	0.84	2.871	0.357	1.041	0.886	0.869	7.96
FALSE		N-(4-sec-Butyl-3-oxo-2,3-dihydro-1,2-oxazol-5-yl)acetamide	C9 H14 N2 O3	Full match	Not the top hit	No results	Full match	-2.8	198.1	7.164	1.25132e+08	9	87			99.4	DDA for preferred ion	4.648e+06	5.93354e+06	7.9874e+06	1.09659e+06	3.97236e+06	4.648e+06	6.40768e+06	3.90126e+08	5.93354e+06	2.23154e+06	7.9874e+06	1.19282e+06	8.5985e+07	1.02252e+06	1.09659e+06	1.62037e+06	50.3764	238.401	211.813	31.4033	3.954	5.411	7.811	3.885	4.239	3.954	381.534	5.411	1.377	7.811	1.088	53.065
FALSE		2-Deoxy-L-scyllo-inosose	C6 H10 O5	Full match	Invalid mass	Full match	Not the top hit	-2.87	162.052	7.893	1.22987e+08	55	76			88.8	DDA for preferred ion	3.15659e+07	1.64694e+07	3.20949e+07	1.60318e+07	1.28635e+07	3.15659e+07	3.35526e+07	3.06493e+08	6.99243e+06	1.64694e+07	1.88874e+07	3.20949e+07	2.12705e+08	1.71172e+07	1.13881e+06	1.60318e+07	75.9852	211.152	170.205	139.155	2.093	6.14	13.268	0.751	27.718	2.093	17.906	6.14	1.027	1.103	28.183	13.268
FALSE		Triethanolamine	C6 H15 N O3	Full match	Full match	No results	Full match	-2.44	149.105	1.033	1.22828e+08	3	20	96.9	88.4	96.1	DDA for preferred ion	8.77405e+07	6.75249e+06	2.00647e+08	2.86391e+06	8.31738e+07	8.77405e+07	1.75387e+08	6.75249e+06	1.03066e+08	4.61762e+06	2.50866e+09	4.16045e+06	2.00647e+08	2.58068e+06	2.86391e+06	2.99896e+06	71.6702	210.678	223.24	8.21488	32.229	2.617	66.906	32.229	30.637	58.483	2.617	35.988	1.54	972.091	1.453	66.906
FALSE		Triethanolamine	C6 H15 N O3	Full match	Full match	No results	Full match	-0.57	149.105	0.433	1.2204e+08	3	6	98.1	92	96.6	DDA for preferred ion	1.86988e+08	1.01176e+08	5.70142e+06	1.14041e+08	1.86988e+08	3.25483e+09	1.29247e+08	1.01176e+08	8.57913e+07	2.22997e+08	2.91779e+06	2.73535e+07	5.70142e+06	1.04807e+06	1.14041e+08	1.58692e+08	218.703	78.0303	175.453	82.1311	28.541	1.405	0.24	178.411	28.541	0.814	96.535	0.752	1.405	2.784	0.24	0.036
FALSE		N3,N4-Dimethyl-L-arginine	C8 H18 N4 O2	Full match	Full match	No results	Partial match	-0.7	202.143	14.534	1.18889e+08	14	4	90.7	82.6	63.8	DDA for preferred ion	1.17177e+08	1.4882e+08	1.51044e+08	1.30247e+08	7.50671e+07	1.61233e+08	1.17177e+08	1.4882e+08	1.535e+08	1.2506e+08	6.93751e+07	1.51044e+08	2.01225e+08	1.38101e+08	9.76974e+07	1.30247e+08	96.7157	65.344	99.8786	38.9325	0.9	1.078	1.545	0.544	1.65	0.9	1.078	1.571	0.96	0.502	1.546	1.545
FALSE		Gly-Arg	C8 H17 N5 O3	Full match	Invalid mass	No results	Full match	-1.36	231.133	15.043	1.17118e+08	3	41			88.5	DDA for preferred ion	3.28067e+07	7.02974e+07	7.56267e+07	8.61906e+07	3.28067e+07	2.93052e+07	3.96776e+07	7.02974e+07	6.99349e+07	1.01959e+08	5.99048e+07	7.56267e+07	1.81934e+08	6.91569e+07	9.35924e+07	8.61906e+07	100.623	66.6981	95.4919	54.024	0.46	1.016	0.866	0.474	0.313	0.46	1.016	0.747	1.183	0.866	0.808	2.111
FALSE		Tolycaine	C15 H22 N2 O3	Full match	Full match	No results	Full match	-2.09	278.162	6.501	1.16962e+08	21	58	70.2	8.5	97.5	DDA for preferred ion	4.48241e+07	3.09382e+07	5.93376e+07	6.37582e+07	2.86376e+07	4.76934e+07	4.48241e+07	6.63588e+07	3.09382e+07	1.63854e+07	6.70636e+07	5.93376e+07	3.13064e+07	5.18888e+07	6.37582e+07	7.44281e+07	41.5481	124.35	77.7955	90.1476	0.602	0.485	0.931	0.552	0.748	0.602	1.279	0.485	0.22	1.292	0.931	0.421
FALSE		Ethiin	C5 H11 N O3 S	Full match	Invalid mass	Full match	Not the top hit	-0.45	165.046	7.056	1.16542e+08	16	267			99.5	DDA for preferred ion	5.07793e+07	1.04672e+08	1.90936e+07	7.46166e+07	5.07793e+07	1.7179e+08	2.61219e+07	1.34322e+08	1.04672e+08	7.51032e+07	1.34072e+07	1.90936e+07	4.61599e+07	7.46166e+07	1.04516e+08	5.87771e+07	145.326	86.6472	72.4783	98.8673	0.681	1.278	0.183	0.681	1.644	0.444	1.8	1.001	1.278	0.18	0.183	0.785
FALSE		Isonipecotamide	C6 H12 N2 O	Full match	Not the top hit	No results	Full match	-0.41	128.095	8.636	1.16232e+08	24	115			81.9	DDA for preferred ion	1.50623e+09	1.08079e+08	6.0136e+07	5.02157e+07	1.50623e+09	1.71194e+09	1.41873e+09	1.08079e+08	2.02992e+08	7.56444e+07	6.0136e+07	3.97817e+07	1.35479e+08	7.78373e+07	5.02157e+07	3.80867e+07	108.155	91.1594	61.4184	99.5283	34.092	1.986	0.792	19.351	34.092	37.25	1.389	4.042	1.986	0.773	0.792	3.557
FALSE		N-{[(2R,3R,4R,5R)-3,4-Dihydroxy-5-(hydroxymethyl)-1-methyl-2-pyrrolidinyl]methyl}acetamide	C9 H18 N2 O4	Full match	Invalid mass	No results	Full match	-3.49	218.126	7.09	1.09346e+08	26	53			96.8	DDA for preferred ion	6.16324e+06	7.6124e+06	2.1995e+07	1.95098e+07	5.59952e+06	6.16324e+06	7.86651e+06	1.57206e+08	7.6124e+06	6.75044e+06	2.1995e+07	1.97687e+07	1.78217e+08	2.84947e+07	1.95098e+07	1.02882e+07	44.325	136.976	183.972	84.8194	0.316	0.656	1.013	0.197	0.316	0.765	5.517	0.39	0.656	0.772	1.013	17.322
FALSE		2-Phenyl-1-(1-piperidinyl)ethanethione	C13 H17 N S	Full match	Invalid mass	No results	Full match	-0.14	219.108	7.147	1.08906e+08	3	2			88.1	DDA for preferred ion	2.87398e+06	4.39684e+06	3.53678e+06	1.28857e+06	2.27294e+06	4.87299e+06	2.87398e+06	1.31431e+08	2.48831e+06	4.39684e+06	2.88618e+06	3.53678e+06	1.77184e+08	1.85186e+06	596062	1.28857e+06	83.7021	229.159	228.133	56.7972	2.23	4.175	5.934	1.227	8.175	2.23	70.972	4.175	3.412	1.559	5.934	137.504
FALSE		[Similar to: Acetylarginine; ΔMass: 255.1578 Da]	C20 H37 N7 O6	Full match	Invalid mass	No results	No results	-1.03	471.28	8.174	1.06918e+08	0	17			76.2	DDA for preferred ion	2.38317e+07	3.37714e+07	2.52752e+07	1.10337e+08	3.00261e+07	2.38317e+07	1.59834e+07	3.37714e+07	2.92152e+07	5.01908e+07	4.11292e+07	2.52752e+07	5.18785e+06	1.10337e+08	1.21346e+08	5.83367e+07	73.4715	59.2558	80.001	51.4286	0.272	0.306	0.208	0.272	0.196	0.274	0.306	0.241	0.86	0.373	0.208	0.089
FALSE		4-Guanidinobutyric acid	C5 H11 N3 O2	Full match	Full match	No results	Full match	-1.34	145.085	5.281	1.06723e+08	20	6	87.3	80.5		DDA for preferred ion	9.0948e+08	6.8323e+07	7.9579e+07	4.67113e+07	9.0948e+08	1.13645e+09	7.50376e+08	2.65369e+07	3.06298e+08	6.8323e+07	8.12084e+08	4.21339e+07	7.9579e+07	5.01741e+07	3.81731e+07	4.67113e+07	105.897	142.086	201.333	40.4407	18.126	1.463	1.704	18.126	29.771	16.064	0.529	8.024	1.463	16.185	1.104	1.704
FALSE		(2E)-3-(2,4-Dimethoxyphenyl)-1-[4-(4-morpholinyl)phenyl]-2-propen-1-one	C21 H23 N O4	Not the top hit	Invalid mass	No results	Full match	-3.57	353.161	7.424	1.06583e+08	25	4			76.4	DDA for preferred ion	5.22253e+07	3.95811e+07	6.94786e+07	5.86472e+07	5.22253e+07	1.49801e+08	4.2674e+07	9.85902e+06	6.41143e+07	3.95811e+07	2.44515e+07	1.27818e+08	6.94786e+07	5.86472e+07	9.8856e+07	4.53358e+07	109.56	95.2075	89.6065	72.5397	0.941	0.649	1.293	0.891	1.515	0.941	0.168	0.649	0.873	0.417	1.293	1.533
FALSE		Triethanolamine	C6 H15 N O3	Full match	Full match	No results	Full match	-1	149.105	8.543	1.0333e+08	3	35	98.1	91.8	96.3	DDA for preferred ion	8.41109e+07	9.36215e+07	1.4076e+08	7.26028e+07	8.41109e+07	8.35563e+07	1.24458e+08	1.62296e+08	9.36215e+07	7.46531e+07	8.58682e+07	1.4076e+08	1.81271e+08	7.26028e+07	8.62552e+07	4.91305e+07	55.8374	66.8332	54.2985	34.1154	1.159	1.519	1.632	1.159	0.969	2.533	2.235	1.085	1.519	1.183	1.632	3.69
FALSE		Hexahydrocyclopenta[c]pyrrol-2(1H)-amine	C7 H14 N2	Full match	Invalid mass	No results	Full match	-1.13	126.116	11.928	1.03143e+08	39	3			99.1	DDA for preferred ion	1.42023e+07	4.86428e+07	5.10188e+07	1.74805e+07	4.02656e+07	1.42023e+07	1.22615e+07	4.32372e+07	4.86428e+07	5.2166e+07	1.05345e+07	5.10188e+07	1.68319e+08	2.31727e+07	1.72701e+07	1.74805e+07	95.4573	95.3594	164.834	103.023	0.822	2.817	2.954	1.738	0.822	0.701	1.866	2.817	2.984	0.455	2.954	9.629
FALSE		thr-arg	C10 H21 N5 O4	Full match	Invalid mass	No results	Full match	-2.83	275.159	10.952	1.03091e+08	2	75			87.9	DDA for preferred ion	3.16169e+06	2.00478e+06	7.22809e+06	1.57679e+06	1.88005e+06	4.29241e+06	3.16169e+06	6.18349e+07	2.00478e+06	748450	5.23436e+06	7.22809e+06	1.69004e+08	672461	1.7615e+07	1.57679e+06	49.2289	228.823	216.543	201.694	2.005	0.475	7.784	2.796	0.244	2.005	91.953	0.114	0.475	7.784	0.41	107.182
FALSE		N-{1-[(2,2-Dimethoxyethyl)(methyl)amino]-1-oxo-2-propanyl}benzamide	C15 H22 N2 O4	Full match	Invalid mass	No results	Full match	-3.07	294.157	6.586	1.02025e+08	31	31			96.6	DDA for preferred ion	1.24306e+07	2.07861e+07	3.18786e+07	6.28862e+07	1.10607e+07	1.24306e+07	1.74391e+07	6.30128e+07	2.07861e+07	1.61791e+07	6.13781e+07	3.18786e+07	2.98345e+07	6.28862e+07	6.00018e+07	6.6251e+07	28.1988	138.505	67.3756	87.0664	0.207	0.346	0.531	0.176	0.207	0.263	1.002	0.346	0.244	0.976	0.531	0.45
FALSE		Penicillin G	C16 H18 N2 O4 S	Full match	Full match	No results	Full match	0.19	334.099	6.462	1.01872e+08	23	7	90	55.9	80.8	DDA for preferred ion	4.69624e+07	5.64771e+07	3.25655e+07	7.6944e+07	3.40275e+07	9.34797e+07	4.69624e+07	4.22759e+07	5.64771e+07	1.14744e+08	2.0052e+07	4.32867e+07	3.25655e+07	8.97269e+07	7.6944e+07	3.45024e+07	88.3693	71.0217	100.109	58.2315	1.215	0.734	0.563	0.379	1.215	1.361	0.471	0.734	3.326	0.223	0.563	0.944
FALSE		D-Serine	C3 H7 N O3	Full match	Full match	Full match	Full match	2	105.043	6.111	1.00743e+08	17	21	96.6	87.5	70.5	DDA for preferred ion	1.28543e+09	6.2741e+07	2.49733e+07	6.71293e+07	1.35028e+09	1.27087e+09	1.28543e+09	5.88262e+07	2.93166e+08	6.2741e+07	1.0111e+08	2.49733e+07	1.4081e+07	8.80978e+07	6.07627e+07	6.71293e+07	106.294	140.624	120.608	21.4626	19.149	0.935	0.411	15.327	20.915	19.149	0.668	4.825	0.935	1.148	0.411	0.21
FALSE		3-Aminotetrahydro-3-thiophenecarboxylic acid	C5 H9 N O2 S	Full match	Invalid mass	No results	Full match	-0.72	147.035	7.046	9.894e+07	16	77			98.8	DDA for preferred ion	3.83872e+07	6.23696e+07	1.58953e+07	6.15848e+07	3.83872e+07	1.39502e+08	1.43755e+07	1.30674e+08	5.57971e+07	6.23696e+07	7.43937e+06	1.58953e+07	4.22574e+07	6.15848e+07	8.77795e+07	4.95253e+07	167.68	118.561	89.116	102.303	0.623	1.259	0.181	0.623	1.589	0.29	2.122	0.636	1.259	0.121	0.181	0.853
FALSE		Inosine	C10 H12 N4 O5	Full match	Full match	Full match	Partial match	-2.24	268.08	6.828	9.86478e+07	37	6	94.5	9.7	96.2	DDA for preferred ion	6.45232e+07	3.76956e+07	1.2852e+08	5.4216e+07	4.112e+07	6.45232e+07	8.60917e+07	2.59873e+07	3.76956e+07	8.66643e+07	4.46033e+07	1.2852e+08	1.50547e+08	5.4216e+07	5.29571e+07	6.11815e+07	113.364	77.698	103.211	13.3996	1.218	0.712	2.427	0.758	1.218	1.407	0.479	0.712	1.417	0.823	2.427	2.461
FALSE		Glycocyamine	C3 H7 N3 O2	Full match	Not the top hit	No results	Full match	1.02	117.054	7.846	9.64515e+07	12	61			97.3	DDA for preferred ion	3.09346e+07	6.17579e+07	4.45825e+07	7.6837e+07	3.09346e+07	2.80388e+07	5.4468e+07	5.2489e+07	6.17579e+07	9.86545e+07	4.45825e+07	5.24201e+07	3.99895e+07	7.6837e+07	5.77363e+07	1.04237e+08	105.751	77.6434	84.0853	30.5323	0.486	0.946	0.58	0.403	0.486	0.523	0.683	1.07	0.946	0.58	0.908	0.384
FALSE		2-Aminobutyric acid	C4 H9 N O2	Full match	Full match	Partial match	Full match	1.94	103.064	7.658	9.56216e+07	50	33	99.1	10	63.2	DDA for preferred ion	9.16029e+07	8.1653e+07	7.80902e+06	7.23361e+06	8.84434e+07	9.50336e+07	9.16029e+07	2.44841e+08	8.1653e+07	9.45313e+06	7.80902e+06	6.71324e+06	1.52912e+08	7.56917e+06	7.23361e+06	5.23063e+06	103.514	167.214	217.857	52.3951	13.138	11.288	1.032	11.685	13.138	17.513	32.347	11.288	1.807	1.032	0.928	29.234
FALSE		4-Benzyl-1-methylpyridinium	C13 H14 N	No match	Invalid mass	No results	Full match	-2.22	184.112	7.328	9.46902e+07	4	18			90	DDA for preferred ion	506866	523069	310886	104186	490220	506866	573951	1.14327e+06	523069	109950	1.27721e+06	158272	310886	104186	90308.9	120528	72.6458	136.949	157.897	31.6445	4.762	5.792	2.579	4.705	5.613	4.762	10.973	5.792	0.912	12.259	1.753	2.579
FALSE		7,8-Dimethoxy-1-phenyl-2,3,4,5-tetrahydro-1H-3-benzazepine	C18 H21 N O2	No match	Invalid mass	No results	Full match	-4.36	283.156	7.529	9.4051e+07	42	8			76.3	DDA for preferred ion	2.79872e+07	5.7536e+07	4.93119e+07	4.88789e+07	5.12543e+07	2.79872e+07	1.65921e+07	6.45741e+07	5.37489e+07	5.7536e+07	4.93119e+07	9.24709e+07	4.33111e+07	3.345e+07	9.35691e+07	4.88789e+07	102.489	92.2419	73.9007	56.4379	0.339	1.177	0.988	1.532	0.299	0.339	1.93	0.574	1.177	1.474	0.988	0.886
FALSE		L-Cysteine	C3 H7 N O2 S	Full match	Invalid mass	Full match	Full match	-0.05	121.02	7.699	9.32818e+07	6	81			95	DDA for preferred ion	4.34456e+06	9.98514e+06	4.14999e+06	4.11225e+07	4.34456e+06	2.12526e+06	9.09977e+06	4.60585e+07	4.13876e+06	9.98514e+06	2.17112e+07	4.14999e+06	1.94196e+06	1.27144e+07	6.36353e+07	4.11225e+07	91.3401	175.203	133.562	108.428	0.221	0.243	0.065	0.342	0.033	0.221	3.623	0.065	0.243	1.708	0.065	0.047
FALSE		bis-beta-D-fructofuranose 1,2':2,3'-dianhydride	C12 H20 O10	Full match	Invalid mass	No results	Full match	-2.47	324.105	7.699	9.25695e+07	5	41			96.8	DDA for preferred ion	3.76024e+07	7.61894e+07	8.61322e+07	6.78423e+07	6.64564e+07	5.76701e+06	3.76024e+07	1.43218e+08	5.38364e+07	7.61894e+07	2.26677e+07	8.61322e+07	1.39542e+08	6.78423e+07	9.41089e+07	6.23243e+07	148.316	102.76	76.1242	69.6609	0.603	1.222	0.915	0.98	0.061	0.603	2.111	0.572	1.222	0.334	0.915	2.239
FALSE		δ-Valerolactam	C5 H9 N O	Full match	Full match	Partial match	Partial match	2.96	99.0687	6.561	9.24927e+07	35	32	96.2	9.8	94	DDA for preferred ion	2.53482e+07	3.98425e+06	6.23561e+06	3.83758e+06	2.53482e+07	2.97505e+07	1.6668e+07	3.98425e+06	2.09507e+07	3.77035e+06	2.94114e+07	6.23561e+06	4.88996e+06	2.94173e+06	3.83758e+06	4.07519e+06	75.8579	139.044	150.328	21.4277	7.752	1.354	1.625	8.617	7.752	4.09	1.354	5.459	0.925	9.998	1.625	1.2
FALSE		2-Phenyl-1-(1-piperidinyl)ethanethione	C13 H17 N S	Full match	Invalid mass	No results	Full match	0.9	219.108	6.903	9.17629e+07	3	28			98.2	DDA for preferred ion	6.76368e+07	8.10738e+07	9.89968e+07	4.01379e+07	6.76368e+07	4.65317e+07	7.56546e+07	3.3012e+06	8.10738e+07	9.01101e+07	2.34881e+07	9.89968e+07	1.25892e+08	4.01379e+07	3.16958e+07	5.79238e+07	111.218	127.711	110.668	94.0404	1.468	1.556	2.173	1.685	1.468	1.306	0.082	2.558	1.556	0.585	3.123	2.173
FALSE		tert-Butyl hydrazodiformate	C10 H20 N2 O4	Full match	Invalid mass	No results	Full match	-2.31	232.142	6.784	9.15122e+07	21	58			98.2	DDA for preferred ion	1.65428e+07	2.2839e+07	4.64564e+07	5.87911e+07	1.0761e+07	1.96121e+07	1.65428e+07	5.43809e+07	1.92755e+07	2.2839e+07	5.00965e+07	4.64564e+07	1.74261e+07	4.93428e+07	6.51961e+07	5.87911e+07	59.2026	120.178	99.2642	76.6123	0.281	0.388	0.713	0.218	0.301	0.281	1.102	0.296	0.388	1.015	0.713	0.296
FALSE		Methyl diethanolamine	C5 H13 N O2	Full match	Invalid mass	No results	Full match	1.11	119.095	10.577	9.13029e+07	9	44			96.8	DDA for preferred ion	4.37463e+07	6.35367e+07	4.6107e+07	5.26426e+07	4.37463e+07	1.40358e+08	3.77736e+07	1.86388e+07	6.35367e+07	8.87232e+07	4.49042e+07	9.30917e+07	4.6107e+07	5.26426e+07	4.41825e+07	5.79724e+07	141.429	78.0066	66.6865	28.3347	0.831	1.438	0.853	0.831	3.177	0.652	0.354	1.438	1.53	0.853	2.107	0.795
FALSE		N-acetyldopamine	C10 H13 N O3	Full match	Invalid mass	No results	Full match	-1.57	195.089	7.005	9.09096e+07	64	21			93.6	DDA for preferred ion	2.35558e+07	9.32406e+06	2.01773e+07	2.27739e+07	2.35558e+07	2.95378e+07	2.05354e+07	1.37399e+06	3.48405e+07	9.32406e+06	1.17002e+07	9.4367e+07	2.01773e+07	2.27739e+07	3.59551e+07	2.1729e+07	33.1247	111.864	101.784	112.713	0.945	0.429	0.929	1.034	0.822	0.945	0.06	0.969	0.429	0.514	2.625	0.929
FALSE		L-homomethionine	C6 H13 N O2 S	Full match	Invalid mass	No results	Full match	-2.61	163.066	7.133	9.05857e+07	25	62			98.6	DDA for preferred ion	1.37931e+06	1.64113e+06	3.05555e+06	395976	1.21865e+06	1.37931e+06	1.76203e+06	1.0508e+08	1.64113e+06	483814	3.05555e+06	769530	1.4456e+08	342678	484993	395976	54.2148	238.672	236.235	26.8833	3.556	3.384	8.917	3.556	2.844	4.45	306.643	3.384	1.222	8.917	1.587	365.071
FALSE		[Similar to: 3-(1-hydroxyethyl)-2,3,6,7,8,8a-hexahydropyrrolo[1,2-a]pyrazine-1,4-dione; ΔMass: 2.9909 Da]	C9 H16 N O2 P	Full match	Invalid mass	No results	No results	-2.51	201.091	6.85	8.94897e+07	0	23			97.5	DDA for preferred ion	1.48612e+06	846008	488769	479820	1.48612e+06	1.358e+06	2.1448e+06	320907	1.90144e+06	846008	2.56649e+06	394996	488769	479820	241419	495893	30.9026	70.891	161.484	57.5314	4.325	1.706	1.636	3.097	5.625	4.325	0.669	7.876	1.706	5.349	1.636	0.986
FALSE		Glycylproline	C7 H12 N2 O3	Full match	Full match	No results	Full match	-0.77	172.085	8.073	8.94506e+07	11	9	84	52.4	75.1	DDA for preferred ion	6.25975e+07	7.90612e+07	5.50628e+07	7.18137e+07	5.73724e+07	1.40973e+08	6.25975e+07	3.18192e+07	7.90612e+07	8.20641e+07	4.49537e+07	1.0175e+08	5.50628e+07	8.45144e+07	7.18137e+07	5.75659e+07	93.654	73.5922	65.2526	29.6974	1.087	1.101	0.957	0.679	1.963	1.087	0.376	1.101	1.426	0.532	1.417	0.957
FALSE		Valylproline	C10 H18 N2 O3	Full match	Full match	Partial match	Full match	-2.8	214.131	7.495	8.79109e+07	9	68	71.1	44.9	98.8	DDA for preferred ion	7.6967e+06	2.24951e+07	2.62635e+07	1.70992e+07	2.79367e+07	7.6967e+06	5.00018e+06	5.93292e+07	2.24951e+07	3.35443e+06	8.54882e+06	2.62635e+07	1.4337e+08	1.70992e+07	2.02636e+07	1.25227e+07	125.082	156.392	184.04	89.1886	0.399	1.11	1.296	1.634	0.38	0.399	3.47	1.11	0.268	0.5	1.296	11.449
FALSE		L-Valyl-L-phenylalanine	C14 H20 N2 O3	Full match	Invalid mass	No results	Full match	-2.36	264.147	6.553	8.7272e+07	26	58			96.6	DDA for preferred ion	2.77061e+07	1.54495e+07	3.5957e+07	5.33073e+07	2.69864e+07	2.77061e+07	3.15399e+07	5.1069e+07	9.66044e+06	1.54495e+07	5.99941e+07	3.5957e+07	1.32611e+07	5.33073e+07	4.67178e+07	5.68512e+07	62.5079	149.181	91.353	86.0123	0.555	0.272	0.77	0.506	0.593	0.555	0.958	0.207	0.272	1.125	0.77	0.233
FALSE		Gly-thr	C6 H12 N2 O4	Full match	Invalid mass	No results	Full match	-2.39	176.079	8.013	8.57447e+07	18	11			97.8	DDA for preferred ion	2.34171e+07	5.73325e+07	3.05708e+07	6.11931e+07	1.52692e+07	3.00298e+07	2.34171e+07	6.05339e+07	2.03526e+07	5.73325e+07	4.74696e+07	3.05708e+07	1.6886e+07	6.11931e+07	5.8064e+07	6.71043e+07	46.5262	77.1836	93.5577	44.9541	0.349	0.854	0.527	0.25	0.517	0.349	0.989	0.351	0.854	0.776	0.527	0.252
FALSE		Tolycaine	C15 H22 N2 O3	Full match	Full match	No results	Full match	-3.18	278.162	6.731	8.52972e+07	21	53	83.7	9.2	97.9	DDA for preferred ion	1.57266e+06	1.56348e+06	2.626e+06	241171	1.12833e+06	1.57266e+06	2.16488e+06	1.51871e+07	1.56348e+06	547859	2.626e+06	1.11417e+06	1.367e+08	461382	241171	180249	52.3849	207.687	234.763	51.4179	6.521	6.483	5.692	2.446	6.521	12.01	32.917	6.483	3.039	5.692	4.62	758.396
FALSE		N3,N4-Dimethyl-L-arginine	C8 H18 N4 O2	Full match	Full match	No results	Partial match	-2.56	202.142	14.78	8.2966e+07	14	6	91.4	82.9	63.1	DDA for preferred ion	7.00871e+07	3.64096e+07	5.8912e+07	2.75969e+07	3.421e+07	7.80887e+07	7.00871e+07	1.26308e+08	2.90763e+07	3.64096e+07	2.54348e+07	5.8912e+07	2.13273e+08	3.47885e+07	1.28487e+07	2.75969e+07	76.4499	125.525	96.6867	58.9691	2.54	2.263	4.585	0.983	6.078	2.54	3.631	2.263	1.319	0.731	4.585	7.728
FALSE		γ-Glutamyl-L-putrescine	C9 H19 N3 O3	Full match	Invalid mass	Full match	Not the top hit	-1.56	217.142	14.79	8.27799e+07	8	101			96.6	DDA for preferred ion	3.19806e+07	3.69356e+07	4.96878e+07	5.48846e+07	1.82528e+07	3.19806e+07	3.72247e+07	3.69356e+07	3.5269e+07	5.03874e+07	4.96878e+07	6.43719e+07	4.323e+07	5.86353e+07	5.21504e+07	5.48846e+07	84.9813	69.6536	64.105	42.1709	0.613	0.676	0.847	0.311	0.613	0.678	0.63	0.676	0.918	0.847	1.234	0.788
FALSE		Hexahydrocyclopenta[c]pyrrol-2(1H)-amine	C7 H14 N2	Full match	Invalid mass	No results	Full match	0.07	126.116	11.759	8.26158e+07	39	3			99.5	DDA for preferred ion	3.72419e+07	4.97125e+07	6.19424e+07	1.78407e+07	4.85812e+07	3.72419e+07	1.68418e+07	3.03158e+06	4.97125e+07	5.23993e+07	1.24904e+07	7.468e+07	6.19424e+07	2.32797e+07	1.72365e+07	1.78407e+07	64.927	125.897	84.4343	102.66	2.087	2.884	3.472	2.087	2.161	0.944	0.13	2.884	2.937	0.537	4.333	3.472
FALSE		L-Methionine sulfoxide	C5 H11 N O3 S	Full match	Full match	Partial match	Full match	-1.79	165.046	7.785	8.24432e+07	16	80	91.4	77.6	93.6	DDA for preferred ion	5.62288e+07	6.38619e+07	6.30282e+07	7.9271e+07	6.2721e+07	5.62288e+07	5.31178e+07	4.24529e+07	6.38619e+07	1.11749e+08	4.0937e+07	7.20284e+07	6.30282e+07	7.9271e+07	6.09177e+07	1.10247e+08	58.322	70.0258	78.8611	29.5774	0.791	1.014	0.572	0.791	0.923	0.482	0.536	1.048	1.014	0.516	1.182	0.572
FALSE		Prolylglycine	C7 H12 N2 O3	Full match	Full match	No results	Not the top hit	-1.72	172.084	8.326	8.10609e+07	11	55	97.4	9.9	84.1	DDA for preferred ion	2.84571e+07	1.5525e+07	2.82599e+07	2.50337e+07	2.90501e+07	2.84194e+07	2.84571e+07	1.27819e+08	7.06966e+06	1.5525e+07	2.82599e+07	1.01823e+07	1.3029e+08	2.50337e+07	1.28048e+07	2.54993e+07	101.571	179.108	176.814	62.7898	1.16	0.609	1.129	1.16	2.219	1.116	5.106	0.552	0.609	1.129	0.795	5.11
FALSE		N,N-Bis(2-hydroxyethyl)formamide	C5 H11 N O3	Full match	Full match	Partial match	Partial match	-1.18	133.074	7.298	8.10311e+07	50	101	73.3	52.5	97.8	DDA for preferred ion	3.09775e+07	1.60577e+07	1.46529e+07	1.68214e+07	3.49396e+07	3.09775e+07	2.01567e+07	6.42236e+06	5.1013e+07	1.60577e+07	4.71725e+06	6.81387e+07	1.46529e+07	1.68214e+07	2.74073e+07	1.18439e+07	48.2249	94.4185	111.26	112.466	1.702	1.356	1.237	2.077	1.13	1.702	0.382	1.861	1.356	0.28	2.486	1.237
FALSE		3-hydroxy-4-methyl-5-pentyl-2-iminopyrrolidine	C10 H20 N2 O	Full match	Invalid mass	No results	Full match	-2.02	184.157	8.236	8.07603e+07	7	34			94.5	DDA for preferred ion	9.29528e+06	2.97819e+07	4.09334e+07	3.21909e+07	9.29528e+06	7.51504e+06	1.63326e+07	2.97819e+07	6.41357e+06	3.18951e+07	2.36097e+07	4.09334e+07	1.30261e+08	3.21909e+07	2.03181e+07	3.95322e+07	100.379	112.993	151.67	106.868	0.37	0.807	2.015	0.289	0.37	0.413	0.925	0.316	0.807	0.733	2.015	3.295
FALSE		asn-lys	C10 H20 N4 O4	Full match	Invalid mass	No results	Full match	-2.15	260.148	10.683	7.95278e+07	3	92			99.7	DDA for preferred ion	3.15165e+07	3.85734e+07	2.914e+07	4.60785e+07	2.21736e+07	3.15512e+07	3.15165e+07	2.90895e+07	3.85734e+07	5.50191e+07	3.16213e+07	2.914e+07	7.49637e+06	7.18138e+07	4.00589e+07	4.60785e+07	87.8354	75.7667	90.5226	50.6469	0.684	0.963	0.44	0.309	0.788	0.684	0.405	0.963	1.194	0.44	0.727	0.163
FALSE		1-{[5-(4-Chlorophenyl)-1-hexyl-2-methyl-1H-pyrrol-3-yl]methyl}-4-methylpiperazine	C23 H34 Cl N3	No match	Invalid mass	No results	Full match	4.78	387.246	6.49	7.95247e+07	2	19			96.2	DDA for preferred ion	1.18514e+07	7.9644e+06	1.08363e+07	6.65906e+06	9.13121e+06	1.32869e+07	1.18514e+07	4.93331e+06	7.9644e+06	1.17161e+07	1.60668e+07	1.08363e+07	6.64611e+06	3.57472e+06	7.90111e+06	6.65906e+06	26.9385	67.079	54.1835	71.3355	1.78	1.38	1.371	2.554	1.682	1.78	1.38	1.008	1.759	4.495	1.371	0.998
FALSE		6-Butyl-7-hydroxy-8-phenyl-1,2,3-trihydroindolizin-5-one	C18 H21 N O2	Not the top hit	Invalid mass	No results	Full match	-3.4	283.156	7.413	7.941e+07	42	2			69.9	DDA for preferred ion	1.11873e+07	2.7026e+07	1.43155e+07	1.59185e+07	2.12145e+07	1.11873e+07	6.28622e+06	5.94565e+07	1.75183e+07	2.7026e+07	2.85172e+06	3.93904e+07	1.43155e+07	7.02336e+06	5.16306e+07	1.59185e+07	88.4617	122.631	111.843	150.085	0.395	1.698	0.763	3.021	0.217	0.395	8.466	0.339	1.698	0.406	0.763	0.899
FALSE		L-Threonine	C4 H9 N O3	Full match	Invalid mass	Full match	Not the top hit	0.38	119.058	6.642	7.91451e+07	48	45			97.2	DDA for preferred ion	6.24116e+08	3.9667e+07	2.02056e+07	2.65079e+07	7.44305e+08	6.24116e+08	4.13401e+08	3.9667e+07	4.58526e+08	3.39155e+07	4.93478e+07	7.19777e+06	2.02056e+07	3.67518e+07	2.65079e+07	2.252e+07	114.119	202.997	115.542	79.5252	20.252	1.506	0.897	20.252	23.545	18.357	1.079	17.298	1.506	1.343	0.272	0.897
FALSE		D-Serine	C3 H7 N O3	Full match	Full match	Full match	Full match	1.77	105.043	6.891	7.87671e+07	17	27	97.9	91.1	78.6	DDA for preferred ion	3.29923e+08	2.07655e+07	2.63352e+07	1.34261e+07	3.20184e+08	3.47284e+08	3.29923e+08	2.07655e+07	2.28366e+09	2.00172e+07	1.90089e+08	5.88905e+06	2.63352e+07	1.65301e+07	1.34261e+07	1.02724e+07	106.758	239.213	198.842	67.165	25.866	1.949	2.564	19.37	25.866	32.117	1.256	170.091	1.949	11.5	0.439	2.564
FALSE		DL-α-Aminocaprylic acid	C8 H17 N O2	Full match	Full match	No results	Full match	-2.27	159.126	6.747	7.83543e+07	28	12	89.7	55.8	84.9	DDA for preferred ion	1.76512e+07	1.8905e+06	1.66468e+07	8.49297e+06	1.87412e+07	1.28141e+07	1.76512e+07	1.80354e+06	1.56053e+07	1.8905e+06	1.66468e+07	6.19239e+07	5.52031e+06	8.49297e+06	9.30755e+06	6.14264e+06	90.9516	134.471	108.847	104.874	2.207	0.308	1.96	2.207	1.377	2.874	0.212	1.677	0.308	1.96	6.653	0.899
FALSE		a-Homonojirimycin	C7 H15 N O5	Full match	Invalid mass	No results	Full match	-2.14	193.095	11.418	7.79688e+07	18	28			86.3	DDA for preferred ion	6.1425e+06	3.21873e+07	3.71983e+07	3.02204e+07	1.24678e+07	5.89725e+06	6.1425e+06	3.83707e+07	1.28113e+07	3.21873e+07	2.20821e+07	3.71983e+07	1.26738e+08	3.02204e+07	3.84159e+07	2.49088e+07	64.7254	56.5269	149.378	37.6309	0.247	1.27	0.968	0.413	0.154	0.247	1.27	0.333	1.292	0.731	0.968	5.088
FALSE		L-alpha-Glutamyl-N~5~-(diaminomethylene)-L-ornithine	C11 H21 N5 O5	Full match	Invalid mass	No results	Full match	-2.2	303.154	9.953	7.77291e+07	2	87			93.3	DDA for preferred ion	1.41824e+07	9.21844e+07	1.32608e+07	2.21814e+07	1.41824e+07	8.347e+07	3.76556e+06	1.00768e+08	9.21844e+07	7.12301e+07	1.32608e+07	4.55045e+07	4.60062e+06	2.21814e+07	2.26441e+07	1.39613e+07	190.742	85.6241	97.2966	103.145	0.639	4.543	0.598	0.639	3.686	0.27	4.543	4.071	5.102	0.598	2.01	0.33
FALSE		1-Aminocyclopropane-1-carboxylate	C4 H7 N O2	Full match	Invalid mass	Full match	Full match	4.05	101.048	7.29	7.76316e+07	38	15			93.1	DDA for preferred ion	3.89776e+07	9.39791e+07	4.09449e+07	3.04263e+07	3.24777e+07	3.89776e+07	7.91213e+07	1.20508e+08	4.32878e+07	9.39791e+07	4.09449e+07	3.90493e+07	1.03096e+08	6.26904e+07	3.04263e+07	2.90739e+07	79.3184	59.9301	73.8394	72.5344	1.281	1.922	1.283	0.518	1.281	2.721	1.922	1.423	3.232	0.653	1.283	3.546
FALSE		Phosphocholine	C5 H14 N O4 P	Full match	Invalid mass	No results	Full match	0.33	183.066	11.742	7.7528e+07	1	15			97	DDA for preferred ion	4.47707e+06	4.90295e+07	3.94726e+06	3.89037e+07	7.15385e+07	2.71614e+06	4.47707e+06	4.73176e+07	1.10968e+08	4.90295e+07	6.3728e+06	1.02777e+06	3.94726e+06	4.24734e+07	3.30138e+07	3.89037e+07	209.304	124.119	133.473	110	0.115	1.26	0.101	1.684	0.082	0.115	1.114	3.361	1.26	0.15	0.031	0.101
FALSE		RZ2670000	C10 H22 O6	Full match	Not the top hit	No results	Full match	-2.38	238.141	6.769	7.67057e+07	1	19			94.3	DDA for preferred ion	4.12942e+07	3.99262e+07	5.39575e+07	1.97399e+06	4.12942e+07	5.06384e+07	3.71669e+07	1.64909e+08	3.99262e+07	2.56765e+06	5.39575e+07	3.05534e+06	1.25919e+08	1.52204e+06	1.97399e+06	1.97764e+06	93.9875	188.032	161.457	16.3253	25.653	20.226	35.451	27.131	25.653	18.794	108.348	20.226	1.298	35.451	1.548	63.671
FALSE		5-(5-Methyl-2-phenyl-1H-indol-3-yl)-7-phenyl-1,5-dihydro-4H-pyrano[2,3-d]pyrimidin-4-one	C28 H21 N3 O2	No match	Invalid mass	No results	Full match	-0.85	431.163	7.647	7.57448e+07	19	33			96	DDA for preferred ion	2.88721e+07	3.06989e+07	4.15525e+07	5.79739e+07	2.88721e+07	4.1774e+07	1.87951e+07	2.69281e+07	3.06989e+07	6.88251e+07	4.15525e+07	7.99775e+07	3.48175e+07	5.79739e+07	6.76276e+07	5.47074e+07	113.145	76.3911	73.3506	25.0125	0.498	0.464	0.717	0.498	0.618	0.344	0.464	0.454	1.258	0.717	1.183	0.636
FALSE		N-Propanethioylglycine	C5 H9 N O2 S	Full match	Invalid mass	No results	Full match	-1.21	147.035	6.666	7.5625e+07	16	21			80.4	DDA for preferred ion	1.51542e+07	9.53395e+06	5.10263e+07	4.68095e+07	4.77731e+07	1.51542e+07	1.12945e+07	4.41818e+06	2.35429e+07	9.53395e+06	7.5739e+06	1.0627e+08	5.10263e+07	4.68095e+07	5.20561e+07	3.39757e+07	129.211	117.332	97.0875	106.116	0.332	0.281	1.502	1.021	0.291	0.332	0.094	0.452	0.281	0.162	2.041	1.502
FALSE		thr-arg	C10 H21 N5 O4	Full match	Invalid mass	No results	Full match	-2.09	275.159	10.584	7.42918e+07	2	44			87.7	DDA for preferred ion	2.03776e+07	4.14112e+07	4.16199e+07	5.74425e+07	2.03776e+07	2.86912e+06	3.67161e+07	4.14112e+07	2.38027e+07	4.60679e+07	4.16199e+07	5.1467e+07	2.04931e+07	7.12932e+07	4.71161e+07	5.74425e+07	142.169	83.8882	74.5558	42.4504	0.286	0.581	0.584	0.286	0.061	0.639	0.581	0.505	0.802	0.584	1.092	0.357
FALSE		Leucylproline	C11 H20 N2 O3	Full match	Full match	No results	Full match	-2.77	228.147	6.82	7.42024e+07	10	29	95.5	9.8	87	DDA for preferred ion	3.71711e+07	2.06224e+07	4.18324e+07	4.36934e+07	8.51115e+06	1.39085e+08	3.71711e+07	2.06224e+07	4.40652e+06	3.60099e+07	4.44886e+07	2.52569e+07	4.18324e+07	4.36934e+07	3.93106e+07	5.71731e+07	163.509	87.9237	85.6049	53.1659	0.65	0.472	0.732	0.195	3.538	0.65	0.472	0.112	0.63	1.018	0.642	0.732
FALSE		Methyl N-acetylglycyl-L-lysinate	C11 H21 N3 O4	Full match	Invalid mass	No results	Full match	-3.03	259.152	6.87	7.08687e+07	23	17			98.3	DDA for preferred ion	7.51465e+06	1.22229e+07	1.78101e+07	3.71409e+07	3.77044e+06	8.33018e+06	7.51465e+06	2.99725e+07	7.14682e+06	1.22229e+07	4.97671e+07	1.78101e+07	8.65412e+06	1.26117e+07	3.94325e+07	3.71409e+07	80.004	132.66	137.416	101.062	0.211	0.329	0.452	0.299	0.211	0.202	2.377	0.181	0.329	3.946	0.452	0.233
FALSE		Diethanolamine	C4 H11 N O2	Full match	Full match	No results	Not the top hit	2.49	105.079	10.574	7.06274e+07	14	15	96.7	78.3	95.4	DDA for preferred ion	9.42004e+07	7.55981e+07	4.17137e+07	2.5637e+07	9.42004e+07	8.53669e+07	1.13361e+08	7.55981e+07	1.11306e+08	3.74032e+07	5.61259e+07	4.17137e+07	3.60298e+07	2.5637e+07	2.81778e+07	1.9036e+07	41.9217	76.9626	85.5273	41.966	3.674	2.949	1.893	3.674	3.03	5.955	2.949	3.95	1.965	2.189	1.48	1.893
FALSE		lys-leu	C12 H25 N3 O3	Full match	Invalid mass	No results	Full match	-2.56	259.189	9.892	6.98101e+07	6	136			98.5	DDA for preferred ion	2.81106e+07	3.68502e+07	5.14466e+07	5.456e+07	1.56434e+07	2.81106e+07	3.86243e+07	4.90038e+07	2.85734e+07	3.68502e+07	3.72892e+07	5.14466e+07	1.51157e+08	5.456e+07	5.22967e+07	5.8206e+07	105.95	51.0378	91.4969	23.5385	0.538	0.633	0.984	0.287	0.538	0.664	0.898	0.546	0.633	0.683	0.984	2.597
FALSE		5-(5-Methyl-2-phenyl-1H-indol-3-yl)-7-phenyl-1,5-dihydro-4H-pyrano[2,3-d]pyrimidin-4-one	C28 H21 N3 O2	No match	Invalid mass	No results	Full match	-1.82	431.163	7.89	6.87981e+07	21	64			96.9	DDA for preferred ion	1.52962e+06	1.30518e+06	3.30776e+06	196266	1.25945e+06	4.68643e+06	1.52962e+06	5.96207e+07	1.30518e+06	246156	3.30776e+06	1.58576e+06	1.09675e+08	250624	189564	196266	93.6668	236.947	231.621	26.0829	7.794	6.885	13.198	5.025	24.722	7.794	237.889	6.885	1.254	13.198	8.365	558.81
FALSE		2-(2-amino-3-methylbutanamido)-3-phenylpropanoic acid	C14 H20 N2 O3	Full match	Full match	No results	Not the top hit	-3.26	264.147	6.76	6.87414e+07	26	24	86.6	53.9	96.7	DDA for preferred ion	2.09697e+06	1.08893e+07	3.30766e+06	4.26029e+07	2.09697e+06	5.48155e+06	1.7493e+06	1.08975e+07	1.82012e+06	1.08893e+07	3.30766e+06	400387	7.82604e+07	5.33073e+07	4.26029e+07	246711	84.4069	135.16	229.634	134.227	0.129	0.204	0.062	0.039	0.129	7.09	0.204	0.043	44.138	0.062	0.009	317.216
FALSE		Carnosine	C9 H14 N4 O3	Full match	Full match	No results	Full match	-1.82	226.106	9.367	6.83992e+07	22	232	85.5	79.2	83.6	DDA for preferred ion	1.00179e+07	4.07633e+07	2.87787e+07	6.48555e+07	3.27549e+07	5.44828e+06	1.00179e+07	1.04408e+08	2.25049e+07	4.07633e+07	2.87787e+07	1.2772e+07	1.29822e+08	6.48555e+07	4.95295e+07	8.66593e+07	116.34	104.197	139.227	69.5365	0.116	0.47	0.444	0.505	0.11	0.116	1.61	0.454	0.47	0.444	0.258	1.498
FALSE		2-Amino-3-methoxybenzoic acid	C8 H9 N O3	Full match	Full match	Partial match	Partial match	-1.04	167.058	6.696	6.80576e+07	68	87	93.2	9.7	98.8	DDA for preferred ion	7.14988e+07	4.57065e+07	9.21621e+07	3.28133e+07	5.74442e+07	1.11188e+08	7.14988e+07	1.48093e+07	6.04244e+07	4.57065e+07	2.88847e+07	9.21621e+07	9.60236e+07	3.28133e+07	3.78994e+07	3.24357e+07	45.5507	65.9233	98.3729	23.8327	2.204	1.409	2.432	1.751	2.934	2.204	0.451	1.594	1.409	0.88	2.432	2.96
FALSE		Bis-tris methane	C8 H19 N O5	Full match	Invalid mass	No results	Full match	-3.76	209.126	7.365	6.7728e+07	2	32			96.7	DDA for preferred ion	2.92263e+07	4.07369e+06	2.06721e+06	956711	2.52584e+07	2.92263e+07	2.92643e+07	4.07369e+06	3.08595e+07	1.38113e+06	2.06721e+06	777452	1.08439e+08	1.05716e+06	819030	956711	104.024	197.581	235.336	20.8604	30.588	3.853	1.955	23.893	35.684	30.588	3.853	37.678	1.444	1.955	0.949	113.346
FALSE		2-Acetyl-4-methylpyridine	C8 H9 N O	Full match	Invalid mass	No results	Full match	-1.44	135.068	7.159	6.76786e+07	48	115			99.6	DDA for preferred ion	9.77537e+07	9.58719e+07	1.33528e+08	7.87675e+07	5.6091e+07	1.62244e+08	9.77537e+07	2.94874e+07	9.58719e+07	1.04372e+08	3.20268e+07	1.33528e+08	1.37512e+08	9.24206e+07	7.87675e+07	7.2812e+07	119.426	94.0178	110.102	32.9868	1.343	1.217	1.695	0.607	2.06	1.343	0.319	1.217	1.433	0.347	1.695	1.889
FALSE		N''-Cyclohexylidenecarbonohydrazonic diamide	C7 H14 N4	Full match	Invalid mass	No results	Full match	-0.45	154.122	10.78	6.66208e+07	4	176			98.6	DDA for preferred ion	6.43183e+07	4.92207e+07	9.75912e+07	2.90013e+07	6.43183e+07	8.12956e+07	3.03574e+07	196646	9.44654e+07	4.92207e+07	3.3802e+06	9.75912e+07	1.98849e+08	1.82077e+07	2.90013e+07	3.03204e+07	118.754	163.122	108.85	113.959	2.803	1.623	3.365	3.532	2.803	1.001	0.011	3.257	1.623	0.186	3.365	6.558
FALSE		L-Aspartic acid	C4 H7 N O4	Full match	Full match	Full match	Full match	-0.74	133.037	6.62	6.65308e+07	15	75	90.3	56.9	97	DDA for preferred ion	7.70985e+08	2.08979e+07	9.3917e+06	7.18154e+06	7.72066e+08	7.70985e+08	6.87919e+08	1.81885e+07	1.4202e+08	2.08979e+07	2.73545e+07	2.55479e+06	9.3917e+06	1.9631e+07	6.57557e+06	7.18154e+06	109.309	176.34	130.363	116.488	95.79	2.91	1.308	39.329	117.25	95.79	0.927	21.598	2.91	1.393	0.389	1.308
FALSE		2,2,6,6-Tetramethyl-4-piperidinol	C9 H19 N O	Full match	Full match	No results	Partial match	-1.87	157.146	8.076	6.6319e+07	20	10	87	71.4	66.4	DDA for preferred ion	3.51151e+07	3.72611e+07	4.05413e+07	2.49717e+07	3.49813e+07	3.51151e+07	4.49143e+07	3.72611e+07	4.75611e+07	3.408e+07	4.05413e+07	3.68455e+07	6.48472e+07	2.49717e+07	1.14736e+07	3.27599e+07	78.022	61.4847	86.9996	71.8807	1.401	1.492	1.979	1.401	3.061	1.371	1.492	4.145	1.04	1.623	3.211	1.979
FALSE		1H-Imidazo[1,2-a]imidazole	C5 H5 N3	Full match	Invalid mass	No results	Full match	1.9	107.049	9.174	6.61869e+07	5	119			92.5	DDA for preferred ion	5.66472e+07	7.33466e+07	6.60154e+07	8.72453e+07	3.88064e+07	9.61203e+07	5.66472e+07	3.85758e+07	1.03553e+08	7.33466e+07	9.00396e+07	5.92856e+07	6.60154e+07	9.2963e+07	5.20571e+07	8.72453e+07	62.9404	47.4092	62.0908	31.527	0.649	0.841	0.969	0.417	1.846	0.649	0.415	1.989	0.841	0.969	1.139	0.757
FALSE		Fluenetil	C16 H15 F O2	No match	Invalid mass	No results	Full match	0.71	258.106	8.307	6.58388e+07	5	14			99.4	DDA for preferred ion	6.47442e+07	6.40552e+07	9.01885e+07	6.61481e+07	5.53251e+07	6.47442e+07	7.04522e+07	5.18704e+07	6.40552e+07	6.66188e+07	2.59941e+07	9.01885e+07	9.55493e+07	7.16803e+07	6.49824e+07	6.61481e+07	107.897	73.7794	102.706	50.23	0.996	0.986	1.388	0.772	0.996	1.065	0.724	0.986	1.007	0.363	1.388	1.444
FALSE		epsilon-(gamma-Glutamyl)-lysine	C11 H21 N3 O5	Full match	Invalid mass	No results	Full match	-1.85	275.148	10.617	6.45996e+07	7	92			93.9	DDA for preferred ion	1.46032e+07	3.76368e+07	2.52502e+07	4.38837e+07	1.79018e+07	7.48439e+06	1.46032e+07	2.68548e+07	3.76368e+07	4.9735e+07	2.52502e+07	3.54168e+07	7.10249e+06	7.05007e+07	3.64699e+07	4.38837e+07	101.634	69.6429	79.064	36.2579	0.254	1.032	0.358	0.254	0.205	0.333	0.381	1.032	1.133	0.358	0.971	0.162
FALSE		L-(+)-Citrulline	C6 H13 N3 O3	Full match	Full match	Full match	Full match	-1.45	175.095	8	6.4534e+07	10	5	88.7	73.7	77.8	DDA for preferred ion	5.86071e+07	6.73506e+07	2.67051e+07	5.2131e+07	5.47474e+07	5.86071e+07	7.61879e+07	8.10655e+07	6.73506e+07	4.92686e+07	2.26984e+07	2.67051e+07	3.20674e+07	5.75125e+07	4.33935e+07	5.2131e+07	20.9147	39.2552	83.1247	44.8053	1.351	1.41	0.615	0.952	1.351	1.461	1.41	1.552	0.945	0.395	0.615	0.615
FALSE		Phosphocholine	C5 H14 N O4 P	Full match	Invalid mass	No results	Full match	0.4	183.066	11.994	6.45049e+07	1	15			97	DDA for preferred ion	4.62217e+06	2.43638e+07	5.40299e+06	1.59828e+07	7.58882e+06	2.52338e+06	4.62217e+06	2.00993e+08	9.11445e+06	2.43638e+07	6.44253e+06	1.2095e+06	5.40299e+06	4.80688e+06	1.59828e+07	3.91351e+07	56.3821	203.923	104.429	152.819	0.158	0.623	0.138	1.579	0.158	0.118	41.814	0.57	0.623	1.34	0.076	0.138
FALSE		lys-leu	C12 H25 N3 O3	Full match	Invalid mass	No results	Full match	-2.3	259.189	9.786	6.42306e+07	6	123			98.5	DDA for preferred ion	1.03089e+07	2.69568e+07	3.66131e+07	3.85253e+07	7.20442e+06	1.03089e+07	1.61036e+07	2.90745e+07	1.24059e+07	2.69568e+07	3.64212e+07	3.66131e+07	6.10113e+07	3.85253e+07	3.50231e+07	4.81477e+07	89.06	85.8535	58.844	66.0772	0.294	0.56	1.045	0.187	0.294	0.334	0.755	0.354	0.56	0.945	1.045	1.267
FALSE		Lysylvaline	C11 H23 N3 O3	Full match	Invalid mass	No results	Full match	-2.94	245.173	11.372	6.39785e+07	4	279			98.3	DDA for preferred ion	5.55596e+06	1.93552e+07	1.23787e+07	1.89982e+07	5.55596e+06	5.47489e+06	1.49519e+07	3.11162e+07	1.93552e+07	6.42856e+06	1.23787e+07	6.76241e+06	1.043e+08	2.31153e+07	1.56597e+07	1.89982e+07	84.9806	98.2682	193.391	51.6355	0.35	1.236	0.536	0.24	0.35	0.787	1.346	1.236	0.338	0.536	0.432	5.49
FALSE		N-{3-[Bis(2-hydroxyethyl)amino]propyl}acrylamide	C10 H20 N2 O3	Full match	Invalid mass	No results	Full match	-2.76	216.147	6.745	6.3467e+07	9	20			96.1	DDA for preferred ion	6.26839e+06	1.04035e+07	2.73928e+07	3.65558e+07	3.82314e+06	6.87862e+06	6.26839e+06	2.75797e+07	1.04035e+07	9.37244e+06	2.73928e+07	2.7566e+07	6.85063e+06	2.87922e+07	4.2455e+07	3.65558e+07	68.8867	126.855	111.617	92.5754	0.162	0.256	0.649	0.133	0.162	0.171	0.958	0.245	0.256	0.951	0.649	0.187
FALSE		Creatinine	C4 H7 N3 O	Full match	Full match	No results	Partial match	1.19	113.059	6.867	6.27085e+07	11	36	95.2	9.8	100	DDA for preferred ion	6.51641e+07	3.98402e+07	8.74002e+07	4.53277e+07	5.53578e+07	6.51641e+07	8.21104e+07	2.72699e+07	3.98402e+07	4.2261e+07	3.45215e+07	8.8263e+07	8.74002e+07	2.99354e+07	4.53277e+07	4.77248e+07	45.902	50.4945	89.7431	23.9856	1.72	0.886	1.831	1.849	1.438	1.72	0.911	0.879	0.886	1.153	1.947	1.831
FALSE		L-Alanyl-L-glutamine	C8 H15 N3 O4	Full match	Invalid mass	No results	Full match	-1.5	217.106	8.009	6.19113e+07	14	11			97.5	DDA for preferred ion	1.55376e+07	3.22059e+07	3.2129e+07	4.98498e+07	9.1205e+06	2.78238e+07	1.55376e+07	3.22059e+07	1.26188e+07	5.08245e+07	3.2129e+07	3.24334e+07	1.7939e+07	4.98498e+07	4.06435e+07	5.10595e+07	114.346	89.1184	70.3361	38.2419	0.304	0.646	0.645	0.183	0.685	0.304	0.646	0.31	0.995	0.645	0.798	0.351
FALSE		Glycocyamine	C3 H7 N3 O2	Full match	Invalid mass	No results	Full match	0.32	117.054	8.092	6.16675e+07	12	77			97.1	DDA for preferred ion	4.03074e+06	4.62945e+06	3.30522e+06	1.15676e+06	3.30701e+06	4.37562e+06	4.03074e+06	8.66879e+07	4.62945e+06	609276	3.30522e+06	810713	9.87188e+07	1.15676e+06	567725	1.17123e+06	81.5456	226.511	231.213	32.1856	3.441	8.154	2.857	2.859	7.707	3.441	74.94	8.154	0.52	2.857	1.428	84.286
FALSE		asp-arg	C10 H19 N5 O5	Full match	Invalid mass	No results	Full match	-1.86	289.138	9.765	6.1588e+07	5	71			93.7	DDA for preferred ion	2.15476e+07	5.05087e+07	3.52096e+07	4.89441e+07	1.73826e+07	9.4518e+07	2.15476e+07	6.62203e+07	2.82541e+07	5.05087e+07	2.413e+07	3.52096e+07	4.18855e+07	6.39363e+07	4.89441e+07	4.68031e+07	160.94	65.606	45.4295	31.2075	0.46	1.036	0.719	0.272	1.931	0.46	1.036	0.577	1.079	0.377	0.719	0.895
FALSE		N,N-Bis(2-hydroxyethyl)formamide	C5 H11 N O3	Full match	Full match	Partial match	Partial match	-2.56	133.074	7.542	6.15407e+07	50	177	66	47.3	97.1	DDA for preferred ion	2.41522e+07	2.27535e+07	8.04002e+06	3.2568e+06	2.41522e+07	2.84587e+07	2.01314e+07	4.45849e+07	2.27535e+07	3.57702e+06	8.04002e+06	2.70918e+06	9.92362e+07	3.2568e+06	2.84924e+06	4.24647e+06	82.0459	143.119	212.63	32.3745	7.416	7.986	2.469	7.416	9.988	4.741	13.69	7.986	0.842	2.469	0.951	23.369
FALSE		Carnosine	C9 H14 N4 O3	Full match	Full match	No results	Full match	-2.38	226.106	9.089	6.10845e+07	22	187	87.5	80.6	85.4	DDA for preferred ion	7.41763e+07	4.68362e+07	6.32952e+07	3.15104e+07	3.67839e+07	7.41763e+07	7.59813e+07	2.79416e+07	5.30135e+07	4.68362e+07	4.0394e+07	6.32952e+07	6.91067e+07	7.51574e+07	2.52497e+07	3.15104e+07	78.8689	67.2579	63.6202	87.6749	2.411	1.486	2.193	0.489	2.938	2.411	0.372	2.1	1.486	0.537	2.507	2.193
FALSE		2-Aminoadipic acid	C6 H11 N O4	Full match	Full match	Full match	Full match	-1.97	161.068	6.679	6.10709e+07	52	114	94.9	84.1	98.8	DDA for preferred ion	1.05832e+08	1.17735e+07	2.27487e+07	2.11167e+07	1.00215e+08	1.06818e+08	1.05832e+08	1.17735e+07	1.09833e+08	8.19276e+06	2.27487e+07	5.59524e+07	1.7497e+07	2.43827e+07	2.01982e+07	2.11167e+07	93.2212	167.944	72.9148	90.2142	5.012	0.483	0.933	4.11	5.288	5.012	0.483	5.438	0.388	0.933	2.77	0.829
FALSE		thr-his	C10 H16 N4 O4	Full match	Invalid mass	No results	Full match	-1.87	256.117	8.665	6.09921e+07	11	304			97.7	DDA for preferred ion	4.98271e+07	5.25603e+07	5.91878e+07	5.81874e+07	3.66586e+07	9.76851e+07	4.98271e+07	4.49987e+07	5.25603e+07	5.56634e+07	3.89557e+07	5.91878e+07	7.3777e+07	7.57488e+07	5.43587e+07	5.81874e+07	120.107	45.7435	48.9065	25.4046	0.856	0.957	1.089	0.484	1.797	0.856	0.594	0.967	0.957	0.514	1.089	1.268
FALSE		1-Piperideine 6-carboxylate	C6 H9 N O2	Full match	Invalid mass	Full match	Not the top hit	-1.82	127.063	7.616	6.09117e+07	62	38			99.9	DDA for preferred ion	6.69117e+07	4.04095e+07	2.02549e+07	1.24538e+07	6.69117e+07	5.79861e+07	6.88971e+07	4.04095e+07	6.19489e+07	2.74887e+07	1.19686e+07	4.40209e+07	2.02549e+07	1.1053e+07	1.24538e+07	2.80987e+07	71.7937	88.9542	79.6219	110.818	4.656	3.656	1.083	6.054	4.656	2.452	3.656	4.974	0.978	1.083	3.535	0.721
FALSE		2-Amino-3-methoxybenzoic acid	C8 H9 N O3	Full match	Full match	Partial match	Not the top hit	-2.5	167.058	6.936	6.08841e+07	68	52	92.2	9.6	97.7	DDA for preferred ion	9.78967e+06	3.11664e+07	1.6805e+07	6.67712e+06	9.78967e+06	8.07714e+06	1.69216e+07	6.44977e+07	3.11664e+07	8.09292e+06	1.6805e+07	4.48927e+06	1.00666e+08	9.14459e+06	6.67712e+06	6.33979e+06	53.7019	133.141	185.417	31.6117	1.21	4.668	1.838	1.071	1.21	2.669	7.053	4.668	1.277	1.838	0.672	15.878
FALSE		1-$l^{1}-azanylhexane	C6 H13 N	Full match	Invalid mass	No results	Full match	4.15	99.1052	6.827	6.02474e+07	16	64			90.1	DDA for preferred ion	7.63026e+08	5.57623e+07	1.78109e+08	5.57641e+07	7.63026e+08	7.91604e+08	7.61507e+08	5.57623e+07	2.42618e+08	4.44585e+07	3.71075e+08	1.78109e+08	9.9267e+07	5.57641e+07	6.43981e+07	3.74132e+07	102.762	132.862	120.518	52.0353	13.683	1.188	2.766	13.683	12.292	20.354	1	3.767	1.188	6.654	2.766	2.653
FALSE		(5R)-5-[(Ethylsulfinyl)methyl]-2,4-imidazolidinedione	C6 H10 N2 O3 S	Full match	Invalid mass	No results	Full match	-1.16	190.041	6.52	6.01457e+07	1	8			70	DDA for preferred ion	7.43091e+06	2.56556e+07	1.36356e+07	2.86068e+07	7.43091e+06	1.48066e+06	3.34539e+07	2.56556e+07	1.08546e+06	3.43061e+07	1.40314e+07	1.36356e+07	3.85011e+06	2.4503e+07	2.86068e+07	4.04755e+07	181.438	148.69	83.1319	77.1428	0.303	0.848	0.477	0.303	0.052	0.827	1.047	0.038	0.848	0.573	0.477	0.095
FALSE		6-[(2-Aminoethyl)amino]-1,3-dimethyl-2,4(1H,3H)-pyrimidinedione	C8 H14 N4 O2	Full match	Invalid mass	No results	Full match	-3.21	198.111	8.611	5.9896e+07	6	73			85.3	DDA for preferred ion	2.32089e+07	3.26279e+07	1.26533e+07	3.81752e+07	2.32089e+07	3.16739e+07	1.52906e+07	3.26279e+07	4.50602e+07	7.8228e+06	6.32603e+06	4.87981e+07	1.26533e+07	1.27962e+07	3.81752e+07	7.34836e+07	97.6347	129.786	98.4302	142.542	0.83	1.18	0.494	1.814	0.83	0.208	2.55	1.18	0.106	0.494	1.278	0.172
FALSE		Valyllysine	C11 H23 N3 O3	Full match	Invalid mass	No results	Full match	-2.32	245.173	11.062	5.96224e+07	4	139			98.2	DDA for preferred ion	1.28824e+07	2.84161e+07	3.50545e+07	3.45264e+07	1.28824e+07	2.04036e+07	1.01644e+07	2.84161e+07	1.88448e+07	2.88758e+07	3.2351e+07	4.52071e+07	3.50545e+07	3.89197e+07	2.55473e+07	3.45264e+07	58.6916	82.4711	44.5051	48.2078	0.331	0.738	1.015	0.331	0.799	0.294	0.73	0.738	0.836	0.831	1.77	1.015
FALSE		thr-his	C10 H16 N4 O4	Full match	Invalid mass	No results	Full match	-0.76	256.117	8.989	5.94301e+07	11	119			97.1	DDA for preferred ion	4.66256e+06	5.39776e+06	5.18188e+06	3.12936e+06	2.70178e+06	8.03052e+06	4.66256e+06	7.04918e+07	5.39776e+06	2.26857e+06	5.18188e+06	3.63243e+06	1.00854e+08	4.63609e+06	2.44337e+06	3.12936e+06	57.3134	212.012	204.522	40.9818	1.49	2.209	1.487	0.583	3.287	1.49	15.205	2.209	0.725	1.118	1.487	32.228
FALSE		epsilon-(gamma-Glutamyl)-lysine	C11 H21 N3 O5	Full match	Invalid mass	No results	Full match	-2.34	275.147	10.942	5.94171e+07	7	84			88.3	DDA for preferred ion	1.83147e+07	3.20114e+06	1.65792e+07	2.81393e+06	2.52115e+06	6.72266e+07	1.83147e+07	4.18995e+07	3.20114e+06	2.96881e+06	5.12462e+06	1.65792e+07	9.678e+07	2.81393e+06	3.44721e+06	2.45045e+06	174.734	204.453	187.371	27.4706	7.474	1.212	4.809	0.896	19.502	7.474	14.89	0.929	1.212	1.821	4.809	39.495
FALSE		N-Benzylformamide	C8 H9 N O	Full match	Full match	No results	Partial match	-1.46	135.068	7.399	5.93809e+07	48	49	66.6	8.3	92.1	DDA for preferred ion	1.64588e+07	5.4899e+06	1.10779e+07	1.21443e+06	6.1283e+06	1.64588e+07	7.57862e+07	1.4236e+08	5.4899e+06	1.21062e+06	1.10779e+07	9.76951e+06	1.91853e+08	1.37204e+06	1.03488e+06	1.21443e+06	157.521	230.1	132.75	20.9949	15.904	5.305	9.44	4.467	15.904	62.405	103.758	5.305	0.997	8.074	9.44	157.977
FALSE		[Similar to: Aminorex; ΔMass: 3.0204 Da]	C6 H15 N O4	Full match	Invalid mass	No results	No results	-2.28	165.1	9.644	5.93509e+07	0	40			97	DDA for preferred ion	2.15967e+07	3.68537e+06	8.00976e+06	1.62131e+06	3.72757e+07	2.1432e+07	2.15967e+07	3.68537e+06	2.37094e+07	1.60315e+06	8.00976e+06	3.44934e+06	9.54261e+07	1.47567e+06	1.95283e+06	1.62131e+06	72.4561	185.641	210.724	28.38	13.321	2.497	5.428	25.26	10.975	13.321	2.497	12.141	0.989	5.428	1.766	58.858
FALSE		L-Methionine sulfoxide	C5 H11 N O3 S	Full match	Full match	Partial match	Full match	-2.61	165.046	8.024	5.93067e+07	16	126	77.5	58.3	97.5	DDA for preferred ion	1.5914e+07	1.50953e+07	5.88829e+06	4.23882e+06	1.72148e+07	1.45859e+07	1.5914e+07	1.05315e+08	1.50953e+07	1.69239e+06	5.88829e+06	846768	9.47617e+07	8.53771e+06	4.23882e+06	3.15772e+06	99.2839	194.759	224.255	91.7248	3.441	3.561	0.69	2.016	3.441	5.04	12.335	3.561	0.536	0.69	0.2	30.01
FALSE		L-Threonine	C4 H9 N O3	Full match	Invalid mass	Full match	Not the top hit	-0.39	119.058	6.924	5.91242e+07	48	11			97.5	DDA for preferred ion	1.35058e+08	6.94288e+07	4.62987e+07	4.82507e+07	7.51295e+07	1.62084e+08	1.35058e+08	6.94288e+07	6.57053e+08	3.6919e+07	6.33268e+07	4.61405e+07	4.62987e+07	3.94218e+07	4.82507e+07	5.69504e+07	70.7098	198.015	40.6979	31.796	2.372	1.761	0.956	1.906	3.359	2.372	1.761	13.617	0.648	1.606	0.956	0.813
FALSE		Creatinine	C4 H7 N3 O	Full match	Full match	No results	Partial match	0.14	113.059	7.101	5.89695e+07	11	50	87.3	9.4	100	DDA for preferred ion	2.60342e+07	2.92089e+07	2.02319e+07	2.04422e+06	2.55488e+07	2.60342e+07	3.0187e+07	6.18432e+07	2.92089e+07	2.61046e+06	2.02319e+07	2.53783e+06	9.62655e+07	1.55321e+06	2.04422e+06	2.06759e+06	96.9107	157.204	186.086	38.1721	14.6	14.289	13.026	16.449	12.736	14.6	39.816	14.289	1.263	13.026	1.241	46.559
FALSE		2-Oxo-N-(2-sulfanylethyl)propanamide	C5 H9 N O2 S	Full match	Invalid mass	No results	Full match	-3.09	147.035	6.849	5.88658e+07	16	35			97.2	DDA for preferred ion	4.49206e+07	2.35429e+07	5.25225e+06	5.02189e+07	4.49206e+07	1.38503e+08	3.78092e+06	1.18255e+08	2.35429e+07	7.97582e+06	5.25225e+06	1.70226e+06	8.44056e+06	5.17697e+07	5.02189e+07	3.3005e+07	176.83	178.36	103.926	103.179	0.868	0.469	0.101	0.868	2.758	0.115	2.284	0.469	0.242	0.101	0.034	0.256
FALSE		N-Dimethylethanolamine	C4 H11 N O	Full match	Invalid mass	Full match	Full match	4.29	89.0845	9.343	5.86858e+07	22	5			86.4	DDA for preferred ion	1.4846e+08	1.1585e+07	9.29815e+06	4.44563e+06	1.40137e+08	1.57905e+08	1.4846e+08	1.1585e+07	1.48416e+08	8.75262e+06	7.46775e+07	6.35086e+06	9.29815e+06	8.73355e+06	4.32971e+06	4.44563e+06	101.212	200.319	182.016	62.0217	33.395	1.969	2.092	16.046	36.47	33.395	1.326	34.279	1.969	8.551	1.467	2.092
FALSE		Threonylleucine	C10 H20 N2 O4	Full match	Invalid mass	No results	Full match	-3.43	232.142	7.028	5.85847e+07	21	98			99.7	DDA for preferred ion	3.01348e+06	2.66131e+06	5.93942e+06	700390	2.89513e+06	3.62413e+06	3.01348e+06	2.05846e+07	2.66131e+06	835849	5.93942e+06	3.37548e+06	9.44684e+07	694192	700390	827866	55.3343	195.919	214.91	10.678	4.171	3.8	8.556	4.171	5.174	3.64	29.653	3.8	1.01	8.556	4.819	114.111
FALSE		ile-his	C12 H20 N4 O3	Full match	Invalid mass	No results	Full match	-2.2	268.153	7.631	5.77794e+07	7	99			96.5	DDA for preferred ion	2.88671e+07	3.68158e+07	3.26106e+07	5.15732e+07	2.88671e+07	1.93793e+07	4.27813e+07	3.68158e+07	3.39428e+07	4.54881e+07	2.8526e+07	3.26106e+07	3.40439e+07	5.15732e+07	5.08022e+07	6.8515e+07	104.287	73.6288	65.2743	21.241	0.56	0.668	0.553	0.56	0.381	0.624	0.714	0.668	0.664	0.553	0.642	0.497
FALSE		2-Isocyanatopyridine	C6 H4 N2 O	Full match	Invalid mass	No results	Full match	0.2	120.032	6.576	5.71242e+07	13	69			95.1	DDA for preferred ion	4.29195e+07	7.74526e+06	9.40617e+06	2.41745e+06	5.10653e+07	4.29195e+07	1.23274e+07	7.74526e+06	4.61339e+07	5.29217e+06	1.49564e+08	7.88216e+06	9.40617e+06	4.39405e+06	1.9174e+06	2.41745e+06	108.762	172.042	213.246	63.3339	11.621	2.189	4.111	11.621	22.384	5.099	1.763	24.061	2.189	34.038	4.111	3.891
FALSE		PF-00489791	C20 H28 N8 O4 S	No match	Invalid mass	No results	Full match	1.47	476.196	7.789	5.68418e+07	19	29			89.5	DDA for preferred ion	889012	851381	2.16686e+06	166126	888016	889012	1.03772e+06	2.82707e+07	851381	224167	2.16686e+06	183952	9.05858e+07	182383	140342	166126	78.3226	233.03	236.786	24.9156	6.247	6.066	11.881	4.869	6.335	6.247	155.007	6.066	1.349	11.881	1.311	545.284
FALSE		3,5-Di-tert-butyl-5-methoxy-2,5-dihydro-1,2-oxaphosphol-2-ol 2-oxide	C12 H23 O4 P	Not the top hit	Invalid mass	No results	Full match	4.21	262.135	6.601	5.66065e+07	6	51			100	DDA for preferred ion	8.03586e+06	1.07766e+07	4.04923e+07	4.03994e+07	2.22463e+07	2.1095e+06	8.03586e+06	4.37858e+07	1.07766e+07	1.06825e+07	4.04923e+07	2.56936e+07	7.03858e+07	4.15848e+07	4.03994e+07	3.6572e+07	133.438	113.068	101.909	82.7557	0.22	0.292	0.974	0.535	0.052	0.22	1.053	0.267	0.292	0.974	0.636	1.925
FALSE		VX (nerve agent)	C11 H26 N O2 P S	Full match	Invalid mass	No results	Full match	0.62	267.142	7.004	5.65435e+07	3	3			88.5	DDA for preferred ion	4.04316e+07	4.53e+07	3.47864e+07	67335.1	2.02573e+07	5.79946e+07	4.04316e+07	94581	7.95431e+07	4.53e+07	633757	3.47864e+07	3.76995e+07	67335.1	124783	54043.7	123.434	162.165	152.815	67.3166	464.764	637.451	278.775	300.843	464.764	748.128	1.405	637.451	838.21	9.412	278.775	697.575
FALSE		2-Nitro-1,2-thiazolidine 1,1-dioxide	C3 H6 N2 O4 S	No match	Invalid mass	No results	Full match	3.61	166.005	6.515	5.64258e+07	1	10			81.8	DDA for preferred ion	1.94835e+08	6.53921e+07	3.66415e+07	2.40404e+07	1.88169e+08	1.94835e+08	4.06171e+08	6.53921e+07	4.8322e+08	2.58045e+07	2.19586e+07	3.66415e+07	6.83309e+07	2.46989e+07	2.40404e+07	1.99326e+07	111.694	160.996	52.6724	62.7131	8.105	2.648	1.524	7.618	8.105	20.377	2.648	20.1	1.295	0.889	1.524	3.428
FALSE		Thiomorpholine	C4 H9 N S	Full match	Invalid mass	No results	Full match	2.92	103.046	7.058	5.55174e+07	8	7			97.8	DDA for preferred ion	7.41644e+07	6.20065e+07	9.90988e+07	5.23347e+07	2.97824e+07	1.89232e+08	7.41644e+07	3.32656e+07	6.20065e+07	6.56499e+07	2.07456e+07	9.90988e+07	1.07718e+08	7.50753e+07	5.23347e+07	5.13492e+07	151.149	79.4855	118.847	26.8159	1.444	1.185	1.894	0.397	3.616	1.444	0.443	1.185	1.278	0.276	1.894	2.098
FALSE		12-(Methylamino)-12-oxododecanoic acid	C13 H25 N O3	Full match	Invalid mass	No results	Full match	-2.7	243.183	0.416	5.50081e+07	22	69			91.3	DDA for preferred ion	3.68257e+07	6.01615e+06	3.15978e+06	4.76698e+06	1.91687e+07	3.68257e+07	2.13692e+08	1.87952e+06	1.43264e+07	6.01615e+06	8.21419e+06	3.15978e+06	526731	3.20014e+06	4.76698e+06	4.93342e+06	171.742	87.7005	98.9115	84.4798	7.725	1.219	0.663	5.99	7.725	43.315	0.587	3.005	1.219	2.567	0.663	0.107
FALSE		N-Acetyl-L-ornithine	C7 H14 N2 O3	Full match	Not the top hit	Full match	Full match	-1.86	174.1	7.328	5.49942e+07	36	10			94.2	DDA for preferred ion	2.2083e+07	1.58183e+07	3.84003e+07	2.06972e+07	2.70606e+07	2.2083e+07	2.14087e+07	2.55944e+07	1.58183e+07	1.47939e+07	2.04835e+07	6.38392e+07	3.84003e+07	1.91939e+07	2.8223e+07	2.06972e+07	18.7265	73.5112	58.4819	46.5011	1.034	0.715	1.855	1.41	0.782	1.034	1.333	0.56	0.715	1.067	2.262	1.855
FALSE		L-alpha-Glutamyl-N~5~-(diaminomethylene)-L-ornithine	C11 H21 N5 O5	Full match	Invalid mass	No results	Full match	-0.66	303.154	9.817	5.44533e+07	2	41			90.1	DDA for preferred ion	7.54245e+06	2.66247e+07	1.37243e+07	2.09938e+07	1.32533e+07	3.6594e+06	7.54245e+06	2.68867e+06	2.66247e+07	2.88339e+07	6.88327e+06	4.32213e+07	1.37243e+07	2.09938e+07	2.15091e+07	1.48329e+07	98.5297	128	93.4674	94.327	0.508	1.238	0.925	0.631	0.17	0.508	0.128	1.238	1.944	0.328	2.009	0.925
FALSE		Prolinamide	C5 H10 N2 O	Full match	Full match	No results	Partial match	2.44	114.08	0.553	5.44389e+07	21	6	69.3	8.5	75.7	DDA for preferred ion	1.07939e+09	5.96674e+07	2.30477e+06	4.40373e+07	1.23322e+09	8.2053e+08	1.07939e+09	8.79132e+07	4.55358e+07	5.96674e+07	3.54985e+07	479451	2.30477e+06	1.12419e+06	4.40373e+07	4.99606e+07	110.647	43.8396	153.207	75.6165	21.605	1.194	0.046	1096.98	18.633	21.605	78.201	1.034	1.194	31.577	0.011	0.046
FALSE		D-Alanyl-D-alanine	C6 H12 N2 O3	Full match	Invalid mass	Full match	Full match	-2.46	160.084	8.07	5.43468e+07	50	49			88.8	DDA for preferred ion	1.65012e+07	1.85737e+07	7.46262e+06	3.01317e+06	1.65012e+07	4.01296e+06	1.85264e+07	2.42314e+07	1.85737e+07	4.26244e+06	6.11828e+06	7.46262e+06	8.74054e+07	3.01317e+06	3.38083e+06	2.83748e+06	118.998	112.375	202.557	34.0109	5.476	5.494	2.207	5.476	1.187	6.529	8.042	5.494	1.502	2.031	2.207	30.804
FALSE		(1S,4S,5R,8S,9R,10S)-1,5,9-Trimethyl-11,14,15,16-tetraoxatetracyclo[10.3.1.0~4,13~.0~8,13~]hexadec-10-yl N-benzyl-N-methyl-beta-alaninate	C26 H37 N O6	Full match	Invalid mass	No results	Full match	0.95	459.263	6.423	5.331e+07	8	8			85.7	DDA for preferred ion	5.86247e+07	2.62423e+07	7.8726e+07	1.91013e+07	5.86247e+07	5.47207e+07	1.53565e+08	2.62423e+07	2.03743e+07	5.66757e+07	3.94784e+07	7.8726e+07	1.48085e+08	1.91013e+07	3.60089e+07	1.05701e+07	93.0565	74.6926	121	63.3863	3.069	1.374	2.186	3.069	1.52	14.528	1.374	0.566	5.362	2.067	2.186	14.01
FALSE		asn-lys	C10 H20 N4 O4	Full match	Invalid mass	No results	Full match	-2.7	260.148	11.119	5.22381e+07	3	149			100	DDA for preferred ion	1.92343e+06	2.50063e+06	7.8992e+06	2.09022e+06	1.92343e+06	3.41092e+06	1.88818e+06	3.48565e+07	2.50063e+06	1.45389e+06	7.8992e+06	5.46253e+06	8.45462e+07	2.09022e+06	2.06339e+06	2.11131e+06	48.821	210.77	200.592	25.5295	0.92	1.212	3.779	0.92	1.653	0.894	16.676	1.212	0.689	3.779	2.647	40.045
FALSE		2,4-Bis(2-methoxyethoxy)-1,3,5-triazine	C9 H15 N3 O4	Full match	Invalid mass	No results	Full match	-2.63	229.106	8.482	5.20008e+07	10	72			84.7	DDA for preferred ion	1.29214e+06	1.24816e+06	3.02372e+06	249604	1.08922e+06	1.29214e+06	1.55878e+06	4.66393e+07	1.24816e+06	260805	3.02372e+06	529632	8.29224e+07	439254	249604	242331	77.1347	234.173	232.045	66.2634	5.177	5.001	6.884	2.48	5.177	6.432	106.178	5.001	1.076	6.884	2.122	342.187
FALSE		asn-lys	C10 H20 N4 O4	Full match	Invalid mass	No results	Full match	-0.3	260.148	10.851	5.17609e+07	3	62			99.9	DDA for preferred ion	3.45658e+07	4.15351e+07	4.87289e+07	4.00589e+07	2.40087e+07	1.13022e+08	3.45658e+07	2.47585e+07	4.15351e+07	5.50191e+07	3.10064e+07	4.97278e+07	4.87289e+07	2.1584e+07	4.00589e+07	4.60785e+07	143.664	70.255	45.1469	54.5026	1.112	1.147	1.241	1.112	2.821	0.75	1.147	1.037	1.194	1.437	1.241	1.058
FALSE		N-Acetyl-L-ornithine	C7 H14 N2 O3	Full match	Invalid mass	Full match	Full match	-2.49	174.1	7.63	5.16777e+07	36	63			96.6	DDA for preferred ion	2.71805e+07	3.39836e+07	2.3176e+07	1.26396e+07	2.30816e+07	3.0756e+07	2.71805e+07	4.13407e+07	3.39836e+07	1.46884e+07	1.50392e+07	2.3176e+07	8.76681e+07	8.22407e+06	1.41695e+07	1.26396e+07	39.9793	85.2711	144.583	69.9867	2.171	2.398	1.829	2.807	2.171	2.15	5.027	2.398	1.162	1.829	1.636	6.936
FALSE		N-Acetyl-5-methoxykynurenamine	C12 H16 N2 O3	Full match	Invalid mass	Full match	Not the top hit	-2.45	236.116	6.818	5.16465e+07	39	61			94.3	DDA for preferred ion	3.14003e+06	8.89731e+06	2.2034e+07	2.81699e+07	2.55473e+06	3.14003e+06	4.74199e+06	2.6728e+07	8.89731e+06	8.67444e+06	2.8277e+07	2.2034e+07	7.24223e+06	2.40978e+07	2.81699e+07	3.25351e+07	88.133	114.019	119.759	96.3629	0.111	0.316	0.782	0.106	0.111	0.146	1.109	0.316	0.267	1.173	0.782	0.223
FALSE		Dethiobiotin	C10 H18 N2 O3	Full match	Full match	Full match	Partial match	-2.02	214.131	7.277	5.11268e+07	9	19			96.9	DDA for preferred ion	2.83357e+07	2.12653e+07	7.50153e+07	3.11201e+07	2.83357e+07	2.23061e+07	4.68641e+07	1.82556e+07	2.12653e+07	3.57132e+07	2.45653e+07	7.50153e+07	1.00982e+08	2.79673e+07	3.11201e+07	3.11459e+07	98.1799	68.3512	59.599	26.4495	1.013	0.683	2.411	1.013	0.717	1.505	0.653	0.683	1.147	0.878	2.411	3.242
FALSE		2,2,6,6-Tetramethyl-4-piperidinamine	C9 H20 N2	Full match	Invalid mass	No results	Full match	-1.19	156.162	3.384	5.04771e+07	12	33			96	DDA for preferred ion	2.75204e+07	4.26995e+07	1.38125e+07	3.68917e+06	4.12111e+08	2.55149e+07	2.75204e+07	4.26995e+07	8.54625e+07	1.40585e+06	1.38125e+07	1.17001e+07	7.96028e+07	413225	4.57636e+06	3.68917e+06	211.723	162.403	173.323	124.98	7.46	18.675	21.577	997.304	5.575	7.46	103.332	18.675	0.381	33.426	2.557	21.577
FALSE		Cyclohexylurea	C7 H14 N2 O	Full match	Invalid mass	No results	Full match	-2.11	142.11	6.989	5.03736e+07	27	69			96.9	DDA for preferred ion	1.29229e+07	1.17015e+07	4.17959e+07	1.23921e+07	1.59556e+07	7.06468e+06	1.29229e+07	2.76868e+07	1.17015e+07	5.56754e+06	2.67069e+06	4.50956e+07	4.17959e+07	1.04848e+07	1.23921e+07	1.35795e+07	97.2815	138.525	73.5145	108.369	0.952	0.944	3.078	1.522	0.57	0.952	2.641	0.944	0.41	0.255	3.639	3.078
FALSE		Val-Tyr	C14 H20 N2 O4	Full match	Invalid mass	No results	Full match	-3.22	280.141	6.734	5.00501e+07	30	45			94.7	DDA for preferred ion	1.09407e+07	1.32764e+07	1.67107e+07	3.0077e+07	1.09407e+07	1.0106e+07	1.35542e+07	2.4122e+07	1.32764e+07	9.25362e+06	3.87495e+07	1.67107e+07	3.73154e+06	2.46408e+07	3.23982e+07	3.0077e+07	48.5964	93.6931	94.0954	86.5406	0.444	0.41	0.516	0.444	0.312	0.451	0.979	0.41	0.308	1.573	0.516	0.124
FALSE		N-[1-(1,3-Benzothiazol-2-yl)-5-carbamimidamido-1-oxo-2-pentanyl]cyclopentanecarboxamide	C19 H25 N5 O2 S	Not the top hit	Invalid mass	No results	Full match	0.95	387.173	7.639	5.00399e+07	19	63			95.8	DDA for preferred ion	2.94609e+07	2.7181e+07	6.70333e+07	3.87432e+07	3.94591e+07	2.63001e+07	2.94609e+07	2.33913e+07	2.7181e+07	4.68549e+07	4.14561e+07	1.07787e+08	6.70333e+07	2.48962e+07	3.87432e+07	4.34426e+07	72.7361	54.1201	77.3225	33.1229	0.679	0.94	1.665	1.585	0.679	0.678	0.94	0.702	1.079	1.665	2.782	1.543
FALSE		Prolinamide	C5 H10 N2 O	Full match	Full match	No results	Partial match	1.56	114.079	0.732	4.98686e+07	21	16	73.7	8.7	77.5	DDA for preferred ion	1.07953e+09	5.85596e+07	3.53038e+07	4.40373e+07	1.21306e+09	8.20466e+08	1.07953e+09	5.85596e+07	1.44382e+09	2.28175e+07	3.806e+07	3.53038e+07	3.1003e+07	1.19185e+06	4.40373e+07	4.99606e+07	112.041	229.252	57.1483	75.4537	21.608	32.786	0.802	1017.8	18.631	21.608	49.133	32.786	0.457	31.934	0.802	0.621
FALSE		3'-Allyl-3'-deoxythymidine	C13 H18 N2 O4	Full match	Invalid mass	No results	Full match	-2.59	266.126	6.605	4.9848e+07	29	48			99.6	DDA for preferred ion	1.58624e+07	1.99537e+07	1.66157e+07	3.20805e+07	2.19004e+07	1.30968e+07	1.58624e+07	3.44839e+07	1.99537e+07	1.07457e+07	5.56408e+07	1.66157e+07	1.93103e+06	3.08956e+07	3.20805e+07	3.34042e+07	86.7976	110.009	110.885	81.1448	0.475	0.622	0.518	0.709	0.408	0.475	1.116	0.622	0.322	1.801	0.518	0.058
FALSE		2-(1,2-Dihydroxyethyl)-5-(hydroxymethyl)-3,4-pyrrolidinediol	C7 H15 N O5	Full match	Invalid mass	No results	Full match	-0.24	193.095	11.297	4.96626e+07	18	101			94.7	DDA for preferred ion	1.12666e+07	2.25509e+07	3.60473e+07	3.02204e+07	9.92172e+06	2.39472e+07	1.12666e+07	2.25509e+07	1.27044e+07	3.36765e+07	2.24709e+07	3.60473e+07	3.79203e+07	3.02204e+07	3.84159e+07	2.41379e+07	84.964	44.528	62.1747	39.0387	0.467	0.746	0.938	0.328	0.623	0.467	0.746	0.331	1.395	0.744	0.938	1.571
FALSE		L-(+)-Citrulline	C6 H13 N3 O3	Full match	Full match	Full match	Full match	-2.36	175.095	6.253	4.92726e+07	10	49	93.1	80.1	80.5	DDA for preferred ion	2.02656e+08	1.1992e+07	4.11786e+06	1.58102e+07	1.54847e+08	2.06167e+08	2.02656e+08	8.62735e+06	3.56312e+07	1.1992e+07	3.61641e+07	4.11786e+06	3.05326e+06	3.6327e+07	1.58102e+07	1.47968e+07	107.039	118.937	171.51	48.7914	13.04	0.81	0.26	4.263	13.04	13.696	0.237	2.254	0.81	0.996	0.26	0.206
FALSE		Triethylamine	C6 H15 N	Full match	Invalid mass	No results	Full match	0.88	101.121	3.265	4.89101e+07	18	34			96.7	DDA for preferred ion	4.56336e+08	8.30911e+07	8.89488e+06	3.31088e+07	4.56336e+08	3.79264e+08	5.19243e+08	8.30911e+07	5.53232e+08	3.71631e+07	8.89488e+06	3.70223e+06	4.40603e+07	3.31088e+07	2.74923e+07	3.43187e+07	110.844	182.267	180.981	58.0337	13.795	2.51	0.269	13.783	13.795	15.13	2.51	20.123	1.083	0.269	0.135	1.284
FALSE		(2-(aminoiminomethyl)hydrazino)acetic acid	C3 H8 N4 O2	Full match	Invalid mass	No results	Full match	-2.38	132.064	6.937	4.85115e+07	3	16			97.4	DDA for preferred ion	4.69248e+06	1.64463e+07	4.73553e+06	1.2869e+07	5.31492e+06	2.62176e+06	4.69248e+06	1.64463e+07	7.68941e+06	5.92687e+07	3.5006e+07	4.73553e+06	1.0711e+06	2.58908e+07	5.45479e+06	1.2869e+07	87.0772	165.354	182.309	136.015	0.365	1.41	0.868	0.205	0.481	0.365	0.635	1.41	4.606	1.352	0.868	0.083
FALSE		Amino(1-aminooctyl)malonic acid	C11 H22 N2 O4	Full match	Invalid mass	No results	Full match	-2.79	246.157	6.775	4.83532e+07	8	118			97.6	DDA for preferred ion	3.38018e+07	1.89083e+07	2.75649e+07	3.94123e+07	5.4997e+06	5.03038e+07	3.38018e+07	1.89083e+07	7.51594e+06	3.60513e+07	2.36039e+07	2.75649e+07	5.39118e+07	4.39867e+07	3.94123e+07	3.50643e+07	122.816	85.0073	106.314	35.6789	0.964	0.43	0.699	0.125	1.276	0.964	0.43	0.191	1.028	0.537	0.699	1.538
FALSE		2'-Chloro-5'-O-phosphonatothymidine	C10 H12 Cl N2 O8 P	No match	Invalid mass	No results	Full match	3.22	354.003	7.198	4.80244e+07	4	6			82.9	DDA for preferred ion	2.39326e+07	2.07241e+07	2.35405e+07	1.99405e+07	3.01514e+07	2.39326e+07	1.58799e+07	5.39902e+06	2.07241e+07	2.52921e+07	7.21512e+06	3.88819e+07	2.35405e+07	1.99405e+07	4.35557e+07	1.59778e+07	111.531	99.8803	94.1519	108.05	0.994	0.476	0.893	1.512	0.549	0.994	0.271	0.476	1.583	0.362	0.893	1.473
FALSE		5-Amino-1-(5-hydroxypentyl)-1H-imidazole-4-carboxamide	C9 H16 N4 O2	Full match	Invalid mass	No results	Full match	-0.67	212.127	7.403	4.77553e+07	8	7			78.9	DDA for preferred ion	1.38837e+06	1.34168e+06	809717	586579	1.26984e+06	1.38837e+06	1.40828e+06	1.49139e+08	1.34168e+06	959155	3.31665e+06	404909	809717	586579	385858	946893	71.679	239.463	152.206	58.4914	2.165	3.477	1.049	2.165	3.598	1.487	254.252	3.477	1.013	5.654	1.049	0.855
FALSE		Isoamylamine	C5 H13 N	Full match	Full match	No results	Full match	4.19	87.1052	8.114	4.76402e+07	12	5	78.3	8.9		DDA for preferred ion	4.86902e+07	5.38976e+07	3.40372e+07	3.9021e+07	5.00249e+07	1.61349e+07	4.86902e+07	8.55985e+07	5.38976e+07	4.68642e+07	2.16606e+07	3.40372e+07	1.48451e+08	3.9021e+07	3.81601e+07	4.95115e+07	65.8258	67.1499	94.0046	30.6827	0.983	1.412	0.892	1.282	0.423	0.983	2.194	1.412	0.947	0.555	0.892	2.998
FALSE		N-acetyldopamine	C10 H13 N O3	Full match	Invalid mass	No results	Full match	-2.74	195.089	7.25	4.70466e+07	64	22			93.6	DDA for preferred ion	1.33852e+07	1.36206e+07	3.40212e+06	808591	1.00974e+07	1.33852e+07	1.46799e+07	5.62183e+07	1.36206e+07	933530	3.40212e+06	1.94239e+06	7.52434e+07	808591	579597	920660	104.508	187.382	223.862	26.1086	15.945	23.5	4.207	12.488	23.094	15.945	69.526	23.5	1.014	4.207	3.351	81.728
FALSE		Dipropylene glycol dimethyl ether	C8 H18 O3	Full match	Full match	No results	Partial match	-1.24	162.125	6.487	4.66105e+07	16	18	93.3	83.5	92.8	DDA for preferred ion	3.16127e+07	3.01506e+07	3.99774e+07	3.325e+07	3.16127e+07	1.65244e+07	7.99539e+07	1.14318e+07	3.01506e+07	5.90009e+07	2.67608e+07	4.51293e+07	3.99774e+07	2.7402e+07	3.325e+07	3.39969e+07	121.94	74.7466	70.7063	24.1062	1.154	0.907	1.176	1.154	0.497	2.352	0.417	0.907	1.735	0.977	1.357	1.176
FALSE		2,4-Bis(2-methoxyethoxy)-1,3,5-triazine	C9 H15 N3 O4	Full match	Invalid mass	No results	Full match	-1.28	229.106	8.249	4.65515e+07	10	36			82.2	DDA for preferred ion	2.80385e+07	3.67083e+07	4.69682e+07	3.74774e+07	2.51453e+07	2.80385e+07	3.89628e+07	3.67083e+07	1.64275e+07	4.69003e+07	2.92908e+07	6.19326e+07	4.69682e+07	4.137e+07	3.74774e+07	3.36727e+07	106.367	55.1843	52.2138	31.7738	0.748	0.887	1.395	0.608	0.748	1.157	0.887	0.438	1.393	0.708	1.653	1.395
FALSE		Adenosine	C10 H13 N5 O4	Full match	Full match	Full match	Full match	-2.73	267.096	6.648	4.63034e+07	104	24	81.1	9.1	99.5	DDA for preferred ion	1.3586e+07	1.24679e+07	2.1908e+07	2.75004e+07	1.99603e+07	6.15126e+06	1.3586e+07	1.91257e+07	7.37452e+06	1.24679e+07	2.1908e+07	4.08605e+07	1.12279e+06	2.75004e+07	2.33671e+07	3.21994e+07	75.4687	100.064	95.0753	41.1022	0.422	0.387	0.797	0.726	0.263	0.422	0.695	0.316	0.387	0.797	1.749	0.035
FALSE		epolamine	C6 H13 N O	Full match	Invalid mass	No results	Full match	-1.03	115.1	3.434	4.5245e+07	38	57			99.1	DDA for preferred ion	4.4444e+08	3.37821e+07	1.11292e+07	1.46807e+07	4.15255e+08	4.4444e+08	4.52551e+08	3.37821e+07	4.08425e+08	2.44191e+07	7.17259e+06	1.11292e+07	2.98532e+07	1.07053e+07	1.46807e+07	1.72357e+07	108.119	208.168	121.463	50.5522	30.274	3.156	0.758	38.79	30.274	26.257	3.156	27.82	1.417	0.67	0.758	1.732
FALSE		4-(3-Hydroxyphenyl)-3,4,7,8-tetrahydro-2H-pyrano[4,3-d]pyrimidine-2,5(1H)-dione	C13 H12 N2 O4	Not the top hit	Not the top hit	No results	Full match	3.49	260.081	7.541	4.51801e+07	17	5			93.3	DDA for preferred ion	1.55175e+07	2.7941e+07	2.24298e+07	3.31506e+07	1.55175e+07	2.74428e+07	1.11673e+07	4.91957e+07	1.84072e+07	2.7941e+07	1.35088e+07	2.47121e+07	2.24298e+07	3.31506e+07	5.29106e+07	2.1459e+07	113.956	72.8968	88.0671	42.036	0.519	1.302	0.467	0.468	0.519	0.52	1.484	0.348	1.302	0.407	0.467	1.045
FALSE		(R)-Pantothenate	C9 H17 N O5	Full match	Invalid mass	Full match	Full match	-1.86	219.11	6.497	4.46207e+07	4	5			87.9	DDA for preferred ion	2.1125e+07	2.53946e+07	2.34548e+07	3.13084e+07	1.89936e+07	2.1125e+07	4.8608e+07	2.53946e+07	1.85313e+07	3.42748e+07	1.93197e+07	2.34548e+07	4.8904e+07	3.13084e+07	3.83135e+07	2.55067e+07	104.967	84.5174	117.06	48.2203	0.607	0.811	0.617	0.607	0.551	1.906	0.811	0.484	1.344	0.617	0.612	1.917
FALSE		Adenosine	C10 H13 N5 O4	Full match	Full match	Full match	Full match	-3.64	267.096	6.859	4.3132e+07	104	37	82.8	9.1	96.7	DDA for preferred ion	4.10209e+07	2.89566e+07	1.36555e+07	2.06007e+07	4.98929e+07	7.34841e+06	4.10209e+07	5.46337e+07	2.89566e+07	1.31996e+07	1.36555e+07	1.03705e+07	6.92712e+07	2.77135e+07	6.43792e+06	2.06007e+07	90.4134	87.1593	170.927	93.322	1.8	1.971	1.611	1.8	1.141	1.991	1.971	4.498	0.641	0.493	1.611	3.363
FALSE		L-Aspartate	C4 H7 N O4	Full match	Invalid mass	Full match	Full match	-0.91	133.037	6.932	4.29811e+07	15	36			98.1	DDA for preferred ion	5.82344e+07	5.23854e+07	2.59565e+07	1.98682e+07	5.18058e+07	5.82344e+07	6.95511e+07	5.23854e+07	9.04212e+08	2.61511e+07	6.53504e+07	2.59565e+07	8.85663e+06	1.35002e+07	2.09914e+07	1.98682e+07	82.1437	211.33	121.93	62.9744	3.501	3.88	1.237	3.837	2.774	3.501	3.88	43.075	1.316	4.841	1.237	0.446
FALSE		MFCD00037215	C8 H14 N2 O5	Full match	Invalid mass	No results	Full match	-2.26	218.09	7.538	4.29126e+07	10	20			98.1	DDA for preferred ion	8.99478e+06	1.30425e+07	1.299e+07	1.60392e+07	4.75779e+06	1.11916e+07	8.99478e+06	3.06126e+07	7.79441e+06	1.30425e+07	1.299e+07	8.09892e+06	2.85943e+07	3.27781e+07	1.60392e+07	1.48814e+07	57.1353	94.1187	73.9687	84.7604	0.604	0.876	0.505	0.145	0.698	0.604	0.934	0.486	0.876	0.396	0.505	1.921
FALSE		N-methylprolinol	C6 H13 N O	Full match	Invalid mass	No results	Full match	1.26	115.1	0.626	4.27828e+07	38	23			97.5	DDA for preferred ion	1.2532e+09	6.65531e+07	1.78813e+07	2.75212e+07	1.11152e+09	1.2532e+09	1.28475e+09	6.65531e+07	1.08541e+09	6.18137e+07	2.9231e+07	1.78813e+07	1.05314e+07	3.82447e+06	2.75212e+07	3.50003e+07	108.079	213.32	104.628	66.1451	45.536	17.402	0.65	290.635	45.536	36.707	17.402	39.439	1.766	7.643	0.65	0.301
FALSE		N^5^-formyl-N^5^-hydroxy-L-ornithine	C6 H12 N2 O4	Full match	Invalid mass	No results	Full match	-3.99	176.079	8.27	4.24018e+07	18	24			98	DDA for preferred ion	5.9677e+06	6.02092e+06	6.68481e+06	1.0147e+06	5.9677e+06	6.68075e+06	5.84606e+06	3.76069e+07	6.02092e+06	748537	6.68481e+06	1.93449e+06	6.80334e+07	1.0147e+06	1.1221e+06	993732	96.1048	197.423	210.095	16.9896	5.883	5.366	6.588	5.881	5.954	5.883	37.062	5.366	0.753	6.588	1.724	68.463
FALSE		2,3-Dideoxyhexitol	C6 H14 O4	Full match	Invalid mass	No results	Full match	-2.51	150.089	6.835	4.1246e+07	8	72			92.4	DDA for preferred ion	4.48591e+07	4.02967e+07	2.5207e+07	8.87799e+06	4.48591e+07	2.11178e+07	8.17018e+07	4.02967e+07	5.10607e+07	8.1055e+06	2.5207e+07	1.04025e+07	8.24669e+07	8.32123e+06	8.87799e+06	1.47357e+07	65.728	105.471	123.264	100.436	5.391	4.843	3.029	5.391	2.379	5.544	4.843	5.751	0.55	3.029	1.172	5.596
FALSE		1-(4-Amino-5-hexyn-1-yl)guanidine	C7 H14 N4	Full match	Invalid mass	No results	Full match	-0.22	154.122	10.986	4.10421e+07	4	167			99.5	DDA for preferred ion	2.25382e+06	2.5258e+06	3.59732e+06	1.95733e+06	2.25382e+06	4.49499e+06	2.12562e+06	7.98419e+07	2.5258e+06	838613	3.59732e+06	2.26834e+06	6.96483e+07	1.82084e+07	153138	1.95733e+06	56.7841	232.945	205.406	215.028	1.086	4.385	14.812	0.124	29.353	1.086	4.385	16.494	0.428	0.198	14.812	35.583
FALSE		tyr-his	C15 H18 N4 O4	Full match	Invalid mass	No results	Full match	-1.63	318.132	7.878	4.09598e+07	26	236			96.1	DDA for preferred ion	1.75517e+07	2.38575e+07	1.86694e+07	3.20463e+07	1.75517e+07	1.2318e+07	3.12506e+07	2.38575e+07	1.86515e+07	4.0542e+07	1.54506e+07	1.86694e+07	2.45527e+07	3.20463e+07	2.83498e+07	4.75283e+07	108.403	74.0831	57.0545	29.3873	0.548	0.744	0.517	0.548	0.434	0.658	0.744	0.658	0.853	0.482	0.659	0.517
FALSE		gamma-Glu-gln	C10 H17 N3 O6	Full match	Invalid mass	No results	Full match	-2.51	275.111	7.484	4.08556e+07	10	9			97.8	DDA for preferred ion	9.96584e+06	1.1664e+07	1.15521e+07	1.18875e+07	3.86515e+06	9.96584e+06	1.36416e+07	1.1664e+07	3.5381e+06	1.9096e+07	1.2862e+07	1.15521e+07	1.02528e+07	2.74683e+07	9.73076e+06	1.18875e+07	105.23	114.017	68.4542	118.604	1.024	0.425	0.862	0.141	1.024	1.148	0.425	0.364	1.606	0.468	1.187	0.862
FALSE		binaphthyl	C20 H14	Invalid mass	Invalid mass	No results	Full match	1.9	254.11	7.745	4.07908e+07	17	17			92.2	DDA for preferred ion	2.0057e+06	719559	1.11378e+06	380946	2.0057e+06	1.9607e+06	2.29082e+06	719559	1.91533e+06	493977	4.78186e+06	411137	1.11378e+06	383744	313939	380946	76.8388	111.905	166.129	19.6969	6.014	1.875	2.924	5.227	6.245	6.014	1.875	6.101	1.297	12.461	1.31	2.924
FALSE		L-Glutamic acid	C5 H9 N O4	Full match	Full match	Full match	Not the top hit	-1.41	147.053	6.538	4.05743e+07	44	16	71.8	50.5	90.7	DDA for preferred ion	4.32659e+08	2.75634e+07	1.57358e+07	1.75477e+07	3.76584e+08	4.42736e+08	4.32659e+08	2.75634e+07	1.76641e+08	2.42874e+07	3.74553e+07	6.29792e+06	1.57358e+07	2.14723e+07	1.75477e+07	1.57869e+07	106.927	160.149	117.208	47.9706	25.23	1.538	0.997	17.538	25.23	27.406	1.284	10.066	1.538	1.744	0.359	0.997
FALSE		Bis-tris methane	C8 H19 N O5	Full match	Invalid mass	No results	Full match	-1.66	209.126	7.134	4.04599e+07	2	14			92.3	DDA for preferred ion	6.10774e+07	1.32952e+07	2.05787e+07	3.01327e+06	6.73216e+07	6.10774e+07	5.43863e+07	1.32952e+07	6.50173e+07	3.65914e+06	6.26638e+07	2.05787e+07	6.12873e+06	4.00347e+06	1.597e+06	3.01327e+06	101.678	177.52	156.114	102.199	18.049	3.321	12.886	16.816	38.245	18.049	3.321	40.712	1.214	15.652	12.886	2.034
FALSE		Spermidine	C7 H19 N3	Full match	Full match	Full match	Partial match	-0.2	145.158	4.379	4.0237e+07	9	227	64.5	47.1	99	DDA for preferred ion	3.79899e+08	4.32731e+07	6.19988e+07	1.71815e+07	3.36107e+08	6.99304e+08	3.79899e+08	3.32803e+07	2.48685e+08	4.32731e+07	1.60546e+08	3.3304e+07	6.19988e+07	1.71815e+07	1.59093e+07	2.19697e+07	97.7465	149.675	137.499	52.5141	19.562	1.97	2.822	19.562	43.956	17.292	1.937	15.631	1.97	9.344	2.093	2.822
FALSE		6-[(3-Ethyl-4-methylphenyl)amino]-3-(4-hydroxybutyl)-2,4(1H,3H)-pyrimidinedione	C17 H23 N3 O3	Full match	Invalid mass	No results	Full match	-1.97	317.173	6.552	4.02171e+07	16	65			93.8	DDA for preferred ion	6.53219e+06	5.2759e+06	6.98862e+06	2.02211e+07	2.5948e+06	7.91231e+06	6.53219e+06	2.22363e+07	5.2759e+06	5.19667e+06	1.65859e+07	6.98862e+06	5.63032e+06	1.88192e+07	2.02211e+07	2.60767e+07	68.4796	152.008	110.544	86.0154	0.25	0.261	0.346	0.138	0.391	0.25	1.182	0.261	0.199	0.881	0.346	0.216
FALSE		L-gamma-Glutamyl-L-leucine	C11 H20 N2 O5	Full match	Invalid mass	No results	Full match	-2.45	260.137	6.825	4.0193e+07	9	12			97.3	DDA for preferred ion	1.21884e+07	1.71859e+07	2.83711e+07	2.68143e+07	1.15487e+07	1.21884e+07	2.31348e+07	1.52344e+07	1.71859e+07	1.74639e+07	2.83711e+07	2.13555e+07	3.1452e+07	2.68143e+07	2.50122e+07	2.69302e+07	105.176	70.3108	81.8142	61.3994	0.487	0.648	1.058	0.431	0.487	0.859	0.568	0.687	0.648	1.058	0.854	1.168
FALSE		L-Cystine	C6 H12 N2 O4 S2	Full match	Full match	No results	Full match	-3.04	240.023	9.54	4.01387e+07	5	134	88	81	98.5	DDA for preferred ion	4.58968e+06	4.78355e+06	7.19587e+06	939267	2.77791e+06	1.09543e+07	4.58968e+06	1.28029e+07	4.78355e+06	1.14986e+06	7.19587e+06	2.11354e+06	6.95819e+07	1.13552e+06	939267	675319	90.6335	135.282	189.779	49.2871	6.796	5.093	6.337	2.446	11.663	6.796	11.275	5.093	1.703	6.337	2.25	103.036
FALSE		L-2-Aminoadipate	C6 H11 N O4	Full match	Not the top hit	Full match	Full match	-2.19	161.068	7.115	3.97372e+07	52	41			96.3	DDA for preferred ion	1.72617e+07	2.68377e+07	2.77218e+07	1.99341e+07	1.72617e+07	2.11289e+07	1.71524e+07	2.68377e+07	4.82438e+07	2.80134e+06	2.77218e+07	2.96407e+07	1.67441e+07	1.51205e+07	2.25473e+07	1.99341e+07	71.2063	106.704	62.3497	94.3548	0.937	1.775	1.315	1.142	0.937	0.86	1.775	2.14	0.141	1.833	1.315	0.84
FALSE		Carnosine	C9 H14 N4 O3	Full match	Full match	No results	Full match	-3.6	226.106	9.965	3.96833e+07	22	323	87	80.2	99.3	DDA for preferred ion	3.17812e+06	7.96318e+06	6.2936e+06	3.13137e+06	3.17812e+06	2.32751e+06	7.51752e+06	2.77207e+07	7.96318e+06	2.29359e+06	6.2936e+06	2.8701e+06	6.7411e+07	3.13137e+06	3.79934e+06	2.76454e+06	77.1556	142.915	193.658	31.7342	1.015	2.096	2.01	1.015	0.613	2.719	8.853	2.096	0.83	2.01	0.755	24.384
FALSE		[Similar to: PEG n10; ΔMass: -27.0006 Da]	C14 H37 N7 O8	Full match	Invalid mass	No results	No results	3.95	431.272	6.488	3.94379e+07	0	14			85.1	DDA for preferred ion	6.77185e+06	4.13351e+06	6.85117e+06	5.31562e+06	6.79396e+06	5.22068e+06	6.77185e+06	4.10947e+06	4.13351e+06	7.33157e+06	1.10249e+07	6.85117e+06	2.21057e+06	2.71758e+06	5.72753e+06	5.31562e+06	35.8964	66.581	70.0672	79.2057	1.274	1.379	1.196	2.5	0.912	1.274	1.512	0.722	1.379	4.057	1.196	0.416
FALSE		(3R,4S)-3,4-Dihydroxy-N-pentyl-L-prolinamide	C10 H20 N2 O3	Full match	Invalid mass	No results	Full match	-3.35	216.147	7.054	3.91867e+07	9	128			99	DDA for preferred ion	4.66788e+06	6.24988e+06	5.39695e+06	783439	3.65528e+06	4.66788e+06	5.83936e+06	6.77078e+06	6.24988e+06	835621	5.39695e+06	2.66878e+06	6.32429e+07	1.1492e+06	783439	676459	80.4392	123.62	208.191	40.155	5.958	5.892	4.696	3.181	5.958	8.632	5.892	7.978	1.235	4.696	3.406	93.491
FALSE		Choline	C5 H13 N O	Full match	Full match	No results	Partial match	0.78	103.1	3.49	3.78959e+07	16	11	89.1	9.5	79.1	DDA for preferred ion	1.1397e+08	1.03003e+07	1.91622e+07	4.49831e+06	1.1397e+08	1.03936e+08	1.1821e+08	1.03003e+07	1.12225e+08	7.45835e+06	4.33803e+07	4.69402e+06	1.91622e+07	4.49831e+06	2.17021e+06	5.12319e+06	100.89	197.313	136.839	48.6624	25.336	2.29	3.74	25.336	47.892	23.074	2.29	51.712	1.456	9.644	2.163	3.74
FALSE		Phosphocholine	C5 H14 N O4 P	Full match	Invalid mass	No results	Full match	-2.43	183.066	12.527	3.78311e+07	1	20			97.4	DDA for preferred ion	1.12241e+07	1.40335e+07	3.22074e+07	7.58919e+06	6.1172e+06	1.88787e+07	1.12241e+07	1.87395e+07	1.40335e+07	7.87215e+06	3.22074e+07	6.8716e+06	8.04699e+07	7.58919e+06	7.13911e+06	1.25664e+07	83.6259	52.4974	111.655	41.3142	0.893	1.966	4.244	0.806	2.644	0.893	2.469	1.966	0.626	4.244	0.963	6.404
FALSE		tin(ii) hydride	H2 Sn	No results	Invalid mass	No results	Full match	-4.37	121.917	12.226	3.75749e+07	1	58			92.8	DDA for preferred ion	9.96496e+06	2.0658e+07	1.43779e+07	1.64495e+07	1.48856e+07	9.96496e+06	3.43911e+06	4.02937e+07	1.47756e+07	2.0658e+07	1.43779e+07	2.42698e+07	4.07261e+06	1.64495e+07	2.15442e+07	1.45239e+07	110.136	96.7671	93.916	64.8823	0.463	1.422	0.874	0.905	0.463	0.237	2.45	0.686	1.422	0.874	1.127	0.28
FALSE		Thiamine	C12 H16 N4 O S	Full match	Full match	No results	Partial match	-2.49	264.104	9.923	3.73547e+07	9	6	98.6	84.9	68.4	DDA for preferred ion	1.03956e+07	2.25986e+07	3.69902e+07	2.06584e+07	1.6613e+07	9.8841e+06	1.03956e+07	3.6397e+07	1.81103e+07	2.25986e+07	1.68111e+07	3.69902e+07	6.16911e+07	2.06584e+07	2.23865e+07	1.8246e+07	42.7593	59.3293	108.101	13.9404	0.57	1.239	1.652	0.804	0.442	0.57	1.762	0.809	1.239	0.814	1.652	3.381
FALSE		6-Methylquinoline	C10 H9 N	Full match	Full match	No results	Partial match	-1.18	143.073	6.896	3.72651e+07	18	119	89.2	9.5	90.8	DDA for preferred ion	2.54691e+07	4.27641e+07	5.17342e+07	2.49084e+07	2.47462e+07	8.23511e+07	2.54691e+07	4.67828e+06	5.33034e+07	4.27641e+07	1.08935e+07	5.17342e+07	5.5835e+07	3.00129e+07	2.10487e+07	2.49084e+07	133.849	128.142	110.033	65.8416	1.023	1.717	2.242	0.825	3.912	1.023	0.156	2.532	1.717	0.363	2.458	2.242
FALSE		2-Nitro-1,2-thiazolidine 1,1-dioxide	C3 H6 N2 O4 S	Invalid mass	Invalid mass	No results	Full match	2.59	166.005	6.75	3.72496e+07	1	48			90.5	DDA for preferred ion	3.79929e+08	1.10796e+08	6.62902e+07	9.71431e+06	3.39787e+08	3.89494e+08	3.79929e+08	1.10796e+08	3.21379e+08	1.69764e+07	1.3106e+08	7.82145e+06	6.62902e+07	8.52329e+06	9.71431e+06	1.19266e+07	108.457	157.968	142.051	38.333	39.866	12.999	5.558	39.866	40.095	31.856	12.999	33.083	1.423	15.377	0.805	5.558
FALSE		N-Dimethylethanolamine	C4 H11 N O	Full match	No results	Full match	Full match	2.9	89.0843	3.474	3.6906e+07	22	0				DDA for preferred ion	1.77303e+08	1.63008e+07	5.98069e+06	7.50709e+06	1.77303e+08	1.74162e+08	1.89832e+08	1.63008e+07	1.82652e+08	1.11533e+07	5.98069e+06	2.76702e+06	1.15775e+07	7.50709e+06	3.31298e+06	7.96029e+06	107.924	199.853	74.7535	48.0237	23.847	2.171	0.835	23.618	52.569	23.847	2.171	55.132	1.401	0.797	0.835	1.454
FALSE		N-(2,4-Dimethoxybenzyl)-2-hydroxy-1,3-dioxo-1,2,3,4-tetrahydro-4-isoquinolinecarboxamide	C19 H18 N2 O6	No results	Invalid mass	No results	Full match	2.29	370.117	7.445	3.68938e+07	12	2			90	DDA for preferred ion	804603	552187	447146	339611	739276	808285	804603	501876	817884	552187	1.89578e+06	427724	447146	339611	218274	509588	71.546	72.1509	142.902	63.6175	2.177	1.478	1.96	2.177	3.703	1.579	1.478	3.747	1.084	5.582	1.96	0.877
FALSE		ile-his	C12 H20 N4 O3	Full match	Invalid mass	No results	Full match	-3.26	268.153	7.833	3.67953e+07	7	121			96.8	DDA for preferred ion	1.51499e+07	2.65912e+07	2.33109e+07	3.56178e+07	2.30232e+07	9.26557e+06	1.51499e+07	7.22937e+07	2.65912e+07	1.70204e+07	2.33109e+07	7.40364e+06	6.63742e+07	3.79695e+07	2.65508e+07	3.56178e+07	93.7835	140.176	132.356	94.0069	0.425	1.002	0.614	0.606	0.349	0.425	1.904	1.002	0.478	0.614	0.279	1.864
FALSE		n-Hexanamide	C6 H13 N O	Full match	Invalid mass	No results	Full match	1.44	115.1	0.437	3.6684e+07	38	18			94.8	DDA for preferred ion	2.08939e+08	6.03028e+07	5.30362e+06	2.79415e+07	2.06768e+08	2.08939e+08	2.40411e+08	3.39187e+07	2.2191e+08	6.03028e+07	5.30362e+06	2.70746e+06	1.02494e+07	2.08019e+06	2.79415e+07	3.50003e+07	102.364	146.565	123.831	71.7946	7.478	7.942	0.293	99.399	7.478	6.869	16.306	7.942	1.723	2.55	0.097	0.293
FALSE		Methyl 6-deoxy-6-({[(2-methyl-2-propanyl)oxy]carbonyl}amino)-beta-D-glucopyranoside	C12 H23 N O7	Full match	Invalid mass	No results	Full match	-3.76	293.146	7.077	3.66545e+07	4	24			95.4	DDA for preferred ion	1.23057e+07	1.84015e+07	1.71002e+07	1.98714e+07	1.23057e+07	1.32909e+07	6.84684e+06	1.81534e+07	1.84015e+07	1.86713e+07	1.71002e+07	1.2221e+07	6.01967e+07	2.05561e+07	1.98714e+07	7.83636e+06	48.4404	62.9829	144.805	62.807	0.669	0.926	0.832	0.599	0.669	0.874	0.883	0.926	2.383	0.832	0.615	7.682
FALSE		Pyridoxine	C8 H11 N O3	Full match	Full match	Full match	Not the top hit	-3.39	169.073	6.987	3.64898e+07	28	94	83.4	66.4	99.3	DDA for preferred ion	1.92481e+07	2.11087e+07	2.12269e+07	1.88816e+06	1.72971e+07	2.09792e+07	1.92481e+07	2.8833e+07	2.11087e+07	1.72998e+06	2.12269e+07	4.65416e+06	6.30227e+07	1.88816e+06	5.72395e+06	1.40689e+06	85.7846	138.219	149.95	72.963	9.161	3.688	11.242	9.161	3.665	13.681	15.27	3.688	1.23	11.242	0.813	44.796
FALSE		L-Glutamate	C5 H9 N O4	Full match	Invalid mass	Full match	Partial match	-1.58	147.053	6.163	3.63763e+07	44	2			97.9	DDA for preferred ion	1.2758e+08	8.45686e+06	2.72896e+06	9.09472e+06	1.2758e+08	1.40316e+08	1.19955e+08	5.32075e+06	8.45686e+06	8.72923e+06	6.29067e+06	2.72896e+06	2.30401e+06	1.41157e+07	9.09472e+06	7.59295e+06	104.933	52.3477	70.6762	30.5287	15.428	0.93	0.303	9.038	15.428	15.798	0.377	0.93	1.15	0.446	0.3	0.303
FALSE		N~6~-(Glycyl-L-glutaminyl)-D-lysyl-D-alanine	C16 H30 N6 O6	Full match	Invalid mass	No results	Full match	-2.01	402.222	9.196	3.62397e+07	1	14			87.7	DDA for preferred ion	7.34245e+06	1.21674e+07	8.13527e+06	1.60615e+07	7.34245e+06	1.19061e+07	6.9128e+06	1.58298e+07	5.73327e+06	1.21674e+07	8.13527e+06	3.84147e+06	1.0024e+07	3.88329e+07	1.53038e+07	1.60615e+07	41.9936	42.0375	80.6521	55.583	0.43	0.408	0.251	0.189	0.778	0.43	0.408	0.375	0.758	0.209	0.251	0.624
FALSE		Pyrone	C5 H4 O2	Full match	Invalid mass	No results	Full match	4.7	96.0216	7.638	3.6147e+07	9	56			100	DDA for preferred ion	2.50958e+07	2.43424e+07	1.52901e+07	2.66516e+07	2.50958e+07	3.10116e+07	1.59224e+07	5.65332e+06	2.43424e+07	2.90785e+07	1.20047e+07	2.8975e+07	1.52901e+07	2.66516e+07	3.41527e+07	2.24509e+07	91.47	103.251	78.4843	83.0041	0.908	0.713	0.681	0.942	0.908	0.709	0.212	0.713	1.295	0.45	0.848	0.681
FALSE		2-(4-Fluorophenyl)-N-methyl-6-(4-morpholinyl)-5-(4-pyridinylmethoxy)-1-benzofuran-3-carboxamide	C26 H24 F N3 O4	No match	Invalid mass	No results	Full match	-3.78	461.173	7.622	3.60169e+07	14	5			97.9	DDA for preferred ion	1.08468e+07	1.66025e+07	2.48255e+07	2.87958e+07	1.08468e+07	2.25944e+07	9.36577e+06	1.66025e+07	1.37241e+07	3.39072e+07	2.48255e+07	3.52882e+07	1.85245e+07	2.87958e+07	2.90771e+07	2.27789e+07	114.111	77.9453	69.5366	20.9837	0.411	0.577	0.862	0.377	0.777	0.411	0.577	0.472	1.489	0.862	1.214	0.813
FALSE		Indole-3-acetyl-L-alanine	C13 H14 N2 O3	Full match	Not the top hit	Full match	Not the top hit	-3.11	246.1	7.146	3.57707e+07	50	27			84.4	DDA for preferred ion	1.07598e+06	9.26758e+06	3.76741e+06	560521	772829	7.03902e+06	1.07598e+06	4.94985e+07	9.26758e+06	1.10379e+06	3.76741e+06	233581	5.70863e+07	468030	1.11044e+06	560521	177.091	196.152	224.716	102.758	1.92	8.346	8.049	1.651	6.339	1.92	105.759	8.346	1.969	8.049	0.21	101.845
FALSE		D-(+)-Pyroglutamic Acid	C5 H7 N O3	Full match	Full match	Full match	Full match	0.8	129.043	6.872	3.54083e+07	31	46	83.6	9.2	89.1	DDA for preferred ion	3.67934e+07	3.89008e+07	3.55882e+07	2.82841e+07	2.83977e+07	3.67934e+07	5.05255e+07	1.03123e+07	5.46335e+07	3.89008e+07	9.52258e+06	3.55882e+07	6.5872e+07	2.82841e+07	2.12557e+07	2.86245e+07	97.5195	118.827	121.555	93.9467	1.731	1.359	1.674	1.004	1.731	1.765	0.365	2.57	1.359	0.337	1.674	2.301
FALSE		4-[(Cyclohexylcarbamoyl)amino]-2-hydroxybenzoic acid	C14 H18 N2 O4	Full match	Invalid mass	No results	Full match	-2.17	278.126	7.285	3.52657e+07	16	26			98.8	DDA for preferred ion	1.29629e+07	1.81502e+07	3.14487e+07	1.92284e+07	1.29629e+07	1.28785e+07	3.59869e+07	1.81502e+07	1.66298e+07	3.48375e+07	2.21187e+07	3.14487e+07	4.22784e+07	1.92284e+07	1.74299e+07	2.60294e+07	128.663	85.0998	54.5501	56.5382	0.739	0.954	1.624	0.674	0.739	1.383	0.944	0.954	1.338	1.15	1.804	1.624
FALSE		4-Aminobutanoate	C4 H9 N O2	Full match	Invalid mass	Full match	Full match	2.63	103.064	8.247	3.51434e+07	50	10			94.9	DDA for preferred ion	8.13474e+07	4.37679e+07	2.03198e+07	2.59546e+07	7.64401e+07	8.13474e+07	9.10131e+07	4.37679e+07	9.69887e+07	2.82935e+07	3.14689e+07	2.03198e+07	1.05918e+07	2.88328e+07	2.16061e+07	2.59546e+07	84.8676	94.2126	65.384	20.9657	3.507	1.518	0.94	2.651	3.765	3.507	1.518	4.489	1.09	1.091	0.94	0.408
FALSE		2-acetamido-1,4-imino-1,2,4-trideoxygalactitol	C8 H16 N2 O4	Full match	Invalid mass	No results	Full match	-2.63	204.11	7.299	3.49038e+07	38	87			99	DDA for preferred ion	1.20182e+07	9.69497e+06	3.01857e+07	1.79155e+07	7.80093e+06	1.28166e+07	1.20182e+07	2.57231e+07	9.69497e+06	7.51368e+06	3.01857e+07	1.54828e+07	5.44932e+07	1.79155e+07	2.35911e+07	1.68995e+07	30.1593	95.8778	94.9164	85.2008	0.543	0.445	1.685	0.435	0.543	0.711	1.436	0.411	0.445	1.685	0.656	3.225
FALSE		hepsulfam	C7 H18 N2 O6 S2	Full match	Invalid mass	No results	Full match	3.78	290.062	6.868	3.48151e+07	1	10			98.2	DDA for preferred ion	3.76143e+07	3.82146e+07	7.29064e+07	2.05906e+07	1.48248e+07	3.76143e+07	1.10573e+08	3.82146e+07	9.02235e+06	5.21763e+07	1.3172e+07	7.29064e+07	1.67668e+08	2.28862e+07	2.03669e+07	2.05906e+07	156.967	87.7779	155.155	53.2307	1.847	1.67	3.58	0.648	1.847	5.37	1.67	0.443	2.534	0.576	3.58	8.143
FALSE		Triethanolamine	C6 H15 N O3	Full match	Full match	No results	Full match	-0.08	149.105	8.817	3.47889e+07	3	11	95.6	84.8	96.4	DDA for preferred ion	2.33744e+07	2.50034e+07	2.35377e+07	1.08853e+06	2.33744e+07	2.29496e+07	2.71926e+07	3.18319e+07	2.50034e+07	1.47285e+06	2.35377e+07	1.53518e+06	5.71387e+07	1.08295e+06	1.08853e+06	1.08875e+06	102.122	145.78	162.237	20.7198	21.584	22.97	21.735	21.584	21.083	24.976	29.394	22.97	1.353	21.735	1.41	52.481
FALSE		Valylproline	C10 H18 N2 O3	Full match	Full match	Partial match	Full match	-2.55	214.131	7.076	3.40036e+07	9	96	93.6	68.7	99	DDA for preferred ion	8.068e+06	8.98319e+06	7.73157e+06	1.23839e+07	8.068e+06	1.6125e+07	6.5517e+06	1.3582e+07	7.50619e+06	8.98319e+06	7.73157e+06	6.18818e+06	5.53865e+07	1.57583e+07	1.23839e+07	7.14886e+06	59.108	61.9201	180.564	50.7244	0.916	0.862	0.5	0.512	1.302	0.916	0.862	0.606	1.257	0.491	0.5	7.748
FALSE		Thiomorpholine	C4 H9 N S	Full match	Invalid mass	No results	Full match	2.4	103.046	7.305	3.39247e+07	8	7			79.9	DDA for preferred ion	1.82964e+06	1.28188e+06	3.87295e+06	1.29665e+06	1.15232e+06	1.82964e+06	2.89232e+06	7.86944e+07	1.28188e+06	1.27174e+06	3.87295e+06	975913	5.4885e+07	1.8964e+06	1.03916e+06	1.29665e+06	55.6404	232.718	216.517	57.7194	1.761	1.234	2.042	0.608	1.761	2.231	41.497	1.234	0.981	2.042	0.939	42.328
FALSE		D-(+)-Pyroglutamic Acid	C5 H7 N O3	Full match	Full match	Full match	Full match	-0.59	129.043	6.696	3.34432e+07	31	40	89.3	9.5	86.5	DDA for preferred ion	5.3972e+07	2.79489e+07	2.21385e+07	2.38568e+07	5.3972e+07	7.16999e+07	5.36338e+07	2.79489e+07	3.90051e+07	2.6846e+07	1.1897e+07	2.21385e+07	2.40023e+07	4.16571e+07	2.38568e+07	2.17204e+07	45.8794	56.9086	80.2121	46.2519	2.469	1.236	0.928	1.296	3.005	2.469	0.671	1.635	1.236	0.286	0.928	1.105
FALSE		5,5-dimethyl-2-{[(2-phenylacetyl)amino]methyl}-1,3-thiazolane-4-carboxylic acid	C15 H20 N2 O3 S	Full match	Full match	No results	Partial match	-2.97	308.119	6.397	3.27436e+07	6	3	97.3	95.2	80.2	DDA for preferred ion	1.70438e+07	1.10202e+07	1.50969e+07	4.26907e+07	1.70438e+07	2.83527e+07	6.86166e+06	1.10202e+07	8.44834e+06	1.54351e+07	1.50969e+07	4.02091e+07	1.32413e+07	4.61255e+07	4.26907e+07	2.69423e+07	113.801	77.4044	82.6722	32.1032	0.37	0.239	0.491	0.37	0.664	0.255	0.239	0.198	0.573	0.327	0.942	0.491
FALSE		1-(2,3-Dideoxy-D-glycero-pent-2-enofuranosyl)-5-(methoxymethyl)uracil	C11 H14 N2 O5	Full match	Invalid mass	No results	Full match	-2.79	254.09	10.114	3.23927e+07	36	91			98.1	DDA for preferred ion	1.07897e+07	1.29441e+07	2.65871e+07	1.14511e+07	1.38056e+07	9.9488e+06	1.07897e+07	3.83152e+07	7.67217e+06	1.29441e+07	1.76638e+07	2.65871e+07	5.40581e+07	1.14511e+07	8.89578e+06	1.89577e+07	82.7267	123.429	66.1196	58.056	1.118	0.862	2.852	1.206	1.118	0.569	3.346	0.862	0.683	1.543	2.989	2.852
FALSE		2-Amino-3-tetradecanol	C14 H31 N O	Full match	Invalid mass	No results	Full match	-2.8	229.24	2.435	3.23823e+07	3	51			88	DDA for preferred ion	5.53789e+08	4.80161e+07	1.37601e+08	1.90885e+07	6.45442e+08	5.53789e+08	3.9031e+08	4.80161e+07	7.50686e+08	2.52075e+07	5.66366e+08	4.36552e+07	1.37601e+08	1.8345e+07	1.90885e+07	2.98436e+07	102.07	211.544	171.966	29.0445	29.012	2.617	4.611	35.183	29.012	13.078	2.617	39.327	0.845	30.873	2.287	4.611
FALSE		D-(-)-Aspartic acid	C4 H7 N O4	Full match	Full match	Full match	Full match	-1.97	133.037	7.67	3.23754e+07	15	62	65.9	43.5	99.9	DDA for preferred ion	5.08323e+07	5.92537e+07	1.73451e+07	2.51138e+06	5.08323e+07	5.15481e+07	4.26918e+07	5.92537e+07	6.02966e+07	3.86635e+06	4.81222e+06	1.73451e+07	5.70994e+07	2.95759e+06	2.50866e+06	2.51138e+06	90.6104	137.566	144.396	9.93357	17.187	20.034	6.914	17.187	20.548	16.999	20.034	24.035	1.54	1.627	6.914	22.736
FALSE		N-{2-[4-({(Z)-Hydroxy[(trans-4-hydroxycyclohexyl)imino]methyl}sulfamoyl)phenyl]ethyl}-5-methyl-2-pyrazinecarboximidic acid	C21 H27 N5 O5 S	Not the top hit	Invalid mass	No results	Full match	-1.24	461.173	7.881	3.22156e+07	10	6			97.7	DDA for preferred ion	1.42247e+06	1.21376e+06	3.07606e+06	182518	1.17122e+06	2.04953e+06	1.42247e+06	2.45081e+07	1.21376e+06	228913	3.07606e+06	461330	5.15114e+07	233068	176285	182518	64.5963	227.515	224.726	26.0829	7.794	6.885	13.198	5.025	11.626	7.794	105.154	6.885	1.254	13.198	2.617	282.227
FALSE		N-Dimethylethanolamine	C4 H11 N O	Full match	No results	Full match	Full match	3.15	89.0843	9.152	3.2087e+07	22	0				DDA for preferred ion	1.72667e+08	1.35468e+07	8.82669e+06	5.89442e+06	1.71946e+08	1.74208e+08	1.72667e+08	1.35468e+07	1.69193e+08	1.00256e+07	5.26852e+07	7.16494e+06	8.82669e+06	4.3164e+06	5.89442e+06	7.39053e+06	104.641	202.76	160.974	41.2332	29.555	3.138	1.216	39.835	29.555	23.363	3.138	28.704	1.357	12.206	1.216	1.194
FALSE		N-{1-[(2,2-Dimethoxyethyl)(methyl)amino]-1-oxo-2-propanyl}benzamide	C15 H22 N2 O4	Full match	Invalid mass	No results	Full match	-3.57	294.157	6.843	3.20522e+07	31	35			95.1	DDA for preferred ion	1.37844e+06	2.21548e+06	2.65101e+06	352087	1.37844e+06	1.15486e+06	1.77591e+06	1.19498e+07	2.21548e+06	388403	1.83082e+06	2.65101e+06	5.11794e+07	658400	310336	352087	73.1677	192.332	220.186	50.4123	3.721	7.139	8.542	2.094	3.721	5.044	18.15	7.139	1.103	2.781	8.542	145.36
FALSE		L-(+)-Citrulline	C6 H13 N3 O3	Full match	Full match	Full match	Full match	-0.18	175.096	8.252	3.19877e+07	10	80	82.7	51.7	88.7	DDA for preferred ion	2.98854e+07	2.57639e+07	5.07184e+06	2.58636e+06	2.40264e+07	2.98854e+07	3.00003e+07	1.03118e+08	2.57639e+07	3.28986e+06	5.07184e+06	819038	1.76148e+07	3.75299e+06	2.58636e+06	2.47145e+06	98.3194	177.077	160.733	34.6326	11.555	9.961	1.351	6.402	11.555	12.139	27.476	9.961	1.331	1.351	0.317	7.127
FALSE		n-Hexanamide	C6 H13 N O	Full match	Invalid mass	No results	Full match	-0.16	115.1	1.045	3.19096e+07	38	24			95.1	DDA for preferred ion	1.05947e+08	8.087e+06	6.74203e+07	3.58449e+06	1.05947e+08	9.95227e+07	1.24623e+08	8.087e+06	1.26107e+08	5.97347e+06	8.91349e+07	4.84724e+06	6.74203e+07	3.58449e+06	3.23715e+06	3.71836e+06	94.968	210.346	129.802	11.771	30.744	2.256	18.132	29.557	30.744	33.516	2.256	38.956	1.606	24.867	1.497	18.132
FALSE		2-Amino-N,N-diethylacetamide	C6 H14 N2 O	Full match	Full match	No results	Not the top hit	-0.68	130.111	12.856	3.18028e+07	35	15	90	9.5		DDA for preferred ion	1.99545e+07	1.87863e+07	6.86083e+06	1.67074e+06	1.99545e+07	1.95421e+07	2.07487e+07	4.97762e+07	1.87863e+07	1.63033e+06	6.86083e+06	1.26886e+06	4.16778e+07	1.67074e+06	1.69514e+06	759038	97.9832	104.744	189.136	56.2904	11.944	11.082	4.106	11.944	11.528	27.335	29.793	11.082	2.148	4.106	0.749	54.909
FALSE		Prolinamide	C5 H10 N2 O	Full match	Full match	No results	Partial match	1.1	114.079	8.627	3.16535e+07	21	22	92.7	9.6	79.2	DDA for preferred ion	1.99409e+08	1.41079e+07	1.4462e+07	5.00537e+06	1.99409e+08	2.03321e+08	1.96921e+08	1.41079e+07	2.00779e+08	6.54201e+06	9.53705e+07	1.4462e+07	7.92627e+06	5.3052e+06	5.00537e+06	3.96419e+06	105.034	214.685	185.373	42.4263	40.621	2.659	2.889	37.587	40.621	49.675	2.659	40.113	1.65	17.977	2.889	1.999
FALSE		6-Methylquinoline	C10 H9 N	Full match	Full match	No results	Partial match	-2.3	143.073	7.139	3.1579e+07	18	76	89.8	9.5	94.8	DDA for preferred ion	1.86172e+06	2.45723e+06	3.81471e+06	772738	1.14222e+06	1.86172e+06	1.86507e+06	5.68712e+07	2.45723e+06	1.26608e+06	3.81471e+06	919899	5.13319e+07	822982	772738	458902	45.8777	225.325	214.582	68.1557	2.409	3.18	4.635	1.388	2.409	4.064	69.104	3.18	2.759	4.635	1.19	111.858
FALSE		Threonylglutamine	C9 H17 N3 O5	No results	Invalid mass	No results	Full match	-3.14	247.116	7.017	3.15294e+07	4	4			72	DDA for preferred ion	5.82191e+06	836400	1.41434e+07	1.12677e+06	5.82191e+06	1.40953e+07	3.15996e+06	836400	3.71976e+06	366332	1.58622e+06	1.41434e+07	2.02906e+07	433207	1.12677e+06	3.2052e+06	108.922	120.276	137.815	150.213	12.509	1.931	6.331	13.439	12.509	0.986	1.931	3.301	0.114	3.662	12.552	6.331
FALSE		DL-Carnitine	C7 H15 N O3	Full match	Full match	No results	Full match	-1.42	161.105	8.173	3.14619e+07	20	4	96.7	78.5	75.1	DDA for preferred ion	4.29506e+07	2.44352e+07	4.6731e+07	2.26925e+07	2.93585e+07	4.29506e+07	4.46546e+07	1.4238e+07	1.06563e+08	2.44352e+07	1.33825e+08	4.278e+07	4.6731e+07	1.75924e+07	2.29859e+07	2.26925e+07	30.6812	136.925	119.275	21.2727	1.869	1.077	2.059	1.669	1.869	1.968	0.809	4.636	1.077	7.607	1.861	2.059
FALSE		4-[(1S,4S,8S)-1,5-Dimethyl-11,14,15,16-tetraoxatetracyclo[10.3.1.0~4,13~.0~8,13~]hexadec-10-yl]thiomorpholine 1,1-dioxide	C18 H29 N O6 S	Not the top hit	Invalid mass	No results	Full match	2.6	387.173	7.918	3.14459e+07	2	53			98.5	DDA for preferred ion	4.77325e+06	2.10847e+06	1.43396e+07	348106	2.02021e+06	6.02908e+06	4.77325e+06	4.39307e+07	2.10847e+06	400824	6.9306e+06	1.43396e+07	5.5379e+07	399798	302394	348106	57.4501	227.436	148.332	26.8303	13.712	6.973	47.42	5.053	19.938	13.712	109.882	6.973	1.151	17.335	47.42	159.086
FALSE		N,N-Diisopropylethylamine (DIPEA)	C8 H19 N	Full match	Full match	No results	Full match	-1.06	129.152	2.208	3.14137e+07	18	19	74.2	8.7	97.2	DDA for preferred ion	5.60692e+08	3.40351e+07	5.36567e+07	1.56241e+07	5.60692e+08	5.72516e+08	5.24535e+08	3.40351e+07	6.26727e+08	2.29271e+07	1.00523e+08	2.64731e+07	5.36567e+07	1.50557e+07	1.56241e+07	2.01948e+07	101.406	216.289	106.216	16.8728	36.643	2.261	2.657	37.241	36.643	25.974	2.261	40.113	1.135	6.677	1.694	2.657
FALSE		N-(3-Aminopropyl)-2-methylacrylamide	C7 H14 N2 O	Full match	Invalid mass	No results	Full match	-0.43	142.111	6.76	3.13936e+07	27	124			96	DDA for preferred ion	1.24841e+07	5.52592e+06	2.2197e+07	1.0937e+07	1.24841e+07	1.40705e+07	1.04385e+07	593791	1.20977e+07	5.52592e+06	6.18032e+06	3.88258e+07	2.2197e+07	8.43616e+06	1.17663e+07	1.0937e+07	88.8446	130.13	93.1011	108.193	1.196	0.505	2.03	1.48	1.196	0.954	0.07	1.028	0.505	0.733	3.3	2.03
FALSE		Phe-his	C15 H18 N4 O3	Full match	Invalid mass	No results	Full match	-2.5	302.137	7.274	3.12675e+07	12	110			96	DDA for preferred ion	1.91488e+07	1.36065e+07	2.35912e+07	2.25111e+07	3.4101e+06	1.91488e+07	3.93684e+07	1.36065e+07	2.87764e+06	1.93082e+07	1.4216e+07	2.50572e+07	2.35912e+07	2.1537e+07	2.25111e+07	2.82299e+07	147.339	122.088	75.6744	28.4854	0.851	0.632	0.836	0.158	0.851	1.395	0.632	0.128	0.684	0.66	1.113	0.836
FALSE		Triisopropanolamine	C9 H21 N O3	Full match	Full match	No results	Full match	2.09	191.153	7.044	3.09472e+07	2	2	98.1	98.4		DDA for preferred ion	6.40336e+07	3.24348e+07	6.17115e+07	2.68112e+07	3.18744e+07	6.40336e+07	2.02368e+08	286570	3.40699e+07	3.24348e+07	848023	6.17115e+07	1.33061e+08	2.68112e+07	2.33438e+07	3.297e+07	158.374	149.513	168.603	111.342	2.743	0.984	2.644	1.189	2.743	6.138	0.011	1.459	0.984	0.032	2.644	4.036
FALSE		[(Dichloromethyl)sulfonyl]ethene	C3 H4 Cl2 O2 S	No match	Invalid mass	No results	Full match	-3.75	173.93	12.39	3.09227e+07	1	13			82.1	DDA for preferred ion	1.57756e+06	1.57884e+06	4.02303e+06	104053	1.57135e+06	1.57756e+06	1.9528e+06	1.59295e+07	1.57884e+06	221563	4.02303e+06	544758	4.96541e+07	117091	104053	95215.6	86.9107	213.93	217.986	52.1672	15.161	15.173	34.358	13.42	15.161	20.509	136.044	15.173	2.327	34.358	5.235	521.491
FALSE		[Similar to: ELK; ΔMass: 127.0736 Da]	C22 H41 N7 O7	Full match	Invalid mass	No results	No results	-1.8	515.306	7.691	3.08977e+07	0	2			69.8	DDA for preferred ion	1.12738e+07	2.4128e+07	1.93059e+07	2.34351e+07	1.21291e+07	9.72313e+06	1.12738e+07	2.78367e+07	1.16344e+07	2.4128e+07	1.62298e+07	1.93059e+07	2.07436e+07	2.34351e+07	2.2914e+07	2.75502e+07	66.8734	49.7847	40.6853	27.3342	0.424	0.876	0.753	0.518	0.424	0.409	1.188	0.508	0.876	0.693	0.843	0.753
FALSE		Guanylurea	C2 H6 N4 O	Full match	Full match	No results	Partial match	2.9	102.054	9.592	3.08602e+07	4	10	65.8	8.3	97.8	DDA for preferred ion	1.23642e+07	1.24603e+07	2.67972e+06	1.87195e+06	1.31328e+07	1.23642e+07	1.13355e+07	6.2831e+06	1.24603e+07	1.37571e+07	2.67972e+06	1.1036e+06	3.66308e+06	1.61873e+06	1.9757e+07	1.87195e+06	99.3475	105.972	62.3878	194.68	6.055	3.881	1.655	8.113	0.626	6.055	3.881	0.631	7.349	1.655	0.056	1.957
FALSE		[Similar to: Betaine; ΔMass: 48.0209 Da]	C6 H15 N O4	Full match	Invalid mass	No results	No results	-1.37	165.1	7.258	3.08e+07	0	32			99.1	DDA for preferred ion	1.74176e+07	2.00074e+06	8.58474e+06	1.08311e+06	1.74083e+07	1.74176e+07	2.07242e+07	2.00074e+06	1.38734e+07	584562	1.76663e+07	8.58474e+06	1.98075e+06	1.08311e+06	715534	1.63278e+06	102.841	192.967	147.271	68.4229	16.073	1.847	11.998	16.073	24.342	12.693	1.847	19.389	0.358	16.311	11.998	1.213
FALSE		D-Alanine	C3 H7 N O2	No results	Invalid mass	Full match	Not the top hit	-2.04	89.0475	7.655	3.06554e+07	25	33			99.9	DDA for preferred ion	9.37033e+06	2.22229e+07	1.45784e+07	1.42705e+07	1.00292e+07	8.19574e+06	9.37033e+06	2.22229e+07	1.05845e+07	2.27115e+07	1.45784e+07	1.41027e+07	5.16378e+07	1.42705e+07	1.22534e+07	1.54937e+07	63.995	62.3683	134.896	53.5852	0.669	1.466	1.151	0.703	0.669	0.605	1.557	0.864	1.466	1.022	1.151	3.333
FALSE		Thiamine	C12 H16 N4 O S	Full match	Full match	No results	Partial match	-2.83	264.104	9.794	3.02829e+07	9	6	97.5	90	66	DDA for preferred ion	2.49342e+07	1.82e+07	3.25879e+07	2.06584e+07	1.70632e+07	4.79259e+07	2.49342e+07	1.03104e+07	1.82e+07	2.30874e+07	1.62836e+07	4.979e+07	3.25879e+07	2.06584e+07	2.23865e+07	1.84297e+07	88.6596	53.6807	84.3981	13.7671	1.353	0.813	1.768	0.826	2.141	1.353	0.499	0.813	1.253	0.788	2.224	1.768
FALSE		Gly-Phe	C11 H14 N2 O3	Full match	Invalid mass	No results	Full match	-3.26	222.1	7.15	3.02122e+07	56	34			97.5	DDA for preferred ion	2.18384e+06	2.52142e+06	3.629e+06	411236	2.18384e+06	3.35335e+06	1.94958e+06	1.61122e+07	2.52142e+06	887841	3.629e+06	1.30071e+06	4.86709e+07	379152	411236	5.60624e+06	63.5193	188.675	214.728	198.083	5.76	6.131	8.682	5.76	8.154	0.348	42.495	6.131	0.158	9.571	3.163	8.682
FALSE		4-(γ-Glutamylamino)butanal	C9 H16 N2 O4	Full match	Invalid mass	Full match	Not the top hit	-2.37	216.11	7.771	2.98865e+07	8	23			96.8	DDA for preferred ion	2.52112e+07	2.19368e+07	3.62756e+07	2.41104e+07	2.24012e+07	2.60926e+07	2.52112e+07	1.3015e+07	3.66741e+07	2.19368e+07	1.56874e+07	3.62756e+07	7.66395e+07	2.61494e+07	2.41104e+07	2.22326e+07	57.4598	82.8563	74.5993	39.0637	1.082	0.987	1.505	0.857	1.082	1.134	0.498	1.521	0.987	0.6	1.505	3.447
FALSE		N-Acetyl-5-methoxykynurenamine	C12 H16 N2 O3	Full match	Invalid mass	Full match	Partial match	-3.43	236.115	7.066	2.98249e+07	39	29			96.8	DDA for preferred ion	1.31011e+06	1.5424e+06	2.30317e+06	164530	1.31011e+06	992745	1.85474e+06	6.26047e+06	1.5424e+06	258365	2.30317e+06	342881	4.78229e+07	164530	173192	126087	72.2235	180.083	227.261	15.8446	7.963	8.906	13.998	7.963	5.732	14.71	38.05	8.906	2.049	13.998	1.98	379.284
FALSE		Dipropylene glycol dimethyl ether	C8 H18 O3	Full match	Full match	No results	Partial match	-2.93	162.125	6.738	2.97351e+07	16	17	79.1	74.6	90.6	DDA for preferred ion	6.37603e+06	6.96577e+06	8.84889e+06	459080	6.37603e+06	9.23536e+06	5.90248e+06	3.50244e+07	6.96577e+06	559378	8.84889e+06	460021	4.78687e+07	391590	459080	509485	76.7408	193.818	197.107	28.1583	16.282	15.173	22.597	16.282	20.117	11.585	89.442	15.173	1.098	22.597	1.002	93.955
FALSE		L-Alanyl-L-glutamine	C8 H15 N3 O4	Full match	Invalid mass	No results	Full match	-2.5	217.106	7.62	2.93475e+07	14	4			69.1	DDA for preferred ion	5.88335e+06	1.03302e+07	5.46844e+06	1.53937e+07	5.86214e+06	5.88335e+06	7.22461e+06	2.12757e+07	5.99303e+06	1.03302e+07	1.51366e+07	5.46844e+06	3.69119e+06	1.21843e+07	1.53937e+07	1.98239e+07	64.9339	118.202	112.641	84.4506	0.382	0.521	0.355	0.481	0.382	0.364	1.746	0.389	0.521	1.242	0.355	0.186
FALSE		N-(3-carboxypropanoyl)-N-hydroxycadaverine	C9 H18 N2 O4	Full match	Invalid mass	No results	Full match	-3.58	218.126	7.409	2.92304e+07	26	12			94.6	DDA for preferred ion	6.9938e+06	5.9001e+06	4.49573e+06	793281	6.9938e+06	7.08676e+06	6.43832e+06	7.42742e+06	5.9001e+06	1.30784e+06	4.49573e+06	1.78485e+06	4.69867e+07	793281	541044	1.40283e+06	75.0799	119.12	207.993	46.9348	8.816	9.363	5.667	8.816	13.098	4.59	9.363	10.905	0.932	5.667	3.299	33.494
FALSE		Guanylurea	C2 H6 N4 O	Full match	Invalid mass	No results	Full match	2.64	102.054	0.502	2.89494e+07	4	6			96.9	DDA for preferred ion	4.15882e+08	1.14619e+07	391280	1.03871e+07	4.24998e+08	4.08841e+08	4.15882e+08	1.14619e+07	8.07154e+06	3.96267e+07	1.99806e+06	158045	391280	194745	1.03871e+07	1.50063e+07	108.696	131.37	175.165	91.7741	39.36	2.641	0.026	2182.33	39.36	27.714	58.856	0.777	2.641	10.26	0.015	0.026
FALSE		Erucamide	C22 H43 N O	Full match	Full match	No results	Full match	-4.63	337.333	0.905	2.85787e+07	5	199	93.3	80.5	87.6	DDA for preferred ion	1.80742e+08	2.75736e+07	6.44197e+06	1.65033e+07	1.83222e+08	1.80742e+08	1.73207e+08	5.61327e+07	2.75736e+07	2.24764e+07	1.34388e+07	6.44197e+06	1.79281e+06	1.65033e+07	2.21807e+07	4.4872e+06	100.777	99.4653	102.527	89.0531	11.102	3.401	0.4	11.102	8.149	38.6	3.401	1.243	5.009	0.814	0.29	0.4
FALSE		8-(4-Methoxyanilino)-1,3-dimethyl-3,9-dihydro-1H-purine-2,6-dione	C14 H15 N5 O3	Full match	Invalid mass	No results	Full match	-3.99	301.116	7.049	2.85364e+07	15	17			99.5	DDA for preferred ion	1.42554e+06	2.6476e+06	1.73424e+06	657066	783250	1.90826e+06	1.42554e+06	4.5752e+07	2.6476e+06	529828	1.73424e+06	482719	4.60901e+07	290790	942840	657066	60.4244	225.835	227.049	102.602	2.17	2.808	5.964	2.694	2.024	2.17	157.337	2.808	0.806	5.964	0.512	70.145
FALSE		8-(4-Methoxyanilino)-1,3-dimethyl-3,9-dihydro-1H-purine-2,6-dione	C14 H15 N5 O3	Full match	Invalid mass	No results	Full match	-0.84	301.117	6.798	2.84878e+07	15	16			99.5	DDA for preferred ion	1.02356e+07	2.12849e+07	1.78705e+07	2.28377e+07	1.02356e+07	2.08712e+07	6.99722e+06	3.36001e+06	2.56164e+07	2.12849e+07	1.78705e+07	2.12931e+07	9.92021e+06	2.38324e+07	1.59013e+07	2.28377e+07	123.78	111	77.675	42.4096	0.429	0.932	0.75	0.429	1.313	0.306	0.141	1.611	0.932	0.75	1.339	0.434
FALSE		Caprolactam	C6 H11 N O	Full match	Full match	No results	Partial match	-0.31	113.084	6.764	2.81209e+07	50	18	95	83	84.5	DDA for preferred ion	3.79144e+07	4.01122e+07	2.20944e+07	2.73118e+06	3.64538e+07	3.79144e+07	4.52682e+07	4.5272e+07	4.01122e+07	2.93787e+06	2.20944e+07	7.29417e+06	4.77632e+07	2.40917e+06	2.73118e+06	3.65912e+06	94.404	138.146	134.66	50.5928	13.882	14.687	9.171	15.131	13.882	12.371	18.792	14.687	0.803	9.171	2.671	13.053
FALSE		4-Aminobutanoate	C4 H9 N O2	Full match	Invalid mass	Full match	Full match	1.08	103.063	8.463	2.80625e+07	50	16			100	DDA for preferred ion	9.23828e+07	4.42179e+07	1.26762e+07	1.67878e+07	8.3959e+07	9.23828e+07	9.49978e+07	4.42179e+07	9.80192e+07	6.44813e+06	1.26762e+07	3.17885e+06	4.66392e+07	1.72834e+07	4.53934e+06	1.67878e+07	104.908	148.688	164.684	106.553	5.659	2.558	0.733	4.858	20.352	5.659	2.558	21.593	0.384	0.733	0.7	2.778
FALSE		Hexahydropyrrolo[1,2-b][1,2,5]thiadiazepin-5(2H)-one 1,1-dioxide	C7 H12 N2 O3 S	Full match	Invalid mass	No results	Full match	-1.9	204.056	6.479	2.80193e+07	1	2			71.7	DDA for preferred ion	6.40115e+06	8.95887e+06	1.57774e+07	1.38422e+07	4.83101e+06	6.40115e+06	1.32558e+07	2.15733e+07	8.95887e+06	4.22878e+06	2.03988e+07	1.57774e+07	4.05438e+06	9.3411e+06	1.38422e+07	1.61806e+07	72.6101	135.324	109.328	67.3945	0.517	0.647	1.14	0.517	0.462	0.819	2.31	0.647	0.261	2.184	1.14	0.251
FALSE		MFCD00084215	C5 H10 N [15]N O3	No results	Invalid mass	No results	Full match	-3.25	147.066	7.802	2.79055e+07	4	115			99.4	DDA for preferred ion	8.48519e+06	2.15593e+07	1.38644e+07	2.27509e+07	9.49021e+06	8.48519e+06	2.1008e+06	2.15593e+07	1.05832e+07	2.60451e+07	1.65115e+07	1.38644e+07	6.45873e+06	2.67497e+07	2.207e+07	2.27509e+07	99.6706	78.6353	66.3737	33.3112	0.355	0.806	0.617	0.355	0.384	0.092	0.806	0.48	1.145	0.617	0.628	0.284
FALSE		Indole-3-acetyl-L-alanine	C13 H14 N2 O3	Full match	Invalid mass	Full match	Not the top hit	-1.53	246.1	6.896	2.78583e+07	50	34			80.2	DDA for preferred ion	2.31034e+07	2.77414e+07	2.0893e+07	1.59622e+07	2.31034e+07	4.50274e+07	7.81372e+06	537433	3.9818e+07	2.77414e+07	3.94859e+06	3.09468e+07	2.0893e+07	1.42101e+07	2.49157e+07	1.59622e+07	138.433	142.463	93.1374	108.464	1.626	1.598	1.242	1.626	1.807	0.49	0.038	1.598	1.738	0.278	1.242	1.309
FALSE		Val-Gln	C10 H19 N3 O4	Full match	Invalid mass	No results	Full match	-2.9	245.137	7.412	2.75535e+07	18	74			97.5	DDA for preferred ion	1.5499e+06	1.16138e+06	1.14526e+07	7.90797e+06	1.09919e+06	8.0543e+06	1.5499e+06	1.3492e+07	1.16138e+06	866995	1.14526e+07	1.71778e+06	4.43438e+07	7.90797e+06	9.57565e+06	7.51687e+06	139.216	133.678	177.82	106.025	0.206	0.121	1.448	0.139	0.841	0.206	1.706	0.121	0.115	1.448	0.179	5.899
FALSE		Kyotorphin	C15 H23 N5 O4	Full match	Invalid mass	No results	Full match	-2.64	337.174	8.806	2.72045e+07	6	105			94.3	DDA for preferred ion	6.8858e+06	8.71541e+06	2.16589e+07	8.36486e+06	2.11509e+06	7.01546e+06	6.8858e+06	8.71541e+06	5.58589e+06	1.54028e+07	1.33258e+07	2.16589e+07	2.19908e+07	1.44237e+07	7.61382e+06	8.36486e+06	89.0251	61.3793	40.575	91.0577	0.823	0.734	2.629	0.147	0.921	0.823	0.604	0.734	1.841	0.924	2.845	2.629
FALSE		Cytidine	C9 H13 N3 O5	Not the top hit	Full match	Full match	Full match	-3.49	243.085	7.218	2.71315e+07	42	15	89.5	9.5	66.6	DDA for preferred ion	1.39669e+06	1.44858e+06	3.31102e+06	323575	1.26403e+06	1.39669e+06	1.96306e+06	7.02912e+06	1.44858e+06	378303	3.31102e+06	443302	4.35402e+07	323575	334470	260351	82.5445	180.883	219.487	24.2664	4.176	4.331	10.233	3.906	4.176	7.54	21.723	4.331	1.453	10.233	1.325	167.237
FALSE		1,1'-(1,4-Butanediyl)bis[3-(6-methyl-2-quinolinyl)(thiourea)]	C26 H28 N6 S2	No match	Invalid mass	No results	Full match	3.82	488.184	7.967	2.70947e+07	11	10			97.4	DDA for preferred ion	1.54162e+06	1.49035e+06	3.55813e+06	116213	1.34254e+06	1.54162e+06	1.6108e+06	1.48002e+07	1.49035e+06	149989	3.55813e+06	321850	4.34007e+07	166572	111111	116213	87.4324	215.112	219.365	29.4365	13.861	13.413	21.361	8.06	13.875	13.861	88.852	13.413	1.291	21.361	2.897	373.458
FALSE		(3Z)-6-[(5R)-5-(2,4-Difluorophenyl)-5-(1H-1,2,4-triazol-1-ylmethyl)dihydro-3(2H)-furanylidene]-2-methyl-3-hexanimine	C20 H24 F2 N4 O	Unused	Unused	No results	Full match	-2.32	374.191	10.186	2.66649e+07	10	13			94.4	DDA for preferred ion	7.31341e+06	8.18968e+06	8.99908e+06	2.38565e+07	7.32147e+06	7.31341e+06	3.83414e+06	1.81379e+07	8.18968e+06	7.97307e+06	9.81536e+06	6.28441e+06	8.99908e+06	4.01554e+07	2.38565e+07	1.94148e+07	31.2777	49.2385	50.8699	46.8904	0.197	0.411	0.263	0.182	0.307	0.197	0.452	0.343	0.411	0.244	0.263	0.464
FALSE		L-Glutaminyl-L-Arginine	C11 H22 N6 O4	Full match	Invalid mass	No results	Full match	-2.61	302.169	11.631	2.63966e+07	6	24			88.9	DDA for preferred ion	9.29843e+06	8.95648e+06	1.37677e+07	1.37633e+07	5.91931e+06	9.29843e+06	1.27462e+07	8.95648e+06	6.55586e+06	1.74039e+07	1.37677e+07	1.88043e+07	9.26744e+06	2.2123e+07	1.02811e+07	1.37633e+07	94.4156	79.4976	54.4873	69.8326	0.904	0.638	0.673	0.268	0.904	0.926	0.405	0.638	1.265	0.622	1.829	0.673
FALSE		L-(+)-Citrulline	C6 H13 N3 O3	Full match	Full match	Full match	Full match	-1.58	175.095	6.519	2.60019e+07	10	29	93.6	80.9	81.4	DDA for preferred ion	2.57852e+08	2.32261e+07	1.05459e+07	4.80291e+06	3.1721e+08	2.57852e+08	2.46149e+08	2.32261e+07	1.64585e+08	1.33655e+07	4.42452e+07	2.00645e+06	1.05459e+07	1.47616e+07	4.80291e+06	2.962e+06	108.952	190.221	175.085	109.34	53.687	4.512	2.997	21.489	53.687	83.102	1.573	34.268	4.512	2.997	0.418	3.56
FALSE		5-Amino-2-diazenylpentanoic acid	C5 H11 N3 O2	Full match	Invalid mass	No results	Full match	-0.04	145.085	7.97	2.59576e+07	20	137			99.5	DDA for preferred ion	8.13273e+07	2.09029e+07	4.44404e+07	1.61036e+07	6.28375e+07	9.16177e+07	8.13273e+07	9.3732e+06	6.5085e+07	2.09029e+07	6.25734e+07	4.44404e+07	3.05507e+07	1.81863e+07	1.61036e+07	1.3489e+07	66.3739	125.193	79.8208	36.987	5.689	1.55	2.76	3.455	5.689	6.029	0.515	4.042	1.55	3.441	2.76	2.265
FALSE		240I539PWQ	C5 H14 N O6 P	Full match	Invalid mass	No results	Full match	-0.93	215.056	8.07	2.57922e+07	4	10			97.3	DDA for preferred ion	9.0673e+06	2.51888e+07	2.00875e+07	2.37575e+07	1.2326e+07	9.0673e+06	7.58514e+06	3.26918e+07	1.74939e+07	2.51888e+07	1.8903e+07	2.00875e+07	2.30407e+07	2.43275e+07	1.90151e+07	2.37575e+07	92.5177	56.7924	46.7237	35.791	0.477	1.06	0.97	0.507	0.477	0.319	1.344	0.92	1.06	0.777	1.056	0.97
FALSE		1,1'-(1,4-Butanediyl)bis[3-(6-methyl-2-quinolinyl)(thiourea)]	C26 H28 N6 S2	No match	Invalid mass	No results	Full match	3.99	488.184	7.73	2.56594e+07	11	26			96.9	DDA for preferred ion	6.94609e+06	6.9735e+06	1.15862e+07	1.09725e+07	6.94609e+06	8.67506e+06	2.3462e+06	3.97266e+06	6.9735e+06	9.44278e+06	1.15862e+07	2.13897e+07	3.65979e+06	1.02493e+07	1.24391e+07	1.09725e+07	104.18	71.5311	78.6518	31.9769	0.678	0.561	1.13	0.678	0.697	0.214	0.388	0.561	0.861	1.13	1.72	0.334
FALSE		Cortivazol	C32 H38 N2 O5	No match	Not the top hit	No results	Full match	3.94	530.28	7.569	2.56444e+07	8	13			80.5	DDA for preferred ion	4.96192e+06	1.43659e+07	7.94269e+06	1.77298e+07	8.67213e+06	4.96192e+06	2.79562e+06	1.61472e+07	5.49145e+06	1.43659e+07	1.16456e+07	7.94269e+06	3.24844e+06	2.38155e+07	1.77298e+07	1.50622e+07	81.6795	79.3153	56.7661	41.7536	0.28	0.678	0.448	0.364	0.28	0.186	0.678	0.31	0.954	0.489	0.448	0.216
FALSE		meso-Diaminopimelate	C7 H14 N2 O4	Full match	Invalid mass	Full match	Partial match	-2.61	190.095	7.31	2.56407e+07	18	14			99.3	DDA for preferred ion	1.45823e+07	1.58381e+07	9.21142e+06	1.55315e+07	1.48336e+07	7.35443e+06	1.45823e+07	1.58381e+07	8.69832e+06	1.89673e+07	1.61809e+07	9.21142e+06	4.95271e+06	1.55315e+07	1.50133e+07	1.69807e+07	43.9397	73.7044	83.7968	80.0101	0.859	1.02	0.614	0.955	0.49	0.859	1.02	0.579	1.117	1.042	0.614	0.292
FALSE		Hexamethylenediethyleneurea	C12 H22 N4 O2	Full match	Invalid mass	No results	Full match	-1.03	254.174	6.731	2.54206e+07	4	16			85	DDA for preferred ion	5.84414e+06	1.81159e+07	4.90472e+06	1.34749e+07	1.7936e+07	5.84414e+06	3.9544e+06	236074	3.64785e+07	1.81159e+07	2.82143e+06	4.90472e+06	8.60483e+06	1.25063e+07	1.34749e+07	2.66632e+07	135.477	161.528	122.3	122.938	0.434	0.679	0.323	1.434	0.434	0.148	0.019	2.707	0.679	0.226	0.364	0.323
FALSE		1,2,3-Cyclohexanetrione	C6 H6 O3	Full match	Invalid mass	No results	Full match	1.03	126.032	7.645	2.47169e+07	31	105			99.3	DDA for preferred ion	1.99367e+07	1.71909e+07	1.67863e+07	1.86683e+07	1.88561e+07	3.27862e+07	1.99367e+07	4.13787e+06	1.71909e+07	1.96345e+07	1.17466e+07	2.93686e+07	1.67863e+07	1.86683e+07	2.40901e+07	1.6277e+07	91.2888	94.6954	86.1101	78.1129	1.225	0.714	1.031	1.01	1.361	1.225	0.222	0.714	1.206	0.629	1.219	1.031
FALSE		Pyridoxine	C8 H11 N O3	Full match	Full match	Full match	Not the top hit	-2.3	169.073	6.714	2.47137e+07	28	65	79.3	60.9	99.4	DDA for preferred ion	2.86405e+07	1.68684e+07	2.34912e+07	1.61815e+07	2.86405e+07	4.31888e+07	1.83952e+07	1.57115e+07	2.65644e+07	1.68684e+07	2.34912e+07	2.90066e+07	1.998e+07	1.61815e+07	2.8425e+07	1.45063e+07	42.6405	51.7395	55.0634	37.3924	1.519	0.971	1.377	1.77	1.519	1.268	0.971	0.935	1.163	1.452	1.02	1.377
FALSE		2-Amino-N,N-diethylacetamide	C6 H14 N2 O	Full match	Full match	No results	Not the top hit	-1.12	130.11	12.572	2.47054e+07	35	17	91	9.6	74.3	DDA for preferred ion	2.73951e+07	2.11628e+07	3.01882e+07	1.5561e+07	1.1332e+07	3.46716e+07	2.73951e+07	1.21968e+06	2.34077e+07	2.11628e+07	1.45515e+07	3.39976e+07	3.01882e+07	1.5561e+07	2.2329e+07	1.40713e+07	58.4394	71.6168	76.2917	28.2053	1.553	1.048	1.523	0.728	1.553	1.947	0.078	1.048	1.504	0.935	1.523	2.145
FALSE		1-[Bis(2-hydroxyethyl)amino]-2-propanol	C7 H17 N O3	Full match	Invalid mass	No results	Full match	-0.78	163.121	0.659	2.46961e+07	3	19			79.7	DDA for preferred ion	6.14605e+08	4.03368e+07	1.64357e+07	2.24039e+07	7.05043e+08	6.1187e+08	6.14605e+08	4.03368e+07	6.33043e+08	3.82523e+07	2.571e+07	1.50482e+07	1.64357e+07	438996	2.24039e+07	3.19747e+07	109.569	212.604	61.5242	80.8448	27.311	28.256	0.672	1606.04	27.311	19.222	91.884	28.256	1.196	58.566	0.672	0.514
FALSE		Boc-Gln-Oh	C10 H18 N2 O5	Full match	Invalid mass	No results	Full match	-2.9	246.121	6.885	2.45711e+07	19	17			80	DDA for preferred ion	3.73274e+06	3.07287e+06	9.26136e+06	1.21322e+07	3.6006e+06	4.43075e+06	3.73274e+06	3.07287e+06	4.36285e+06	3.05002e+06	1.82694e+07	7.72019e+06	9.26136e+06	2.16478e+06	1.21322e+07	1.23383e+07	31.3918	57.7913	92.8447	110.748	0.365	0.36	0.751	1.663	0.365	0.303	1.419	0.36	0.247	8.439	0.636	0.751
FALSE		3-Aminotetrahydro-3-thiophenecarboxylic acid	C5 H9 N O2 S	Full match	Invalid mass	No results	Full match	-1.02	147.035	7.313	2.451e+07	16	213			99.1	DDA for preferred ion	1.66127e+06	2.27632e+06	2.90064e+06	562159	1.19903e+06	4.72841e+06	1.66127e+06	7.64513e+07	2.27632e+06	1.31388e+06	2.90064e+06	817200	1.02507e+07	562159	668019	400181	97.9834	231.134	161.397	55.6886	4.151	3.408	5.16	2.133	7.078	4.151	135.996	3.408	3.283	5.16	1.223	25.615
FALSE		Kyotorphin	C15 H23 N5 O4	Full match	Invalid mass	No results	Full match	-3.44	337.174	9.173	2.44103e+07	6	70			93.9	DDA for preferred ion	1.56464e+06	2.20701e+06	3.35558e+06	184023	1.3113e+06	2.42508e+06	1.56464e+06	1.03386e+07	2.20701e+06	160909	3.35558e+06	292285	3.90894e+07	180021	184023	186669	96.7207	191.264	218.548	33.1162	8.382	11.993	18.64	7.284	13.178	8.382	57.43	11.993	0.862	18.64	1.588	209.405
FALSE		DL-Carnitine	C7 H15 N O3	Full match	Full match	No results	Full match	-2.12	161.105	8.397	2.41949e+07	20	17	95.8	76	99	DDA for preferred ion	2.18717e+07	2.49629e+07	2.40051e+07	9.72884e+06	2.10674e+07	2.18717e+07	2.32611e+07	5.18468e+07	2.49629e+07	1.75146e+06	2.40051e+07	1.52006e+06	4.07705e+07	7.45879e+06	1.20241e+07	9.72884e+06	97.7999	118.866	146.303	102.749	2.391	2.076	3.218	2.825	1.819	2.391	6.951	2.076	0.18	3.218	0.126	4.191
FALSE		glu-leu	C11 H20 N2 O5	Full match	Invalid mass	No results	Full match	-2.49	260.137	6.507	2.41702e+07	9	44			99.8	DDA for preferred ion	4.41973e+06	5.25423e+06	8.37634e+06	3.52293e+06	4.41973e+06	3.72915e+06	5.49165e+06	188536	6.38561e+06	5.25423e+06	4.09021e+06	1.59896e+07	8.37634e+06	3.52293e+06	3.43693e+06	3.77627e+06	65.2886	119.803	96.5333	72.6348	1.255	1.391	2.218	1.255	1.085	1.454	0.054	1.858	1.391	1.161	4.652	2.218
FALSE		5-[(1E)-1-Buten-1-yl]-2'-deoxyuridine	C13 H18 N2 O5	Full match	Invalid mass	No results	Full match	-3.15	282.121	6.846	2.40289e+07	23	45			94.7	DDA for preferred ion	1.99109e+06	3.37195e+06	5.04492e+06	1.35729e+07	1.99109e+06	1.808e+06	3.02483e+06	7.52626e+06	2.92244e+06	3.37195e+06	1.21832e+07	5.04492e+06	1.72483e+06	5.51014e+06	1.35729e+07	1.54366e+07	35.5097	113.472	124.603	106.271	0.196	0.218	0.372	0.361	0.133	0.196	1.366	0.215	0.218	2.211	0.372	0.112
FALSE		MFCD00037215	C8 H14 N2 O5	Full match	Invalid mass	No results	Full match	-2.21	218.09	7.308	2.39955e+07	10	16			96.2	DDA for preferred ion	6.33877e+06	2.78306e+06	6.35726e+06	1.34357e+07	3.08605e+06	6.33877e+06	8.02306e+06	1.71944e+06	2.78306e+06	1.6943e+07	6.2126e+06	6.35726e+06	8.22441e+06	1.63636e+07	1.34357e+07	1.07963e+07	97.1517	131.217	74.3556	93.2152	0.472	0.207	0.473	0.189	0.472	0.743	0.105	0.207	1.569	0.38	0.473	0.762
FALSE		4-Hydroxybenzaldehyde	C7 H6 O2	Full match	Invalid mass	Full match	Full match	0.09	122.037	7.156	2.39913e+07	14	29			91.9	DDA for preferred ion	2.62925e+07	3.52151e+07	3.72812e+07	2.80742e+07	2.02524e+07	4.7229e+07	2.62925e+07	1.03723e+07	3.52151e+07	3.76978e+07	1.28357e+07	3.82337e+07	3.72812e+07	3.51434e+07	2.80742e+07	2.63754e+07	116.864	90.3869	96.8721	39.7855	0.997	1.254	1.362	0.576	1.682	0.997	0.295	1.254	1.429	0.365	1.362	1.413
FALSE		1-Aminocyclododecanecarboxylic acid	C13 H25 N O2	Full match	Invalid mass	No results	Full match	-0.83	227.188	6.429	2.38534e+07	4	117			93.8	DDA for preferred ion	1.25278e+08	3.38829e+07	4.15597e+07	8.09449e+06	1.25278e+08	1.44977e+08	3.22944e+07	1.82634e+07	6.08509e+07	3.38829e+07	1.13196e+08	1.09793e+07	4.15597e+07	4.82461e+06	2.67151e+07	8.09449e+06	96.1915	74.7576	154.11	83.1368	5.427	3.785	5.134	25.966	5.427	3.99	3.785	2.278	4.186	23.462	0.411	5.134
FALSE		1728928	C10 H19 N3 O4	Full match	Invalid mass	No results	Full match	-2.6	245.137	7.1	2.32113e+07	18	110			100	DDA for preferred ion	1.01094e+07	1.49537e+07	1.91635e+07	1.34053e+07	3.67215e+06	1.13236e+07	1.01094e+07	2.21558e+07	5.70512e+06	1.49537e+07	1.91635e+07	1.61e+07	2.26305e+07	1.71512e+07	1.34053e+07	1.30098e+07	85.7864	83.7882	50.3827	83.9005	0.777	1.149	1.201	0.214	0.845	0.777	1.292	0.426	1.149	1.117	1.201	1.74
FALSE		Tinabinol	C23 H34 O2 S	No match	Invalid mass	No results	Full match	-2.52	374.227	8.598	2.31704e+07	1	45			83.8	DDA for preferred ion	1.08759e+07	1.22331e+07	2.36966e+07	1.2935e+07	5.71489e+06	1.08759e+07	1.1161e+07	2.50202e+07	6.11462e+06	1.22331e+07	2.36966e+07	1.14485e+07	4.31908e+07	1.2935e+07	1.07894e+07	1.30338e+07	63.3625	76.1929	97.5636	79.9731	0.856	0.939	1.832	0.442	1.008	0.856	1.934	0.567	0.939	1.832	1.061	3.314
FALSE		9-tert-butyl-2-hydroxy-3-[(2-methylphenyl)sulfanyl]-1-oxaspiro[5.5]undec-2-en-4-one	C21 H28 O3 S	No match	Invalid mass	No results	Full match	-2.7	360.175	7.874	2.30327e+07	3	15			78.4	DDA for preferred ion	1.67581e+07	2.20311e+07	1.45511e+07	2.64356e+07	1.67581e+07	2.13398e+07	4.94942e+06	1.32941e+07	2.20311e+07	2.36102e+07	1.45511e+07	2.73491e+07	1.3095e+07	3.38303e+07	1.82859e+07	2.64356e+07	111.103	64.2118	55.7377	35.9661	0.495	0.893	0.495	0.495	1.167	0.187	0.393	1.205	0.893	0.43	1.496	0.495
FALSE		[(Dichloromethyl)sulfonyl]ethene	C3 H4 Cl2 O2 S	No match	Invalid mass	No results	Full match	-2.61	173.93	12.134	2.28256e+07	1	4			71.3	DDA for preferred ion	5.29263e+06	9.13437e+06	9.1842e+06	9.15887e+06	7.66775e+06	5.29263e+06	1.71098e+06	1.7319e+07	7.20616e+06	9.13437e+06	9.1842e+06	1.34849e+07	1.70674e+06	9.15887e+06	1.19918e+07	6.91582e+06	89.6641	96.9306	98.9167	74.3048	0.441	1.321	1.003	0.837	0.441	0.247	1.891	0.601	1.321	1.003	1.125	0.247
FALSE		ala-ser	C6 H12 N2 O4	Full match	Invalid mass	No results	Full match	-2.12	176.079	7.536	2.27268e+07	18	13			88.4	DDA for preferred ion	8.36724e+06	1.27897e+07	6.32366e+06	1.40422e+07	8.36724e+06	8.27466e+06	8.89304e+06	2.00112e+07	7.41442e+06	1.27897e+07	9.25039e+06	3.30226e+06	6.32366e+06	1.42351e+07	1.40422e+07	1.22022e+07	59.2269	107.932	65.7148	72.8281	0.589	1.048	0.518	0.588	0.589	0.729	1.406	0.528	1.048	0.65	0.235	0.518
FALSE		Diethanolamine	C4 H11 N O2	Full match	Invalid mass	No results	Full match	0.46	105.079	10.783	2.2646e+07	14	12			96.6	DDA for preferred ion	7.05676e+07	7.28836e+07	1.43409e+07	8.4354e+06	6.80848e+07	7.05676e+07	7.66733e+07	7.28836e+07	7.48451e+07	9.338e+06	1.43409e+07	4.33223e+06	3.01887e+07	8.4354e+06	1.46078e+07	7.03677e+06	99.7393	134.932	114.927	90.9066	8.071	5.124	1.7	8.071	4.831	10.896	8.64	5.124	1.327	1.7	0.297	4.29
FALSE		tyr-his	C15 H18 N4 O4	Full match	Invalid mass	No results	Full match	-3.66	318.132	8.155	2.24404e+07	21	261			96.2	DDA for preferred ion	3.64954e+06	1.86801e+07	4.82394e+06	1.9202e+07	1.51514e+07	2.04168e+06	3.64954e+06	3.98971e+07	1.86801e+07	1.76493e+07	4.82394e+06	1.20106e+06	3.7357e+07	1.9202e+07	2.3659e+06	2.31833e+07	143.391	122.398	193.829	141.551	0.789	2.078	0.508	0.789	0.863	0.157	2.078	7.896	0.761	0.251	0.508	1.611
FALSE		met-thr	C9 H18 N2 O4 S	Full match	Invalid mass	No results	Full match	-2.22	250.098	6.783	2.24301e+07	5	6			85.6	DDA for preferred ion	3.15786e+06	6.41936e+06	6.1166e+06	1.17556e+07	3.15786e+06	1.28442e+06	3.56926e+06	9.89787e+06	6.41936e+06	2.30291e+06	1.11645e+07	6.1166e+06	831765	1.02504e+07	1.41842e+07	1.17556e+07	96.3196	116.868	131.174	103.322	0.304	0.453	0.431	0.308	0.091	0.304	0.966	0.453	0.196	1.089	0.431	0.071
FALSE		Alanyltyrosine	C12 H16 N2 O4	Full match	Full match	No results	Full match	-2.88	252.11	7.269	2.23912e+07	32	17	88.6	73.5	81.1	DDA for preferred ion	3.56798e+06	5.10212e+06	5.15775e+06	1.36283e+07	1.66781e+06	3.56798e+06	4.7521e+06	1.61904e+07	2.83608e+06	5.10212e+06	3.97065e+07	5.15775e+06	3.63715e+06	1.36283e+07	1.28789e+07	1.39469e+07	68.0318	132.499	131.263	96.7778	0.277	0.366	0.4	0.122	0.277	0.341	1.188	0.22	0.366	2.914	0.4	0.261
FALSE		12-(Methylamino)-12-oxododecanoic acid	C13 H25 N O3	Full match	Invalid mass	No results	Full match	-1.88	243.183	6.424	2.22577e+07	22	76			92	DDA for preferred ion	9.99927e+07	3.10986e+07	2.68917e+07	1.31722e+07	1.09067e+08	9.99927e+07	5.55683e+07	1.297e+07	3.10986e+07	3.36771e+07	4.55339e+07	1.71879e+07	2.68917e+07	1.31722e+07	2.95173e+07	8.32864e+06	90.4444	67.8291	106.327	71.0371	6.672	1.054	3.229	8.28	3.388	6.672	0.985	1.054	4.044	3.457	0.582	3.229
FALSE		2,3-Dihydroxyphenyl beta-D-glucopyranosiduronic acid	C12 H14 O9	Full match	Invalid mass	No results	Full match	-2.01	302.063	6.505	2.20877e+07	3	21			99.1	DDA for preferred ion	8.83798e+06	3.84136e+06	1.50029e+07	7.56876e+06	2.41767e+06	8.83798e+06	2.39281e+07	3.84136e+06	3.18451e+06	1.70918e+07	1.50029e+07	2.6259e+07	8.62429e+06	1.54597e+07	7.56876e+06	7.00781e+06	152.906	132.608	73.6986	60.4247	1.168	0.421	1.231	0.156	1.168	3.414	0.248	0.421	2.439	0.97	3.469	1.231
FALSE		N~6~-(Glycyl-L-glutaminyl)-D-lysyl-D-alanine	C16 H30 N6 O6	Full match	Invalid mass	No results	Full match	-2.43	402.222	8.328	2.17383e+07	2	13			87	DDA for preferred ion	9.23154e+06	1.27454e+07	6.60343e+06	2.07502e+07	9.23154e+06	1.92397e+07	6.21437e+06	1.88721e+07	1.27454e+07	9.35463e+06	1.06041e+07	6.60343e+06	5.87126e+06	3.39808e+07	2.07502e+07	1.56512e+07	88.1183	43.6868	32.9862	41.8277	0.397	0.598	0.318	0.272	0.927	0.397	0.555	0.614	0.598	0.312	0.318	0.375
FALSE		1-(3-Azido-2,3-dideoxy-beta-D-erythro-pentofuranosyl)-5-methyl-4-(2-phenylhydrazino)-2(1H)-pyrimidinone	C16 H19 N7 O3	Not the top hit	Invalid mass	No results	Full match	3	357.156	7.559	2.17172e+07	3	105			97.9	DDA for preferred ion	4.93323e+06	6.58299e+06	3.83245e+06	9.56176e+06	4.93323e+06	8.28847e+06	2.58862e+06	1.9528e+06	8.38226e+06	6.58299e+06	3.83245e+06	1.35434e+07	809223	9.56176e+06	1.35685e+07	6.17635e+06	79.4283	102.752	130.259	82.2755	0.516	0.618	0.401	0.516	0.611	0.419	0.204	0.618	1.066	0.401	0.998	0.131
FALSE		4-(γ-Glutamylamino)butanal	C9 H16 N2 O4	Full match	Invalid mass	Full match	Full match	-3.8	216.11	8.007	2.1648e+07	8	52			99	DDA for preferred ion	5.17361e+06	4.32124e+06	3.98502e+06	426610	4.76056e+06	5.44426e+06	5.17361e+06	3.95423e+07	4.32124e+06	489426	3.98502e+06	540416	3.51348e+07	426610	293116	445435	95.9937	212.179	207.037	25.0845	11.615	14.742	9.341	11.159	18.574	11.615	92.69	14.742	1.099	9.341	1.844	78.877
FALSE		Isonipecotamide	C6 H12 N2 O	Full match	Not the top hit	No results	Full match	-1.35	128.095	10.154	2.16238e+07	24	85			80.9	DDA for preferred ion	7.44979e+07	2.00105e+07	6.28865e+07	1.2372e+07	7.14548e+07	7.44979e+07	9.2829e+07	2.00105e+07	8.96292e+07	1.6138e+07	6.28865e+07	2.84894e+07	6.57545e+07	1.18006e+07	1.2372e+07	2.1985e+07	59.8066	111.261	73.336	45.205	6.021	1.696	2.991	6.055	6.021	4.222	1.696	7.245	0.734	5.329	2.303	2.991
FALSE		Cytidine	C9 H13 N3 O5	Full match	Full match	Full match	Full match	-2.86	243.085	6.974	2.14423e+07	42	14	92.6	9.6	78.7	DDA for preferred ion	3.43539e+06	8.46192e+06	8.96569e+06	1.14005e+07	4.68654e+06	2.86023e+06	3.43539e+06	8.46192e+06	2.16641e+06	1.08723e+07	8.96569e+06	1.32492e+07	2.72148e+06	1.11853e+07	1.14005e+07	1.36443e+07	53.247	102.919	88.6981	46.2934	0.252	0.757	0.802	0.419	0.251	0.252	0.757	0.19	0.797	0.802	1.162	0.199
FALSE		meso-Diaminopimelate	C7 H14 N2 O4	Full match	Invalid mass	Full match	Partial match	-2.63	190.095	7.675	2.13346e+07	18	13			95.8	DDA for preferred ion	1.58805e+06	2.09335e+06	1.17701e+07	8.90596e+06	1.52939e+06	1.58805e+06	2.87069e+06	1.62368e+07	1.98239e+06	2.09335e+06	1.17701e+07	2.0916e+06	3.5139e+07	5.23037e+06	8.90596e+06	9.86682e+06	70.2847	125.044	159.092	108.893	0.291	0.223	2.25	0.292	0.178	0.291	3.104	0.223	0.212	2.25	0.235	3.561
FALSE		4-Methyl-2-phenyl-6-propyl-5,6-dihydro-4H-1,3-thiazin-4-ol	C14 H19 N O S	Not the top hit	Invalid mass	No results	Full match	-0.44	249.119	7.14	2.12735e+07	3	36			93.8	DDA for preferred ion	1.23184e+06	989174	9.38942e+06	292330	882254	1.23184e+06	1.27564e+06	4.23184e+07	989174	354805	9.38942e+06	757467	3.4903e+07	412003	251985	292330	43.4269	235.113	177.914	35.8263	4.364	3.926	22.79	2.141	4.889	4.364	102.714	3.926	1.214	22.79	3.006	119.396
FALSE		2-Methylbutyronitrile	C5 H9 N	No results	No results	Full match	Not the top hit	4.27	83.0738	7.239	2.11286e+07	28	0				DDA for preferred ion	2.05851e+07	2.27893e+07	5.9294e+07	1.46049e+07	2.05851e+07	2.92527e+07	1.72233e+07	3.44705e+07	2.27893e+07	9.4441e+06	3.23695e+07	5.9294e+07	8.60624e+07	1.4067e+07	1.81726e+07	1.46049e+07	86.3373	117.37	92.8824	107.194	1.463	1.254	3.263	1.463	1.61	1.179	2.45	1.254	0.647	2.301	3.263	5.893
FALSE		[Similar to: 3-(Acetylamino)-5-ethyl-1-adamantanecarboxylic acid; ΔMass: -1.2470 Da]	C10 H2 O3 P2 S	Full match	Invalid mass	No results	No results	3.05	263.921	12.172	2.10337e+07	0	3			81.4	DDA for preferred ion	1.8797e+06	1.62783e+06	1.27207e+07	5.5717e+06	1.53957e+06	7.92557e+06	1.8797e+06	4.15441e+07	1.62783e+06	98288	1.27207e+07	1.49806e+06	3.38087e+07	5.21843e+06	5.75528e+06	5.5717e+06	122.084	233.103	160.687	107.902	0.337	0.283	2.438	0.295	1.377	0.337	7.961	0.283	0.018	2.438	0.26	6.068
FALSE		1,1-diethoxy-3-methylsulfanylpropane	C8 H18 O2 S	Full match	Invalid mass	No results	Full match	-2.12	178.102	6.895	2.09583e+07	2	2			90.2	DDA for preferred ion	2.29906e+07	2.60679e+07	3.9026e+07	1.20421e+07	2.24391e+07	2.29906e+07	9.06958e+07	5.65205e+06	2.60679e+07	2.61212e+07	1.37882e+07	3.9026e+07	1.24611e+08	8.75145e+06	1.20421e+07	1.768e+07	149.187	109.013	141.205	48.7108	2.564	1.477	3.241	2.564	1.909	5.13	0.646	2.165	1.477	1.576	3.241	7.048
FALSE		Isonipecotamide	C6 H12 N2 O	Full match	Not the top hit	No results	Full match	-1.59	128.095	10.359	2.086e+07	24	91			82.8	DDA for preferred ion	5.85594e+07	2.67532e+07	4.05954e+07	6.83555e+06	5.85594e+07	6.23651e+06	7.10369e+07	2.67532e+07	6.24794e+07	7.98845e+06	5.09356e+07	1.87376e+07	4.05954e+07	5.47312e+06	6.83555e+06	9.46199e+06	120.434	143.202	93.0722	72.3309	7.508	4.888	4.29	10.699	0.912	7.508	4.888	9.14	0.844	9.307	2.741	4.29
FALSE		gly-asn	C6 H11 N3 O4	Full match	Invalid mass	No results	Full match	-2.14	189.075	8.463	2.08562e+07	11	22			99.6	DDA for preferred ion	3.80489e+06	9.45012e+06	1.07689e+07	1.15197e+07	3.80489e+06	3.44557e+06	4.46852e+06	9.45012e+06	3.06502e+06	1.01943e+07	1.07689e+07	6.00615e+06	3.45537e+07	1.14027e+07	1.17339e+07	1.15197e+07	49.5461	61.4231	144.048	26.6793	0.334	0.829	0.944	0.334	0.294	0.388	0.829	0.261	0.885	0.944	0.512	3
FALSE		ARG-PHE	C15 H23 N5 O3	Full match	Invalid mass	No results	Full match	-2.94	321.179	7.689	2.08155e+07	5	29			96.7	DDA for preferred ion	9.03721e+06	9.75584e+06	1.57167e+07	9.36502e+06	9.03721e+06	8.50472e+06	9.09145e+06	9.75584e+06	1.07565e+07	6.35737e+06	2.25661e+07	1.14519e+07	1.57167e+07	9.36502e+06	8.57365e+06	1.01011e+07	87.9217	96.4307	68.5162	74.277	0.965	1.042	1.556	0.965	0.992	0.9	1.042	1.255	0.629	2.41	1.336	1.556
FALSE		L-Cystine	C6 H12 N2 O4 S2	Full match	Full match	No results	Full match	-2.85	240.023	9.334	2.07943e+07	5	48	76.5	72.6	96.7	DDA for preferred ion	5.92704e+06	2.69465e+07	1.24877e+07	1.25442e+07	5.20266e+06	3.04654e+07	5.92704e+06	1.65713e+07	2.69465e+07	2.78802e+07	1.32186e+07	1.24877e+07	1.05636e+07	1.72714e+07	1.25442e+07	1.10123e+07	154.103	69.9786	37.485	51.1829	0.538	2.148	0.959	0.301	2.429	0.538	0.959	2.148	2.532	0.765	0.995	0.959
FALSE		[Similar to: Caprolactam; ΔMass: 226.1674 Da]	C18 H33 N3 O3	Full match	Invalid mass	No results	No results	-2.09	339.251	6.5	2.05675e+07	0	8			90.5	DDA for preferred ion	3.45928e+06	406150	1.01717e+06	126548	1.69687e+06	4.16804e+06	3.45928e+06	406150	3.27252e+06	273288	7.78841e+06	411769	1.01717e+06	119810	1.28587e+07	126548	101.078	187.474	196.766	238.929	14.163	2.16	8.038	14.163	0.324	27.336	3.39	0.254	2.16	65.007	0.032	8.038
FALSE		[Similar to: Urocanic acid; ΔMass: 1.0177 Da]	C3 H5 N7	Full match	Invalid mass	No results	No results	0.09	139.061	11.937	2.04923e+07	0	40			93.2	DDA for preferred ion	2.62603e+07	1.58451e+07	3.78381e+07	1.95583e+07	1.63095e+07	3.36962e+07	2.62603e+07	6.24949e+06	1.58451e+07	1.72509e+07	2.07952e+07	4.57068e+07	3.78381e+07	2.08266e+07	1.95583e+07	1.66912e+07	100.59	81.6298	88.5898	44.551	1.573	0.81	2.267	0.783	1.723	1.573	0.3	0.81	1.034	0.998	2.337	2.267
FALSE		Methyl L-leucyl-L-leucinate	C13 H26 N2 O3	Full match	Invalid mass	No results	Full match	-3.15	258.194	6.566	2.02637e+07	2	35			99.8	DDA for preferred ion	1.39273e+06	895441	3.29781e+06	1.43144e+06	2.04216e+06	1.28751e+06	1.39273e+06	713950	2.01638e+06	895441	3.29781e+06	1.21111e+07	1.84599e+06	1.22327e+06	1.76032e+06	1.43144e+06	55.2448	65.7959	126.533	26.3913	0.973	0.626	2.696	1.669	0.731	0.973	0.584	1.145	0.626	2.696	6.88	1.29
FALSE		N-{1-[(1-Pyrrolidinylcarbonyl)amino]ethyl}-alpha-asparagine	C11 H20 N4 O4	Full match	Invalid mass	No results	Full match	-0.23	272.148	8.618	2.01717e+07	3	13			85.7	DDA for preferred ion	7.18417e+06	1.04868e+07	1.41434e+07	8.6795e+06	5.87382e+06	3.51295e+07	7.18417e+06	1.04868e+07	8.18135e+06	2.25298e+07	4.31845e+06	1.41434e+07	2.0208e+07	9.97887e+06	8.6795e+06	4.95926e+06	160.221	115.582	64.9976	94.0432	1.449	1.051	1.63	0.589	4.047	1.449	1.051	0.943	4.543	0.433	1.63	4.075
FALSE		N-Isopropyl-N,N'-dimethylmalonamide	C8 H16 N2 O2	Full match	Invalid mass	No results	Full match	-2.96	172.121	7.149	1.9963e+07	18	18			100	DDA for preferred ion	4.74241e+06	4.20355e+06	3.40785e+06	467055	4.31842e+06	4.74241e+06	5.0883e+06	1.30854e+07	4.20355e+06	927347	3.40785e+06	473630	3.26065e+07	585961	463407	467055	90.0918	164.657	207.351	21.6256	10.234	9.071	5.816	7.37	10.234	10.894	22.332	9.071	1.986	5.816	1.022	69.813
FALSE		MFCD00037215	C8 H14 N2 O5	Full match	Invalid mass	No results	Full match	-2.21	218.09	7.901	1.98336e+07	10	26			99	DDA for preferred ion	2.722e+06	5.28622e+06	6.98691e+06	1.15231e+07	2.07639e+06	4.51266e+06	2.722e+06	2.03246e+07	2.95932e+06	5.28622e+06	6.98691e+06	4.40286e+06	1.61292e+07	1.29036e+07	1.15231e+07	7.1643e+06	42.2837	122.136	106.634	81.3781	0.38	0.738	0.541	0.161	0.392	0.38	1.575	0.257	0.738	0.541	0.382	2.251
FALSE		glu-leu	C11 H20 N2 O5	No match	Invalid mass	No results	Full match	-3.16	260.136	7.094	1.9479e+07	9	64			99.9	DDA for preferred ion	3.2899e+06	4.95094e+06	8.84044e+06	5.99536e+06	2.97552e+06	5.09212e+06	3.2899e+06	1.4514e+07	4.95094e+06	1.71093e+06	8.84044e+06	3.79433e+06	3.22729e+07	5.99536e+06	6.01563e+06	3.64111e+06	61.886	93.4262	154.996	94.7882	0.846	0.823	1.475	0.496	0.846	0.904	2.421	0.823	0.47	1.475	0.631	8.863
FALSE		[Similar to: 1-(Carboxymethyl)cyclohexanecarboxylic acid; ΔMass: 11.8598 Da]	C4 H8 O P2 S2	Full match	Invalid mass	No results	No results	-0.94	197.949	11.948	1.94111e+07	0	19			78.4	DDA for preferred ion	7.74965e+06	2.25724e+07	1.41335e+07	2.5074e+07	2.15463e+07	7.74965e+06	5.58762e+06	8.01327e+06	2.25724e+07	3.00368e+07	1.44552e+07	1.25807e+07	1.41335e+07	2.5074e+07	2.41816e+07	2.63874e+07	124.136	85.7594	41.6931	45.3359	0.32	0.933	0.536	0.859	0.32	0.212	0.32	0.933	1.138	0.577	0.52	0.536
FALSE		[Similar to: PEG n6; ΔMass: 17.0256 Da]	C16 H31 N P2	Full match	Invalid mass	No results	No results	0.88	299.193	6.74	1.93604e+07	0	17			93.6	DDA for preferred ion	1.19007e+07	1.46424e+07	1.32906e+07	448542	1.14234e+07	2.08907e+07	1.19007e+07	1.47101e+07	8.34291e+06	1.46424e+07	1.32906e+07	1.02467e+06	3.15827e+07	448542	513597	392769	72.0353	111.343	161.953	19.1284	30.299	32.795	29.631	25.468	40.675	30.299	32.795	16.244	37.28	29.631	1.995	80.41
FALSE		val-his	C11 H18 N4 O3	Full match	Invalid mass	No results	Full match	-1.78	254.137	8.159	1.93208e+07	11	149			99.3	DDA for preferred ion	8.32922e+07	1.83872e+07	1.99629e+07	2.28471e+07	8.32922e+07	7.69475e+07	8.33183e+07	4.00276e+07	1.62425e+07	1.83872e+07	2.43238e+07	6.95955e+06	1.99629e+07	2.28471e+07	1.83479e+07	2.48942e+07	95.215	77.2056	76.7217	32.6864	3.646	0.885	0.802	3.646	4.194	3.347	1.752	0.885	0.739	1.065	0.379	0.802
FALSE		Glycine	C2 H5 N O2	Full match	Invalid mass	Full match	Full match	1	75.0321	7.932	1.92826e+07	13	91			97.3	DDA for preferred ion	1.70428e+07	1.46918e+07	7.83448e+06	1.09307e+07	1.39998e+07	1.70428e+07	1.71956e+07	1.11127e+07	1.53512e+07	1.46918e+07	2.32281e+07	7.83448e+06	2.44928e+06	1.46535e+07	7.20571e+06	1.09307e+07	91.2662	84.9984	96.1697	82.3154	1.573	1.344	1.087	0.955	2.365	1.573	0.758	2.13	1.344	1.585	1.087	0.224
FALSE		[Similar to: 2-(Phenylsulfonyl)aniline; ΔMass: -15.1221 Da]	C2 H5 O6 P3	Full match	Invalid mass	No results	No results	-4.36	217.929	12.154	1.91795e+07	0	7			80.3	DDA for preferred ion	5.97478e+06	1.9961e+07	4.87315e+06	1.9233e+07	1.48672e+07	3.54799e+06	5.97478e+06	6.25585e+07	1.51093e+07	1.9961e+07	5.75878e+06	4.19002e+06	4.87315e+06	1.9233e+07	2.14902e+07	1.83019e+07	110.052	128.812	34.7857	61.4739	0.326	1.091	0.266	0.773	0.165	0.326	3.253	0.703	1.091	0.299	0.195	0.266
FALSE		(2S)-3-Methyl-2-({[(3S,4S,5R)-2,3,4-trihydroxy-5-(hydroxymethyl)tetrahydro-2-furanyl]methyl}amino)butanoic acid (non-preferred name)	C11 H21 N O7	Full match	Invalid mass	No results	Full match	-3.01	279.131	7.158	1.91075e+07	1	30			98.3	DDA for preferred ion	8.83925e+06	9.52293e+06	1.60874e+07	1.51652e+07	8.83925e+06	2.51029e+07	7.7642e+06	9.52293e+06	5.84649e+06	2.13354e+07	1.21976e+07	1.6322e+07	1.60874e+07	2.05115e+07	1.51652e+07	7.781e+06	111.951	66.1882	52.7941	55.7689	0.998	0.464	1.076	0.431	1.655	0.998	0.464	0.386	2.742	0.595	1.076	2.068
FALSE		1-Aminocyclopropane-1-carboxylate	C4 H7 N O2	Full match	Invalid mass	Full match	Full match	2.94	101.048	7.044	1.9104e+07	38	35			95.1	DDA for preferred ion	2.22426e+07	4.64416e+07	2.33342e+07	1.60869e+07	2.22426e+07	5.2885e+07	2.05288e+07	4.64416e+07	7.15892e+07	2.62932e+07	2.15658e+07	2.33342e+07	3.29676e+07	1.56944e+07	1.89775e+07	1.60869e+07	76.6713	65.1874	44.5039	14.3871	1.417	2.959	1.374	1.417	2.787	1.276	2.959	3.772	1.634	1.374	1.23	2.049
FALSE		2-pyridin-2-ylaniline	C11 H10 N2	Full match	Not the top hit	No results	Full match	-0.9	170.084	6.912	1.90487e+07	39	21			99.7	DDA for preferred ion	1.38034e+07	1.87526e+07	2.55389e+07	1.44377e+07	1.38034e+07	1.96806e+07	1.17927e+07	1.28882e+06	1.87526e+07	2.05645e+07	6.44371e+06	2.55389e+07	3.20482e+07	1.4854e+07	9.62692e+06	1.44377e+07	99.6322	111.452	111.682	80.9589	0.929	1.424	2.22	0.929	2.044	0.817	0.087	1.948	1.424	0.434	2.653	2.22
FALSE		6-Oxo-pipecolinic acid	C6 H9 N O3	Full match	Invalid mass	No results	Full match	-0.58	143.058	7.238	1.90025e+07	35	36			87.3	DDA for preferred ion	1.51916e+07	1.67181e+07	2.79348e+07	1.36342e+07	1.65899e+07	1.29807e+07	1.51916e+07	2.09412e+07	1.67181e+07	7.02127e+06	5.99044e+06	2.79348e+07	3.55532e+07	1.2664e+07	1.74478e+07	1.36342e+07	70.7631	98.8509	110.478	100.198	1.114	0.958	1.601	1.31	0.744	1.114	1.654	0.958	0.515	0.473	1.601	2.608
FALSE		2762577	C15 H23 N3 O4	Full match	Invalid mass	No results	Full match	-2.43	309.168	11.233	1.89594e+07	11	171			95.6	DDA for preferred ion	7.8651e+06	9.23765e+06	1.21663e+07	1.63017e+07	5.8782e+06	7.8651e+06	1.16151e+07	9.18159e+06	9.23765e+06	1.08909e+07	1.21663e+07	1.5748e+07	6.29383e+06	1.40136e+07	1.79239e+07	1.63017e+07	93.062	76.44	64.8215	23.1364	0.439	0.655	0.868	0.419	0.439	0.713	0.655	0.515	0.668	0.868	0.879	0.386
FALSE		MFCD00044201	C8 H8 Br2 O	No results	Invalid mass	No results	Full match	4.67	277.895	12.091	1.89138e+07	1	34			98.8	DDA for preferred ion	7.26305e+06	1.87815e+07	3.63194e+06	2.48481e+07	1.64295e+07	5.12421e+06	7.26305e+06	1.62724e+07	1.87815e+07	2.02841e+07	7.79199e+06	2.72763e+06	3.63194e+06	2.55539e+07	1.82897e+07	2.48481e+07	93.3642	48.5627	54.4727	49.8188	0.292	0.816	0.149	0.643	0.28	0.292	0.637	1.027	0.816	0.305	0.149	0.146
FALSE		3-(5-Hydroxy-1H-indol-3-yl)-2-(trimethylammonio)propanoate	C14 H18 N2 O3	Full match	Invalid mass	No results	Full match	-2.73	262.131	7.081	1.8828e+07	21	18			99.9	DDA for preferred ion	1.31445e+06	1.3052e+06	2.10849e+06	183752	1.0551e+06	1.44776e+06	1.31445e+06	4.19906e+07	1.3052e+06	246217	2.10849e+06	309090	3.16968e+07	192986	136549	183752	57.0066	234.072	209.416	34.0589	7.153	9.559	10.926	5.467	10.603	7.153	217.584	9.559	1.34	10.926	2.264	172.498
FALSE		(1S,2S,3R,4S,5R,6R)-5-{[4-(4-Pyridinyl)benzyl]amino}-7-oxabicyclo[4.1.0]heptane-2,3,4-triol	C18 H20 N2 O4	Full match	Invalid mass	No results	Full match	-3.31	328.141	6.498	1.8748e+07	39	37			97	DDA for preferred ion	7.27573e+06	2.92997e+06	7.13412e+06	7.85121e+06	8.80773e+06	7.27573e+06	5.6555e+06	6.48444e+06	2.88969e+06	2.92997e+06	9.33702e+06	7.13412e+06	1.98496e+06	7.00232e+06	7.85121e+06	1.2965e+07	82.3456	110.714	90.7648	82.2253	0.927	0.368	0.909	1.258	0.927	0.436	0.926	0.368	0.226	1.333	0.909	0.153
FALSE		1,1-diethoxy-3-methylsulfanylpropane	C8 H18 O2 S	Full match	Invalid mass	No results	Full match	-2.28	178.102	7.145	1.86668e+07	2	2			89.6	DDA for preferred ion	3.35642e+06	3.35635e+06	4.8281e+06	1.19829e+06	2.02769e+06	3.35642e+06	3.60743e+06	5.91843e+07	3.35635e+06	1.03469e+06	4.8281e+06	2.22618e+06	3.0882e+07	1.56481e+06	420907	1.19829e+06	46.988	219.697	173.823	74.7418	3.01	7.974	5.289	1.296	7.974	3.01	37.822	7.974	0.863	3.085	5.289	25.772
FALSE		2-Pyrrolidinecarbonitrile	C5 H8 N2	Full match	Invalid mass	No results	Full match	1.93	96.0689	3.191	1.86048e+07	19	6			75.4	DDA for preferred ion	5.74094e+07	5.13117e+06	8.10603e+06	1.97863e+06	8.58654e+06	5.74094e+07	5.95765e+07	5.13117e+06	6.50929e+07	3.10029e+06	6.43178e+07	1.81525e+06	8.10603e+06	1.97863e+06	2.03083e+06	1.53806e+06	135.532	205.981	201.289	44.7311	28.269	2.593	5.27	4.34	28.269	38.735	2.593	32.052	2.016	32.506	0.894	5.27
FALSE		spinacine	C7 H9 N3 O2	Full match	Invalid mass	No results	Full match	-0.92	167.069	8.056	1.85068e+07	18	81			96.8	DDA for preferred ion	2.2217e+07	2.14749e+07	1.90471e+07	1.71305e+07	2.2217e+07	1.03835e+08	4.82076e+06	5.71638e+06	2.14749e+07	2.64484e+07	1.12667e+07	2.36318e+07	1.90471e+07	1.75867e+07	1.71305e+07	8.18995e+06	167.444	62.4979	51.3095	48.3685	1.263	1.254	1.38	1.263	6.061	0.589	0.325	1.254	3.229	0.641	1.38	2.326
FALSE		2,2-Diamino-3-hydroxyheptanedioic acid	C7 H14 N2 O5	Full match	Invalid mass	No results	Full match	-1.93	206.09	7.466	1.848e+07	7	54			96.3	DDA for preferred ion	2.57865e+06	8.5115e+06	5.02387e+06	8.21772e+06	2.57865e+06	2.37841e+06	2.5935e+06	1.57679e+07	1.70954e+06	8.5115e+06	1.03835e+07	3.94291e+06	5.02387e+06	8.21772e+06	8.13158e+06	1.06316e+07	26.7205	139.139	68.3294	87.0617	0.292	0.801	0.485	0.314	0.292	0.244	1.919	0.21	0.801	1.264	0.485	0.473
FALSE		Methyl alpha-aspartylphenylalaninate	C14 H18 N2 O5	Not the top hit	Invalid mass	No results	Full match	-2.2	294.121	6.545	1.84507e+07	25	74			97.3	DDA for preferred ion	8.06211e+06	4.7507e+06	1.19263e+07	8.81841e+06	8.06211e+06	1.25785e+07	7.09606e+06	7.51526e+06	4.7507e+06	4.02555e+06	1.11811e+07	1.19263e+07	2.32248e+07	8.48072e+06	8.81841e+06	1.08774e+07	43.8069	62.3171	77.1304	66.0247	0.951	0.539	1.352	0.951	1.426	0.652	0.886	0.539	0.37	1.318	1.352	2.135
FALSE		3-[(3E)-2-Hydroxy-3-methyl-4-phenyl-3-butenoyl]-7-nitro-2(1H)-quinoxalinone	C19 H15 N3 O5	No match	Invalid mass	No results	Full match	-1.22	365.101	7.645	1.84222e+07	13	26			100	DDA for preferred ion	8.4425e+06	1.45565e+07	1.42994e+07	1.43607e+07	7.68401e+06	8.4425e+06	1.63729e+07	1.45565e+07	6.97936e+06	2.75295e+07	1.112e+07	1.42994e+07	2.557e+07	1.46617e+07	1.43607e+07	1.2739e+07	73.2974	101.596	50.1104	21.0008	0.588	0.993	0.996	0.524	0.588	1.285	0.993	0.486	2.161	0.758	0.996	2.007
FALSE		[Similar to: 1,2,3,4-Tetramethyl-1,3-cyclopentadiene; ΔMass: 75.8396 Da]	C4 H8 O P2 S2	Full match	Invalid mass	No results	No results	-0.25	197.949	12.194	1.83955e+07	0	65			85.4	DDA for preferred ion	1.74445e+06	1.6827e+06	5.23606e+06	316083	1.59936e+06	1.74445e+06	1.96107e+06	4.79574e+07	1.6827e+06	101232	5.23606e+06	3.4869e+06	3.05419e+07	83177	316083	7.19301e+06	92.185	234.283	170.719	228.184	5.519	5.324	11.032	19.228	5.519	0.273	576.571	5.324	0.014	62.951	11.032	4.246
FALSE		4-Hydroxybenzaldehyde	C7 H6 O2	Full match	Invalid mass	Full match	Full match	-0.45	122.037	7.398	1.83268e+07	14	33			92.1	DDA for preferred ion	4.10299e+06	1.6499e+06	4.41092e+06	526300	1.75876e+06	4.10299e+06	1.59472e+07	5.12167e+07	1.6499e+06	860589	4.41092e+06	4.38106e+06	5.49321e+07	526300	504124	785358	146.286	228.683	124.421	54.6858	8.139	3.273	8.69	3.342	8.139	20.306	97.315	3.273	1.096	8.381	8.69	69.945
FALSE		L-Prolylglycylglycine	C9 H15 N3 O4	No results	Invalid mass	No results	Full match	-2.62	229.106	6.92	1.83193e+07	10	7			78.9	DDA for preferred ion	1.6918e+07	1.1081e+06	1.18563e+06	741831	1.6918e+07	2.04689e+07	1.61808e+07	1.1081e+06	1.74565e+07	832368	4.81311e+06	838019	1.18563e+06	741831	837599	723043	104.752	206.309	142.686	18.1862	22.806	1.494	1.64	22.806	24.438	22.379	1.494	20.841	1.151	6.488	1.001	1.64
FALSE		1-Benzyl-2-methylpyridinium	C13 H14 N	No results	Invalid mass	No results	Full match	0.01	184.113	6.498	1.81976e+07	4	13			84.3	DDA for preferred ion	581412	54339.7	176023	41020.9	581412	477273	607699	54339.7	459802	51005.7	1.39722e+06	99793.5	176023	38406.2	41020.9	46009.6	85.0209	177.481	192.948	13.1168	13.208	1.415	3.826	15.138	11.635	13.208	1.415	11.209	1.109	36.38	2.433	3.826
FALSE		Cytosine	C4 H5 N3 O	Full match	Full match	Full match	Partial match	-0.56	111.043	7.21	1.80939e+07	22	17	87.5	54.5	74.3	DDA for preferred ion	9.8543e+06	1.23285e+07	4.009e+06	1.07083e+06	9.8543e+06	8.83309e+06	1.03166e+07	1.57398e+07	1.23285e+07	672267	4.009e+06	576470	2.94641e+07	1.27758e+06	802892	1.07083e+06	88.9453	142.486	200.57	41.7814	9.634	12.32	3.138	7.713	11.002	9.634	12.32	15.355	0.628	3.138	0.718	27.515
FALSE		TRIS(HYDROXYETHYL)AMINOMETHANE	C7 H17 N O3	Full match	Invalid mass	No results	Full match	-2.57	163.12	1.067	1.79666e+07	3	1			61.3	DDA for preferred ion	2.39062e+07	1.55949e+06	3.82806e+07	741257	2.39062e+07	1.96291e+07	2.52773e+07	1.55949e+06	2.73281e+07	1.28922e+06	8.75625e+07	660472	3.82806e+07	719518	741257	948209	91.7341	211.145	162.013	16.2938	26.658	2.167	40.372	33.225	26.481	26.658	2.167	36.867	1.36	121.696	0.891	40.372
FALSE		1-Piperideine-2-carboxylate	C6 H9 N O2	Full match	Invalid mass	Full match	Partial match	0.74	127.063	7.262	1.78821e+07	62	122			98.5	DDA for preferred ion	2.37384e+07	1.96409e+07	1.51534e+07	1.24926e+07	2.37384e+07	2.09831e+07	2.54222e+07	1.96409e+07	2.91747e+07	6.87792e+06	4.6937e+06	1.51534e+07	2.99261e+07	7.83518e+06	1.63108e+07	1.24926e+07	46.7724	93.2974	93.8828	104.634	2.035	1.789	0.929	3.03	1.286	2.035	2.507	1.789	0.551	0.599	0.929	2.396
FALSE		Erucamide	C22 H43 N O	Full match	Full match	No results	Full match	-1.29	337.334	6.69	1.7807e+07	5	109	94.6	84	87.7	DDA for preferred ion	2.36671e+08	1.90653e+07	5.48253e+07	1.75991e+07	1.86016e+08	2.43679e+08	2.36671e+08	1.26273e+07	1.93287e+08	1.90653e+07	2.85831e+08	3.99937e+07	5.48253e+07	2.05214e+07	1.39875e+07	1.75991e+07	70.3061	177.843	174.3	78.9546	13.448	1.083	3.115	9.064	17.421	13.448	0.615	13.819	1.083	13.928	2.859	3.115
FALSE		240I539PWQ	C5 H14 N O6 P	Full match	Invalid mass	No results	Full match	0.31	215.056	7.931	1.77883e+07	4	23			97.4	DDA for preferred ion	6.15726e+06	7.06896e+06	7.10094e+06	1.67142e+07	6.52762e+06	6.15726e+06	5.03146e+06	281820	7.06896e+06	7.49935e+06	2.40597e+06	1.02034e+07	7.10094e+06	1.67142e+07	4.46627e+06	1.91666e+07	77.2149	137.009	87.6977	131.5	0.391	0.391	0.37	0.391	1.379	0.263	0.017	1.583	0.391	0.144	2.285	0.37
FALSE		tert-Butyl 3-oxo-1,2,3,4,6,7-hexahydro-5H-pyrazolo[4,3-c]pyridine-5-carboxylate	C11 H17 N3 O3	No results	Invalid mass	No results	Full match	-2.83	239.126	6.708	1.77363e+07	19	10			88.2	DDA for preferred ion	1.72093e+06	687977	1.00235e+06	391845	4.23293e+06	1.72093e+06	994409	687977	578322	3.2771e+06	1.53053e+06	1.00235e+06	644174	1.76009e+06	391845	213294	109.924	165.473	100.241	172.044	4.392	1.476	2.558	2.405	4.392	4.662	0.391	1.476	15.364	0.87	2.558	3.02
FALSE		Pyrone	C5 H4 O2	Full match	Invalid mass	No results	Full match	4.75	96.0216	7.886	1.75671e+07	9	58			100	DDA for preferred ion	3.86011e+06	3.38185e+06	5.50333e+06	440001	2.15985e+06	3.86011e+06	4.12202e+06	5.49548e+07	2.36199e+06	3.38185e+06	5.50333e+06	2.26678e+06	2.69131e+07	440001	3.47484e+06	372647	46.7978	216.033	177.402	180.336	4.909	9.075	12.508	4.909	1.111	11.061	124.897	0.68	9.075	12.508	0.652	72.221
FALSE		pro-gln	C10 H17 N3 O4	Full match	Invalid mass	No results	Full match	-2.71	243.121	8.313	1.74363e+07	13	42			95.8	DDA for preferred ion	2.17636e+06	2.34732e+06	4.67885e+06	7.67411e+06	1.94393e+06	9.92369e+06	2.17636e+06	2.74247e+07	2.34732e+06	549753	4.67885e+06	382334	3.53343e+07	1.13987e+07	3.91002e+06	7.67411e+06	119	155.428	146.837	122.666	0.284	0.6	0.41	0.171	2.538	0.284	2.406	0.6	0.072	0.41	0.098	4.604
FALSE		Gly-Pro-Ala	C10 H17 N3 O4	Full match	Invalid mass	No results	Full match	-2.58	243.121	8.096	1.74363e+07	13	40			94.7	DDA for preferred ion	1.37854e+07	1.57535e+07	1.65718e+07	1.13819e+07	7.52655e+06	2.58464e+07	1.37854e+07	9.72189e+06	1.8407e+07	1.57535e+07	1.07006e+07	1.65718e+07	1.79719e+07	1.6791e+07	8.35001e+06	1.13819e+07	119.381	77.8651	53.2208	48.0227	1.211	1.384	1.579	0.448	3.095	1.211	0.579	2.204	1.384	0.637	1.985	1.579
FALSE		N,N-Dimethyl-4-(1-pyrrolidinylcarbonyl)-1-piperazinecarboxamide	C12 H22 N4 O2	Full match	Invalid mass	No results	Full match	-1.87	254.174	6.976	1.73606e+07	4	18			85.7	DDA for preferred ion	1.37223e+06	1.54773e+06	1.3154e+06	418191	1.31028e+06	1.37223e+06	1.39057e+06	5.42285e+07	1.54773e+06	525736	3.2798e+06	492360	1.3154e+06	426514	387736	418191	65.8091	233.09	128.503	11.3531	3.325	3.992	3.145	3.072	3.539	3.325	127.144	3.992	1.257	7.69	1.27	3.145
FALSE		1-Methylindoline	C9 H11 N	Full match	Invalid mass	No results	Full match	-0.54	133.089	6.758	1.72643e+07	31	106			99.9	DDA for preferred ion	9.63039e+06	5.86275e+06	1.44513e+07	1.04036e+07	9.63039e+06	1.28488e+07	4.22705e+06	227487	1.43059e+07	5.86275e+06	4.08977e+06	3.49651e+07	1.44513e+07	1.04036e+07	1.3131e+07	8.52299e+06	91.7962	154.026	113.091	111.653	0.926	0.688	1.696	0.926	0.979	0.496	0.022	1.089	0.688	0.393	2.663	1.696
FALSE		Guanylurea	C2 H6 N4 O	Full match	Invalid mass	No results	Full match	2.91	102.054	0.731	1.71963e+07	4	4			70.8	DDA for preferred ion	4.15857e+08	1.29031e+07	9.95906e+06	1.02587e+07	4.24859e+08	4.08832e+08	4.15857e+08	1.29031e+07	4.93719e+08	4.9762e+06	9.95906e+06	1.08986e+07	7.55901e+06	370789	1.02587e+07	1.501e+07	109.503	234.62	68.9179	90.4274	39.852	34.799	1.062	1145.83	39.852	27.705	34.799	48.127	0.332	26.859	1.062	0.504
FALSE		asn-lys	C10 H20 N4 O4	Full match	Invalid mass	No results	Full match	-2.53	260.148	14.973	1.70896e+07	3	119			99.9	DDA for preferred ion	8.96483e+06	4.9362e+06	1.28223e+07	1.19084e+07	2.59973e+06	1.93404e+07	8.96483e+06	4.9362e+06	8.82392e+06	2.85281e+06	7.01413e+06	1.42608e+07	1.28223e+07	1.49238e+07	2.35838e+06	1.19084e+07	127.876	68.4076	57.4971	78.7617	0.753	0.331	1.077	0.174	8.201	0.753	0.331	3.742	0.24	0.47	6.047	1.077
FALSE		N4-(2,2-DIMETHYL-1-METHYLCARBAMOYL-PROPYL)-2,N1-DIHYDROXY-3-ISOBUTYL-SUCCINAMIDE	C15 H29 N3 O5	Full match	Invalid mass	No results	Full match	-3.01	331.21	6.613	1.70061e+07	3	2			64.5	DDA for preferred ion	6.33482e+06	8.32151e+06	1.07268e+07	1.03234e+07	4.00855e+06	6.33482e+06	7.11921e+06	1.41368e+07	4.16548e+06	8.32151e+06	8.75618e+06	1.07268e+07	2.75911e+07	1.55406e+07	1.03234e+07	9.61926e+06	79.7938	57.3619	87.3058	46.6169	0.614	0.865	1.039	0.258	0.614	0.74	0.91	0.403	0.865	0.563	1.039	2.868
FALSE		3-Hydroxy-2-(4-methoxyphenyl)-4H-thieno[2,3-h]chromen-4-one	C18 H12 O4 S	Not the top hit	Invalid mass	No results	Full match	-2.06	324.045	6.535	1.69378e+07	5	42			96.6	DDA for preferred ion	2.84713e+06	3.3684e+06	9.01506e+06	2.40324e+06	1.73352e+06	2.84713e+06	8.26925e+06	3.3684e+06	1.42556e+06	1.1047e+07	8.82859e+06	9.01506e+06	1.08205e+07	1.18702e+07	2.40324e+06	2.11843e+06	120.724	150.506	37.5817	147.969	1.185	0.593	3.751	0.146	1.185	3.903	0.284	0.593	5.215	0.744	3.751	5.108
FALSE		2,4,5-Trimethylaniline	C9 H13 N	Full match	Full match	No results	Not the top hit	-2.94	135.104	3.042	1.67511e+07	58	79	62.8	43	99.5	DDA for preferred ion	1.16315e+08	1.12758e+07	1.70171e+07	4.50666e+06	1.15555e+08	1.16315e+08	1.21832e+08	1.12758e+07	1.25576e+08	6.86803e+06	1.89241e+08	2.45833e+06	1.70171e+07	4.50666e+06	4.12155e+06	5.12188e+06	104.387	200.899	214.768	19.3394	25.641	2.502	3.322	25.641	28.221	23.787	2.502	30.468	1.341	41.991	0.596	3.322
FALSE		4-Methyl-2-phenyl-6-propyl-5,6-dihydro-4H-1,3-thiazin-4-ol	C14 H19 N O S	Full match	Invalid mass	No results	Full match	1.24	249.119	6.899	1.67482e+07	3	19			93	DDA for preferred ion	1.66752e+07	1.81708e+07	2.06702e+07	1.44173e+07	2.22427e+07	1.45869e+07	1.66752e+07	291101	2.24212e+07	1.81708e+07	1.46283e+07	2.20285e+07	2.06702e+07	9.27461e+06	1.44173e+07	2.01412e+07	102.407	145.367	86.766	116.668	1.012	0.902	1.528	2.398	1.012	0.828	0.031	1.555	0.902	1.577	1.528	1.026
FALSE		1-Carbamoylproline	C6 H10 N2 O3	Full match	Invalid mass	No results	Full match	-0.21	158.069	8.226	1.66455e+07	19	120			96.5	DDA for preferred ion	1.37845e+07	1.34775e+07	4.77155e+06	2.25665e+06	1.15724e+07	1.37845e+07	1.571e+07	5.27495e+07	1.34775e+07	1.57203e+06	4.77155e+06	2.25238e+06	3.1994e+07	2.25665e+06	1.60874e+06	2.46773e+06	80.2833	179.715	161.493	54.6331	6.366	8.378	2.114	5.128	8.568	6.366	23.375	8.378	0.637	2.114	1.4	12.965
FALSE		TNK	C14 H27 N5 O6	Full match	Full match	No results	No match	-2.08	361.195	9.759	1.66299e+07	1	20	80.7	75.7	91.1	DDA for preferred ion	1.30719e+06	9.53882e+06	4.10441e+06	1.35658e+07	4.09163e+06	1.2574e+06	1.30719e+06	9.81325e+06	3.12054e+06	9.53882e+06	6.96457e+06	2.65088e+06	4.10441e+06	1.7189e+07	1.35658e+07	1.00316e+07	99.2406	97.7195	78.2324	36.1876	0.13	0.571	0.405	0.238	0.093	0.13	0.571	0.23	0.951	0.405	0.195	0.409
FALSE		Pipecolic acid	C6 H11 N O2	Full match	Full match	Full match	Full match	-0.23	129.079	6.647	1.65846e+07	87	49	63.9	8.2	99.1	DDA for preferred ion	4.93199e+07	1.52795e+07	3.48375e+07	5.84399e+06	4.93199e+07	1.85926e+07	7.07084e+07	1.52795e+07	4.93851e+07	7.20457e+06	6.13506e+07	2.5754e+07	3.48375e+07	5.84399e+06	6.55195e+06	5.03678e+06	82.3321	130.396	103.869	48.7892	8.439	2.615	6.917	8.439	2.838	14.038	2.615	7.537	1.43	10.498	3.931	6.917
FALSE		N-Methylaminobutanal	C5 H11 N O	Full match	Invalid mass	Full match	Not the top hit	0.89	101.084	3.428	1.65768e+07	50	12			94.3	DDA for preferred ion	6.69348e+07	9.414e+06	6.07154e+06	3.45248e+06	7.86867e+07	6.69348e+07	1.72616e+07	9.414e+06	7.93732e+07	5.54104e+06	6.07154e+06	512229	7.23041e+06	3.45248e+06	2.78225e+06	4.90153e+06	127.47	196.534	104.144	55.9156	22.791	2.727	1.475	22.791	24.058	3.522	2.727	28.528	1.13	1.759	0.184	1.475
FALSE		Indole	C8 H7 N	Full match	Invalid mass	Full match	Partial match	1.66	117.058	6.842	1.62708e+07	13	270			97.5	DDA for preferred ion	1.72411e+07	1.53346e+07	1.56147e+07	1.30649e+07	1.52617e+07	2.87126e+07	1.72411e+07	4.82055e+06	2.67297e+07	1.53346e+07	5.06332e+07	1.24212e+07	1.56147e+07	1.55564e+07	1.30649e+07	1.22261e+07	65.5053	106.556	132.272	69.6916	1.41	1.254	1.277	0.981	2.198	1.41	0.31	2.046	1.254	3.255	0.951	1.277
FALSE		8-Amino-7-oxononanoate	C9 H17 N O3	Full match	Invalid mass	Full match	Not the top hit	-1.52	187.121	6.492	1.60891e+07	17	18			97.5	DDA for preferred ion	2.25772e+07	3.18381e+06	1.7975e+06	2.09073e+06	1.11451e+07	2.50301e+07	2.25772e+07	3.18381e+06	1.66526e+07	2.40507e+06	1.62054e+07	1.16616e+06	1.7975e+06	1.31294e+06	2.19784e+06	2.09073e+06	101.425	163.196	189.596	56.3929	10.799	2.425	0.86	8.489	11.388	10.799	2.425	7.577	1.15	12.343	0.531	0.86
FALSE		3-(4-Biphenylylsulfonyl)propanoic acid	C15 H14 O4 S	No match	Invalid mass	No results	Full match	1	290.062	7.072	1.59336e+07	11	1			66.4	DDA for preferred ion	1.0759e+06	728781	1.78036e+06	110753	666035	1.0759e+06	1.09432e+06	1.60502e+07	728781	199703	1.78036e+06	742311	4.96557e+07	167062	110753	104943	42.6972	228.008	143.88	30.7526	9.714	6.58	10.657	3.987	9.714	10.428	96.074	6.58	1.903	10.657	6.702	473.168
FALSE		[Similar to: N-(2-Morpholinoethyl)-4-(1H-pyrazol-1-yl)benzamide; ΔMass: -0.8889 Da]	C15 H33 N5 O	Full match	Invalid mass	No results	No results	3.98	299.27	8.538	1.58603e+07	0	11			82.5	DDA for preferred ion	1.17e+06	1.13805e+06	9.44279e+06	1.72444e+06	1.04753e+06	1.17e+06	1.22371e+06	4.42863e+06	1.13805e+06	240374	9.44279e+06	336406	2.54862e+07	1.72444e+06	4.85758e+06	440748	86.2212	172.212	166.845	162.815	0.607	0.545	5.476	0.607	0.241	2.776	2.568	0.234	0.545	5.476	0.069	57.825
FALSE		Aspartame	C14 H18 N2 O5	Full match	Full match	No results	Full match	-2.21	294.121	6.778	1.55455e+07	25	12	67.5	67.2	94.8	DDA for preferred ion	2.48658e+07	3.44912e+06	1.05385e+07	7.86504e+06	2.03711e+07	2.806e+07	2.48658e+07	8.58334e+06	3.31095e+06	3.44912e+06	3.12162e+07	1.49391e+06	1.05385e+07	7.86504e+06	5.30669e+06	1.00365e+07	97.4935	74.7768	149.45	96.6335	2.59	0.624	1.05	2.59	5.288	2.478	1.091	0.624	0.344	3.969	0.282	1.05
FALSE		val-asn-gly-lys	C17 H32 N6 O6	Not the top hit	Invalid mass	No results	Full match	-2.87	416.237	7.893	1.5388e+07	1	10			85.7	DDA for preferred ion	5.62777e+06	9.82984e+06	9.63639e+06	1.23141e+07	5.62777e+06	1.34525e+07	4.5254e+06	9.82984e+06	9.49321e+06	1.12812e+07	8.56404e+06	9.63639e+06	1.54211e+07	2.10614e+07	1.18699e+07	1.23141e+07	86.7102	48.2143	39.132	34.1444	0.367	0.8	0.812	0.267	1.133	0.367	0.467	0.8	0.916	0.407	0.812	1.252
FALSE		NJ0570000	C3 H6 N2 O	Full match	No results	No results	Full match	4.44	86.0484	7.907	1.53447e+07	15	0				DDA for preferred ion	1.98251e+07	1.31966e+07	1.57974e+07	1.44155e+07	8.55621e+06	2.31763e+07	1.98251e+07	8.37881e+06	1.31966e+07	1.5588e+07	1.34296e+07	1.57974e+07	1.82554e+07	1.9682e+07	1.15837e+07	1.44155e+07	94.9235	56.7127	77.5934	25.6344	1.375	1.081	1.266	0.435	2.001	1.375	0.426	1.139	1.081	0.682	1.364	1.266
FALSE		N-{[(2R,3R,4R,5R)-3,4-Dihydroxy-5-(hydroxymethyl)-2-pyrrolidinyl]methyl}-2-(methylsulfanyl)benzamide	C14 H20 N2 O4 S	Full match	Invalid mass	No results	Full match	-2.92	312.113	6.573	1.52444e+07	9	15			97.6	DDA for preferred ion	1.45405e+06	2.06732e+06	4.5225e+06	9.09607e+06	962827	1.76879e+06	1.45405e+06	8.94032e+06	2.02876e+06	2.06732e+06	9.56531e+06	4.5225e+06	807523	1.11325e+07	7.82949e+06	9.09607e+06	39.921	153.398	124.097	95.26	0.16	0.259	0.578	0.086	0.226	0.16	0.803	0.259	0.227	0.859	0.578	0.089
FALSE		Boc-Gln-Oh	C10 H18 N2 O5	Full match	Invalid mass	No results	Full match	-2.08	246.121	7.354	1.51975e+07	19	131			98.8	DDA for preferred ion	2.58333e+06	3.84869e+06	4.95905e+06	4.14625e+06	2.58333e+06	2.0621e+06	2.87773e+06	1.29256e+07	3.34019e+06	3.84869e+06	4.95905e+06	2.84774e+06	7.83847e+06	7.75069e+06	4.14625e+06	2.50006e+06	68.5214	140.273	89.9876	110.205	0.497	1.539	0.687	0.333	0.497	1.151	1.668	0.806	1.539	0.64	0.687	3.135
FALSE		SX2275000	C12 H10 S	Not the top hit	Invalid mass	No results	Full match	-1.1	186.05	6.568	1.51007e+07	3	35			97.5	DDA for preferred ion	8.69214e+06	6.66844e+06	4.34812e+06	5.15363e+06	8.84108e+06	8.69214e+06	7.47723e+06	6.66844e+06	5.05082e+06	7.99689e+06	8.79868e+06	1.36798e+06	4.34812e+06	5.15363e+06	5.24376e+06	2.66848e+06	83.6313	86.7545	95.3409	90.9826	1.716	1.294	1.629	1.716	1.658	2.802	1.294	0.963	2.997	1.707	0.261	1.629
FALSE		S-Nitroso-L-cysteinylglycine	C5 H9 N3 O4 S	Not the top hit	Invalid mass	No results	Full match	0.73	207.032	6.48	1.50625e+07	1	37			93.1	DDA for preferred ion	4.4804e+07	1.35648e+07	9.82778e+06	6.13424e+06	4.4804e+07	2.75343e+07	1.98042e+08	1.35648e+07	3.3583e+07	8.1185e+06	3.58974e+07	9.20404e+06	9.82778e+06	7.10435e+06	6.13424e+06	6.05819e+06	167.619	71.3037	103.982	23.3128	6.307	1.909	1.622	6.307	4.489	32.69	1.909	5.475	1.34	5.053	1.5	1.622
FALSE		Cytosine	C4 H5 N3 O	Full match	Full match	Full match	Partial match	1.16	111.043	6.96	1.48779e+07	22	20	94.4	71.7	100	DDA for preferred ion	1.35867e+07	7.92967e+06	1.40077e+07	1.11818e+07	1.35867e+07	6.37892e+06	2.15914e+07	5.7809e+06	7.92967e+06	1.17379e+07	5.70223e+06	1.84806e+07	1.40077e+07	1.08687e+07	1.11818e+07	1.34002e+07	79.9974	35.9153	83.2581	27.9122	1.25	0.709	1.045	1.25	0.57	1.611	0.532	0.709	0.876	0.525	1.653	1.045
FALSE		3-Piperidinecarboximidamide	C6 H13 N3	Full match	Invalid mass	No results	Full match	-2.75	127.111	3.411	1.48191e+07	7	140			99.3	DDA for preferred ion	3.88909e+07	1.8393e+06	2.15254e+06	854908	4.34952e+07	3.88909e+07	3.61543e+07	715679	4.86746e+07	1.8393e+06	2.79936e+06	249945	2.15254e+06	975479	854908	135362	108.445	229.177	101.495	106.44	45.491	13.588	2.87	44.589	45.491	267.093	0.734	56.935	13.588	2.87	0.292	15.902
FALSE		N-Ethyl-L-glutamic acid	C7 H13 N O4	Full match	Invalid mass	No results	Full match	-3.22	175.084	10.773	1.4766e+07	30	21			100	DDA for preferred ion	8.20738e+06	1.54525e+06	6.26774e+06	1.33763e+06	8.61834e+06	8.20738e+06	1.9564e+06	1.54525e+06	9.67131e+06	1.52477e+06	6.26774e+06	3.27454e+06	2.49799e+07	1.33763e+06	1.4306e+06	1.13224e+06	120.501	156.21	153.816	35.6921	5.737	1.347	4.686	6.443	5.737	1.728	1.155	6.76	1.347	4.686	2.289	22.062
FALSE		9-tert-butyl-2-hydroxy-3-[(2-methylphenyl)sulfanyl]-1-oxaspiro[5.5]undec-2-en-4-one	C21 H28 O3 S	No match	Invalid mass	No results	Full match	-1.77	360.175	8.118	1.46977e+07	3	10			78.2	DDA for preferred ion	4.73421e+06	5.67219e+06	6.8902e+06	1.95998e+06	3.60886e+06	5.99569e+06	4.73421e+06	4.15272e+07	5.67219e+06	2.48316e+06	6.8902e+06	1.91701e+06	2.47963e+07	2.8301e+06	1.18115e+06	1.95998e+06	53.4613	188.389	159.288	47.8918	2.415	4.802	2.435	1.275	5.076	2.415	14.673	4.802	1.267	2.435	1.623	12.651
FALSE		(3S,4S)-4-Amino-1-[(5-hydroxypentyl)(isopropyl)carbamoyl]-3-pyrrolidinecarboxylic acid	C14 H27 N3 O4	Full match	Invalid mass	No results	Full match	-2.58	301.199	6.616	1.46782e+07	1	29			93.8	DDA for preferred ion	4.10289e+06	4.03458e+06	9.48869e+06	8.07826e+06	3.05972e+06	4.10289e+06	5.08753e+06	9.16315e+06	3.20507e+06	4.03458e+06	1.33187e+07	9.48869e+06	5.55089e+06	7.75448e+06	8.99081e+06	8.07826e+06	72.6871	118.733	69.3101	42.328	0.456	0.499	1.055	0.395	0.456	0.63	1.182	0.356	0.499	1.718	1.055	0.687
FALSE		3-(2-Carboxybenzylthio)-4-hydroxy-6-phenylpyran-2-one	C19 H14 O5 S	Not the top hit	Invalid mass	No results	Full match	-0.35	354.056	6.424	1.45924e+07	11	15			94.5	DDA for preferred ion	8.74898e+06	7.35344e+06	1.33758e+07	1.07736e+07	7.83091e+06	1.60187e+07	8.74898e+06	1.55245e+06	7.35344e+06	7.50715e+06	3.10385e+06	1.7616e+07	1.33758e+07	1.07736e+07	1.43178e+07	7.22565e+06	112.749	111.817	120.224	85.0544	1.119	0.514	1.23	0.727	1.119	1.211	0.144	0.514	1.039	0.288	1.23	1.851
FALSE		Apacizin	C7 H9 N3 O2	Full match	Invalid mass	No results	Full match	-3.11	167.069	8.307	1.45662e+07	18	124			97.6	DDA for preferred ion	7.5466e+06	7.3283e+06	7.05649e+06	619985	7.5466e+06	9.60296e+06	2.30288e+06	1.27031e+07	7.3283e+06	381928	7.05649e+06	1.65121e+06	2.60958e+07	668774	619985	426754	90.3959	153.967	153.04	60.9075	11.284	11.82	10.551	11.284	15.489	5.396	18.995	11.82	0.895	10.551	2.663	61.15
FALSE		Asp-lys	C10 H19 N3 O5	Full match	Invalid mass	No results	Full match	-2.36	261.132	10.15	1.45467e+07	10	237			97.4	DDA for preferred ion	3.53409e+06	6.64022e+06	7.2803e+06	7.70656e+06	3.53409e+06	5.96457e+06	2.61142e+06	6.0549e+06	6.64022e+06	7.81458e+06	7.2803e+06	4.92004e+06	9.12619e+06	1.29466e+07	7.00511e+06	7.70656e+06	67.9875	43.1207	37.2927	54.5299	0.339	0.948	0.702	0.273	0.851	0.339	0.468	0.948	1.014	0.562	0.702	1.184
FALSE		N-Acetyl-5-methoxykynurenamine	C12 H16 N2 O3	Full match	Invalid mass	Full match	Partial match	-2.31	236.116	6.561	1.4414e+07	39	36			97.2	DDA for preferred ion	3.29952e+06	3.98625e+06	6.463e+06	1.02577e+07	3.29952e+06	2.13887e+06	4.86908e+06	9.74234e+06	2.30984e+06	3.98625e+06	7.59561e+06	6.463e+06	3.26418e+06	8.22772e+06	1.02577e+07	1.07966e+07	76.6254	138.157	76.4602	58.7202	0.401	0.369	0.63	0.401	0.209	0.451	1.184	0.225	0.369	0.923	0.63	0.302
FALSE		Erucamide	C22 H43 N O	Full match	Full match	No results	Full match	-1.55	337.334	6.938	1.43727e+07	5	80	93.8	83.7	86.8	DDA for preferred ion	4.88361e+07	4.61329e+07	1.13218e+07	5.18451e+06	4.88361e+07	2.37561e+07	6.39572e+07	4.61329e+07	1.84282e+08	5.98751e+06	2.7068e+08	3.84123e+06	1.13218e+07	5.18451e+06	4.92313e+06	6.36804e+06	71.8315	177.804	228.68	69.126	9.42	8.898	1.778	9.42	4.825	10.043	8.898	37.432	0.94	52.209	0.78	1.778
FALSE		7-((Butylamino)methyl)-5-(1-piperidinylsulfonyl)-8-quinolinol	C19 H27 N3 O3 S	No match	Invalid mass	No results	Full match	4.25	377.179	6.989	1.43497e+07	5	14			99.8	DDA for preferred ion	983706	404663	509306	280834	959707	983706	1.0289e+06	404663	1.08522e+06	366751	2.37054e+06	300714	509306	291188	280834	250568	66.3579	83.6584	154.398	14.3527	3.503	1.464	2.033	3.296	3.503	4.106	1.39	3.864	1.464	8.141	1.071	2.033
FALSE		N-{1-[(1-Pyrrolidinylcarbonyl)amino]ethyl}-alpha-asparagine	C11 H20 N4 O4	Full match	Invalid mass	No results	Full match	-3.59	272.147	8.892	1.41362e+07	3	1			88.5	DDA for preferred ion	2.11042e+06	1.76955e+06	5.28013e+06	521300	1.98934e+06	2.24691e+06	2.11042e+06	8.88519e+06	1.76955e+06	227818	5.28013e+06	299472	2.27038e+07	511032	533714	521300	79.2979	186.229	189.446	26.8968	4.048	3.316	10.332	3.893	4.21	4.048	17.387	3.316	0.437	10.332	0.561	43.552
FALSE		6-Ethyl-5-(hydroxymethyl)-4-(3-methoxyphenyl)-3,4-dihydro-2(1H)-pyrimidinone	C14 H18 N2 O3	Full match	Not the top hit	No results	Full match	-1.24	262.131	6.849	1.41246e+07	21	4			100	DDA for preferred ion	1.03487e+07	1.50784e+07	2.45893e+07	8.70867e+06	1.03487e+07	7.74065e+06	2.26974e+07	6.70732e+06	1.50784e+07	1.62706e+07	8.66024e+06	2.45893e+07	2.95265e+07	8.70867e+06	8.31945e+06	1.42038e+07	124.676	78.4687	85.3387	39.7011	1.188	1.146	2.079	1.188	0.93	1.598	0.77	1.812	1.146	0.994	2.956	2.079
FALSE		(2S)-3-Methyl-2-({[(3S,4S,5R)-2,3,4-trihydroxy-5-(hydroxymethyl)tetrahydro-2-furanyl]methyl}amino)butanoic acid (non-preferred name)	C11 H21 N O7	Full match	Invalid mass	No results	Full match	-3.86	279.131	7.486	1.3988e+07	1	52			98.6	DDA for preferred ion	1.60541e+06	2.32282e+06	3.41488e+06	887784	1.46408e+06	5.09307e+06	1.60541e+06	6.61451e+06	2.32282e+06	1.28693e+06	3.41488e+06	1.65849e+06	2.26212e+07	1.26477e+06	474376	887784	103.049	134.536	188.381	64.4256	1.808	4.897	3.496	1.158	10.736	1.808	5.23	4.897	1.45	2.7	3.496	25.481
FALSE		N~6~-Acetyl-5-hydroxylysine	C8 H16 N2 O4	Full match	Invalid mass	No results	Full match	-3.29	204.11	6.818	1.39602e+07	38	86			97.6	DDA for preferred ion	2.69628e+06	3.78944e+06	8.10335e+06	3.59226e+06	2.69628e+06	2.03824e+06	5.02536e+06	3.78944e+06	4.60661e+06	2.03468e+06	8.10335e+06	9.21639e+06	3.70481e+06	4.08421e+06	3.59226e+06	1.5905e+06	74.9297	56.8664	65.1295	55.4169	0.66	1.279	2.329	0.66	0.567	3.16	0.928	1.282	1.279	1.984	2.566	2.329
FALSE		Acetonesemicarbazone	C4 H9 N3 O	Full match	Invalid mass	No results	Full match	1.34	115.075	0.738	1.38459e+07	3	17			95.1	DDA for preferred ion	3.3679e+08	1.67353e+07	7.63871e+06	4.86949e+06	3.71262e+08	2.65882e+08	3.3679e+08	1.67353e+07	4.01078e+08	6.06765e+06	1.14105e+07	7.63871e+06	5.64251e+06	319556	4.86949e+06	1.33075e+07	107.129	228.989	63.7439	105.165	54.602	52.37	1.569	1161.81	54.602	25.308	52.37	82.365	0.456	35.707	1.569	0.424
FALSE		2-(Trimethylsilyl)ethyl 4-[ethyl(methoxy)phosphoryl]-3,6-dihydro-1(2H)-pyridinecarboxylate	C14 H28 N O4 P Si	No match	Invalid mass	No results	Full match	-4.03	333.151	6.773	1.37909e+07	14	2			93.8	DDA for preferred ion	6.40609e+06	595072	2.35045e+06	1.20096e+06	3.20373e+06	7.25853e+06	6.40609e+06	546532	3.17936e+06	595072	1.08579e+07	518880	2.35045e+06	600219	1.35312e+06	1.20096e+06	105.268	149.405	162.454	89.5491	5.338	0.911	1.957	5.338	5.364	5.334	0.911	2.35	0.495	18.09	0.383	1.957
FALSE		Glycylglycylglycine	C6 H11 N3 O4	Full match	Invalid mass	No results	Full match	-2.6	189.074	8.694	1.36791e+07	11	34			98	DDA for preferred ion	1.83236e+06	1.46215e+06	3.41854e+06	189632	1.49557e+06	1.83236e+06	2.36524e+06	9.22587e+06	1.46215e+06	265575	3.41854e+06	254932	2.21937e+07	189632	112011	197429	91.5761	196.91	200.209	38.1994	11.98	13.054	18.027	7.887	16.359	11.98	48.651	13.054	1.345	18.027	2.276	112.413
FALSE		L-α-LYSOPHOSPHATIDYLCHOLINE, CAPROYL	C14 H30 N O7 P	Not the top hit	Invalid mass	No results	Full match	2.04	355.177	7.228	1.36457e+07	1	12			97.5	DDA for preferred ion	5.80382e+06	675028	2.86958e+06	240123	6.17551e+06	5.80382e+06	5.53097e+06	675028	6.72157e+06	382001	2.86958e+06	7.07011e+06	1.0071e+06	286961	240123	230892	103.268	200.225	144.501	23.3313	23.955	2.352	10	21.52	24.17	23.955	2.352	27.992	1.654	10	29.444	4.362
FALSE		Taurine	C2 H7 N O3 S	Full match	Full match	Full match	Full match	0.87	125.015	7.899	1.35832e+07	5	39			99.9	DDA for preferred ion	1.39483e+06	1.24468e+06	3.15444e+06	175160	1.20845e+06	1.39483e+06	1.47727e+06	4.23862e+07	1.24468e+06	197691	3.15444e+06	758994	1.25593e+07	175160	156629	211866	84.305	234.565	174.319	26.2253	6.973	7.947	18.009	6.899	8.905	6.973	241.986	7.947	0.933	18.009	4.846	59.28
FALSE		ENK	C15 H27 N5 O7	Full match	Full match	No results	No match	-2.25	389.19	9.985	1.34498e+07	4	5	89.3	81.9	83.4	DDA for preferred ion	3.89035e+06	7.75809e+06	7.47519e+06	9.93916e+06	3.89035e+06	2.97788e+06	5.29159e+06	7.75809e+06	3.5537e+06	8.69329e+06	7.47519e+06	4.83767e+06	9.88825e+06	1.45527e+07	9.93916e+06	8.28502e+06	63.1443	52.5577	53.2024	35.7414	0.3	0.533	0.514	0.267	0.3	0.639	0.533	0.358	1.049	0.514	0.487	1.194
FALSE		1-(5-butyl-2-pyrazinyl)-3-(4-hydroxy-3-methoxyphenyl)-2-propen-1-one	C18 H20 N2 O3	Full match	Invalid mass	No results	Full match	-3.64	312.146	6.435	1.34027e+07	37	40			97.7	DDA for preferred ion	4.75058e+06	5.70948e+06	7.32166e+06	7.32337e+06	4.75058e+06	3.93423e+06	5.8915e+06	8.19924e+06	5.70948e+06	1.71176e+06	7.68605e+06	7.32166e+06	1.81574e+06	7.32337e+06	7.8005e+06	6.16424e+06	84.4581	112.226	102.811	81.7229	0.649	0.732	0.939	0.649	0.504	0.956	1.12	0.732	0.278	1.05	0.939	0.295
FALSE		ARG-PHE	C15 H23 N5 O3	Full match	Invalid mass	No results	Full match	-2.71	321.179	8.577	1.33439e+07	5	10			84.8	DDA for preferred ion	1.42112e+07	9.45751e+06	1.24836e+07	8.50849e+06	1.42112e+07	1.37348e+07	1.88371e+07	6.23106e+06	1.38586e+07	9.45751e+06	1.6179e+07	1.02767e+07	1.24836e+07	7.92906e+06	8.50849e+06	1.00012e+07	44.1613	54.8126	41.3428	29.4354	1.792	0.946	1.248	1.792	1.614	1.883	0.786	1.629	0.946	2.04	1.208	1.248
FALSE		N-[2-(4-Methoxyphenyl)ethyl]sulfuric diamide	C9 H14 N2 O3 S	Full match	Invalid mass	No results	Full match	-2.92	230.072	6.507	1.31491e+07	8	26			98.4	DDA for preferred ion	1.85767e+06	2.34654e+06	7.43041e+06	7.20939e+06	1.85767e+06	1.49715e+06	2.17822e+06	5.35258e+06	1.53283e+06	2.34654e+06	7.79485e+06	7.43041e+06	829349	6.29358e+06	7.20939e+06	8.63431e+06	39.2105	128.923	108.85	31.0066	0.252	0.272	1.031	0.295	0.208	0.252	0.85	0.213	0.272	1.239	1.031	0.096
FALSE		Isofebrifugine	C16 H19 N3 O3	Full match	Partial match	No results	Full match	-1.84	301.142	7.077	1.31183e+07	18	3			99.8	DDA for preferred ion	8.06027e+06	7.89229e+06	1.32963e+07	1.05539e+07	7.31578e+06	8.06027e+06	1.62006e+07	7.54445e+06	7.89229e+06	1.11405e+07	7.45339e+06	1.50651e+07	1.32963e+07	6.90083e+06	1.0864e+07	1.05539e+07	110.382	68.8896	86.7298	43.2864	1.06	1.056	1.26	1.06	0.742	1.535	1.093	0.726	1.056	1.08	1.387	1.26
FALSE		BOC-ARG-OH	C11 H22 N4 O4	Full match	Invalid mass	No results	Full match	-2.42	274.163	12.45	1.30998e+07	7	56			81.3	DDA for preferred ion	1.77655e+06	5.21146e+06	2.50281e+06	8.22378e+06	3.09469e+06	1.57529e+06	1.77655e+06	5.21146e+06	1.71779e+06	1.18871e+07	7.88736e+06	2.50281e+06	398078	8.22378e+06	8.51778e+06	7.97895e+06	55.717	94.5448	105.498	83.2856	0.223	0.634	0.294	0.376	0.185	0.223	0.634	0.202	1.49	0.959	0.294	0.05
FALSE		[Similar to: N-Acetyl-L-leucine; ΔMass: -0.0021 Da]	C4 H11 N7 O	Full match	Invalid mass	No results	No results	3.36	173.103	6.918	1.30846e+07	0	5			98.6	DDA for preferred ion	1.64441e+07	1.29684e+07	2.05847e+07	1.04347e+07	1.64441e+07	6.36221e+06	3.72137e+07	952812	1.29684e+07	1.66314e+07	4.80477e+06	2.05847e+07	4.27478e+07	1.04347e+07	6.00065e+06	1.76168e+07	140.941	109.162	142.209	104.798	1.576	0.944	2.427	1.576	1.06	2.112	0.091	2.161	0.944	0.46	3.43	2.427
FALSE		BOC-ARG-OH	C11 H22 N4 O4	Full match	Invalid mass	No results	Full match	-3.32	274.163	12.933	1.30261e+07	7	63			83.6	DDA for preferred ion	1.99536e+06	1.97533e+06	7.88525e+06	473798	1.67061e+06	1.99536e+06	2.63745e+06	1.59434e+07	1.97533e+06	217330	7.88525e+06	355823	2.14439e+07	473798	327930	3.74503e+06	59.6109	206.161	167.039	182.778	3.526	6.024	5.726	3.526	6.085	0.704	33.65	6.024	0.058	16.643	1.085	5.726
FALSE		N-(Hydroxymethyl)methionine	C6 H13 N O3 S	Full match	Invalid mass	No results	Full match	-2.71	179.061	7.55	1.30241e+07	11	63			94.7	DDA for preferred ion	3.50932e+06	4.94294e+06	5.30928e+06	7.98377e+06	6.31776e+06	3.11982e+06	3.50932e+06	1.27359e+06	6.17571e+06	4.94294e+06	3.93859e+06	1.55822e+07	5.30928e+06	7.17102e+06	1.05659e+07	7.98377e+06	75.1404	93.7875	78.3973	91.3164	0.44	0.584	0.665	0.881	0.295	0.44	0.178	0.584	0.619	0.549	1.475	0.665
FALSE		melamine	C3 H6 N6	Full match	Invalid mass	No results	Full match	-0.61	126.065	6.846	1.29669e+07	2	22			97.1	DDA for preferred ion	3.69283e+07	5.12649e+06	3.33693e+06	1.40087e+06	3.98339e+07	9.16288e+06	3.69283e+07	2.59592e+06	3.44723e+07	5.12649e+06	2.59035e+07	1.04415e+06	3.33693e+06	775144	1.6758e+06	1.40087e+06	113.359	186.044	195.28	49.5234	26.361	3.659	2.382	51.389	5.468	26.361	3.349	20.571	3.659	33.418	0.623	2.382
FALSE		[Similar to: Choline; ΔMass: 154.0610 Da]	C9 H19 N7 O2	Full match	Invalid mass	No results	No results	2.72	257.161	8.329	1.29248e+07	0	33			99.4	DDA for preferred ion	4.89241e+06	8.71884e+06	5.20457e+06	1.44899e+07	5.73752e+06	4.89241e+06	2.10458e+06	7.58758e+06	8.71884e+06	8.80018e+06	5.20457e+06	2.72467e+06	8.1724e+06	1.91313e+07	1.44899e+07	1.15174e+07	72.379	52.4738	101.202	36.637	0.3	0.602	0.272	0.3	0.338	0.183	0.397	0.602	0.764	0.272	0.188	0.71
FALSE		ala-met	C8 H16 N2 O3 S	Full match	Invalid mass	No results	Full match	-1.3	220.088	7.103	1.28356e+07	8	23			95.6	DDA for preferred ion	985811	1.26102e+06	5.72067e+06	6.75396e+06	843072	985811	1.21899e+06	1.17688e+07	1.26102e+06	1.23504e+06	5.72067e+06	3.81073e+06	6.13108e+06	6.75396e+06	7.02607e+06	6.15294e+06	52.4802	169.76	82.2378	105.762	0.14	0.201	0.847	0.125	0.14	0.198	1.743	0.179	0.201	0.847	0.542	0.996
FALSE		Guanylurea	C2 H6 N4 O	Full match	Invalid mass	No results	Full match	1.74	102.054	1.086	1.25942e+07	4	4			70.9	DDA for preferred ion	1.37217e+07	624078	2.71305e+07	317771	1.27052e+07	1.37217e+07	1.44805e+07	624078	1.69251e+07	534445	8.10919e+07	622817	2.71305e+07	317771	315566	375672	106.391	223.802	174.459	38.428	39.982	1.964	72.219	39.982	43.483	38.546	1.964	53.634	1.423	255.19	1.974	72.219
FALSE		N-(Cyclohexylcarbamoyl)glycine	C9 H16 N2 O3	Full match	Invalid mass	No results	Full match	-2.98	200.115	7.638	1.25826e+07	5	3			66.5	DDA for preferred ion	3.98349e+06	3.90166e+06	4.38642e+06	551382	3.98349e+06	4.07074e+06	3.97971e+06	1.03658e+07	3.90166e+06	623530	4.38642e+06	1.41824e+06	2.12345e+07	559404	545451	551382	93.8829	159.718	171.179	37.6406	7.218	7.153	7.841	7.121	7.463	7.218	18.53	7.153	1.131	7.841	2.6	38.511
FALSE		gamma-Glu-His	C11 H16 N4 O5	Full match	Invalid mass	No results	Full match	-2.76	284.111	8.539	1.25489e+07	16	61			99.6	DDA for preferred ion	6.53373e+06	6.45105e+06	6.82793e+06	8.02336e+06	6.53373e+06	1.55584e+07	5.10594e+06	5.83436e+06	6.45105e+06	7.7343e+06	6.82793e+06	9.03332e+06	6.3028e+06	1.21404e+07	8.02336e+06	7.37848e+06	95.2078	27.4585	29.9963	39.9164	0.692	0.804	0.854	0.538	1.939	0.692	0.481	0.804	1.048	0.562	1.126	0.854
FALSE		N-(3-Aminopropyl)-2-methylacrylamide	C7 H14 N2 O	Full match	Invalid mass	No results	Full match	-0.54	142.111	7.228	1.24377e+07	27	83			95.5	DDA for preferred ion	2.06517e+06	1.0839e+06	1.47664e+06	553210	1.26736e+06	2.06517e+06	2.80554e+06	2.54993e+07	1.0839e+06	677716	1.41446e+06	1.47664e+06	2.18853e+07	542336	788934	553210	49.5034	222.066	186.312	41.3747	2.618	1.374	2.608	2.337	2.618	5.071	47.018	1.374	1.225	2.608	1.872	39.561
FALSE		[Similar to: 2,1,3-Benzoxadiazol-5-yl(4-phenylpiperazino)methanone; ΔMass: 1.7772 Da]	C4 H N4 O7 P3	Full match	Invalid mass	No results	No results	-4.13	309.905	12.35	1.2334e+07	0	10			95.6	DDA for preferred ion	1.29146e+06	1.28851e+06	3.13182e+06	75023.3	1.22968e+06	1.29146e+06	1.50813e+06	8.31021e+06	1.28851e+06	96839.9	3.13182e+06	234603	1.98482e+07	75023.3	64361	93585.3	90.2044	204.112	201.522	37.9926	16.391	20.02	41.745	16.391	20.066	16.115	110.768	20.02	1.035	41.745	3.645	212.086
FALSE		[Similar to: Phenylethanolamine; ΔMass: 28.0157 Da]	C6 H15 N O4	Full match	Invalid mass	No results	No results	-1.79	165.1	9.467	1.22851e+07	0	89			98.3	DDA for preferred ion	2.73436e+07	5.08797e+06	3.50062e+06	1.28144e+06	3.65011e+07	2.73436e+07	1.77172e+07	2.85719e+06	2.11958e+07	5.08797e+06	1.90896e+07	3.50062e+06	3.25896e+06	1.54049e+06	1.28144e+06	1.23602e+06	77.7955	164.264	152.413	26.6773	21.338	4.116	2.732	23.695	21.338	14.334	1.855	16.541	4.116	12.392	2.732	2.637
FALSE		N-Isopropyl-2,4-dinitroaniline	C9 H11 N3 O4	Not the top hit	Invalid mass	No results	Full match	4.46	225.076	6.535	1.21912e+07	17	44			82.4	DDA for preferred ion	5.38328e+06	3.49142e+06	9.15901e+06	4.29659e+06	5.38328e+06	5.20933e+06	1.09998e+07	3.05099e+06	3.49142e+06	6.04367e+06	9.15901e+06	7.91377e+06	1.03393e+07	2.85983e+06	4.29659e+06	5.69552e+06	84.3138	71.4399	88.0698	33.4997	1.882	1.061	1.842	1.882	1.212	1.931	1.067	0.813	1.061	3.203	1.842	1.815
FALSE		(Fluoroethynyl)(triisopropyl)silane	C11 H21 F Si	No match	Invalid mass	No results	Full match	-0.57	200.14	7.489	1.20881e+07	1	79			98.3	DDA for preferred ion	1.82124e+06	5.42916e+06	1.41645e+06	8.91859e+06	3.84218e+06	1.27715e+06	1.82124e+06	8.59065e+06	2.66339e+06	5.42916e+06	4.75798e+06	1.38831e+06	1.41645e+06	1.23467e+07	8.91859e+06	7.10105e+06	76.1013	103.092	75.498	33.3436	0.256	0.696	0.199	0.311	0.143	0.256	0.696	0.299	0.765	0.385	0.156	0.199
FALSE		(1R)-1-{(1R,3R)-3-[2-(2,6-Diamino-9H-purin-9-yl)ethyl]-2,2-dimethylcyclobutyl}ethanol	C15 H24 N6 O	No results	Invalid mass	No results	Full match	-2.31	304.2	6.509	1.19133e+07	3	22			95.3	DDA for preferred ion	1.84505e+06	150778	321986	160951	1.84505e+06	3.35491e+06	1.17569e+06	135490	1.36693e+06	150778	3.5947e+06	247607	321986	85320.4	160951	195064	117.145	178.233	198.923	53.9421	20.844	1.588	1.651	21.625	20.844	6.027	1.588	8.493	0.773	42.132	1.538	1.651
FALSE		TNK	C14 H27 N5 O6	Full match	Full match	No results	No match	-2.82	361.195	10.195	1.18911e+07	1	14	79.1	74.5	92	DDA for preferred ion	1.42178e+06	1.41439e+06	3.27175e+06	118709	1.30987e+06	1.42178e+06	1.92827e+06	8.20536e+06	1.41439e+06	170190	3.27175e+06	190884	1.92101e+07	163019	118709	116748	70.2956	198.456	198.767	31.1797	11.977	11.915	20.07	8.035	11.977	16.516	50.334	11.915	1.458	20.07	1.608	164.543
FALSE		Ethyldiethanolamine	C6 H15 N O2	Full match	Invalid mass	No results	Full match	-0.08	133.11	8.848	1.17632e+07	11	15			87.1	DDA for preferred ion	6.89902e+07	3.29101e+07	3.20493e+07	9.77544e+06	6.26458e+07	6.89902e+07	1.06033e+08	3.29101e+07	5.69618e+07	1.0374e+07	4.58684e+07	1.97107e+07	3.20493e+07	9.77544e+06	7.72889e+06	1.47371e+07	43.0135	110.449	112.627	111.347	7.195	3.367	2.55	6.408	8.926	7.195	3.367	7.37	0.704	4.692	2.55	2.175
FALSE		[Similar to: 2-Phenylglycine; ΔMass: -1.0354 Da]	C3 H6 N2 O5	Full match	Invalid mass	No results	No results	1.78	150.028	6.517	1.17269e+07	0	24			92.7	DDA for preferred ion	8.17529e+07	1.24484e+07	1.23771e+07	6.95046e+06	3.91876e+07	8.34482e+07	8.17529e+07	1.24484e+07	1.43933e+08	5.14432e+06	4.27517e+07	8.44801e+06	1.23771e+07	4.48831e+06	6.95046e+06	1.70562e+07	105.215	190.746	143.106	108.207	8.731	2.774	1.215	8.731	12.006	4.793	2.774	20.708	0.302	9.525	1.215	0.726
FALSE		4-Isopropyl-5-(isopropylamino)-2,4-dihydro-3H-1,2,4-triazol-3-one	C8 H16 N4 O	Full match	Invalid mass	No results	Full match	-0.32	184.132	10.122	1.1669e+07	2	15			73	DDA for preferred ion	1.07753e+07	1.07599e+07	1.12179e+07	3.87358e+06	1.07753e+07	1.49534e+07	4.30857e+06	155162	1.74425e+07	1.07599e+07	2.8253e+06	1.12179e+07	2.13729e+07	2.61613e+06	3.87358e+06	6.28613e+06	110.033	149.108	140.249	121.403	3.86	1.712	2.896	4.119	3.86	0.685	0.059	4.503	1.712	1.08	2.896	3.4
FALSE		ARG-PHE	C15 H23 N5 O3	Full match	Invalid mass	No results	Full match	-3.76	321.179	8.841	1.15416e+07	5	14			84.8	DDA for preferred ion	1.18659e+07	1.08619e+07	3.69897e+06	759070	1.18659e+07	2.45272e+06	1.91489e+07	1.08619e+07	1.40775e+07	1.07031e+06	3.69897e+06	1.202e+06	2.14137e+07	759070	716525	939858	129.525	136.979	158.628	15.2009	15.632	14.309	4.873	15.632	3.423	20.374	14.309	19.647	1.139	4.873	1.678	22.784
FALSE		3-(3-Buten-1-yl)-2-piperidinethione	C9 H15 N S	No results	Invalid mass	No results	Full match	3.95	169.093	6.491	1.15004e+07	17	31			94.5	DDA for preferred ion	1.01892e+07	1.68306e+06	496891	643395	1.01892e+07	1.07081e+07	7.99527e+06	1.68306e+06	6.5752e+06	397804	1.71269e+06	316570	496891	496090	669834	643395	107.935	160.467	116.925	59.8205	15.986	3.393	0.772	20.539	15.986	12.427	3.393	9.816	0.618	3.452	0.473	0.772
FALSE		Methyl L-leucyl-L-leucinate	C13 H26 N2 O3	Full match	Invalid mass	No results	Full match	-3.27	258.193	6.841	1.14256e+07	2	18			88.2	DDA for preferred ion	715623	1.01835e+06	1.63973e+06	197541	652843	763079	715623	1.95909e+06	1.01835e+06	370972	1.63973e+06	225738	1.83869e+07	242168	149093	197541	64.1193	123.872	215.249	36.9741	3.623	6.83	6.771	2.696	5.118	3.623	8.09	6.83	1.878	6.771	1.514	93.079
FALSE		2'-O-(2-Methoxyethyl)guanosine	C13 H19 N5 O6	Full match	Invalid mass	No results	Full match	-2.33	341.133	9.359	1.12598e+07	3	156			99.6	DDA for preferred ion	3.71273e+06	7.78289e+06	9.99041e+06	1.061e+07	3.71273e+06	1.08138e+07	2.12906e+06	7.78289e+06	3.27201e+06	8.05087e+06	9.99041e+06	1.11245e+07	7.18709e+06	1.1204e+07	1.061e+07	8.74041e+06	120.387	70.0207	42.4631	26.9992	0.331	0.695	0.892	0.331	1.019	0.244	0.695	0.308	0.921	0.892	1.048	0.822
FALSE		Lys-phe	C15 H23 N3 O3	Full match	Invalid mass	No results	Full match	-1.79	293.173	9.323	1.11098e+07	8	136			100	DDA for preferred ion	3.50751e+06	6.13307e+06	6.87862e+06	8.18172e+06	3.50751e+06	2.99818e+06	6.9134e+06	1.27597e+07	3.64827e+06	6.13307e+06	6.87862e+06	5.95444e+06	7.06986e+06	8.18172e+06	7.29533e+06	9.86477e+06	90.8389	63.1309	35.8029	32.657	0.429	0.622	0.816	0.429	0.411	0.701	1.56	0.5	0.622	0.841	0.816	0.717
FALSE		Acetyl-β-methylcholine	C8 H17 N O2	Full match	Full match	No results	Partial match	-2.11	159.126	7.01	1.10577e+07	28	38	77	8.8	92	DDA for preferred ion	2.06248e+07	1.46856e+07	8.23789e+06	717897	2.06248e+07	1.77763e+07	2.28968e+07	2.66527e+07	1.46856e+07	1.277e+06	8.23789e+06	1.38757e+06	1.91127e+07	1.27481e+06	687674	717897	100.274	150.279	143.321	35.157	25.85	20.907	6.462	16.179	25.85	31.894	20.907	21.355	1.779	6.462	2.018	26.623
FALSE		5,6,7,8,9,10-Hexahydrocycloocta[d]pyrimidin-2-amine	C10 H15 N3	Full match	No results	No results	Full match	-0.39	177.127	7.289	1.09968e+07	16	0				DDA for preferred ion	1.59947e+07	8.46967e+06	1.0697e+07	6.04326e+06	1.7879e+07	1.42254e+07	1.59947e+07	4.14569e+06	8.46967e+06	1.46872e+07	8.22608e+06	1.42211e+07	1.0697e+07	6.04326e+06	4.3166e+06	6.06247e+06	55.0919	71.6748	66.3422	24.5751	2.959	1.962	1.764	2.959	3.296	2.638	0.686	1.962	2.423	1.361	3.295	1.764
FALSE		1,3-Butadien-2-yl(trimethyl)stannane	C7 H14 Sn	No match	Invalid mass	No results	Full match	-2.78	218.011	7.389	1.09258e+07	2	3			69.1	DDA for preferred ion	3.92991e+06	5.08468e+06	8.3194e+06	7.6155e+06	2.64143e+06	3.92991e+06	1.36432e+07	5.08468e+06	3.15657e+06	5.99465e+06	9.61962e+06	7.93527e+06	8.3194e+06	8.3322e+06	7.6155e+06	7.51461e+06	138.117	78.9225	68.8102	41.9326	0.516	0.61	1.107	0.317	0.516	1.816	0.61	0.414	0.798	1.155	1.042	1.107
FALSE		[Similar to: Diethanolamine; ΔMass: 102.0680 Da]	C9 H21 N O4	Full match	Invalid mass	No results	No results	-0.33	207.147	6.907	1.06991e+07	0	21			98.1	DDA for preferred ion	1.10833e+07	1.30924e+07	3.98024e+06	622740	1.04063e+07	1.10833e+07	1.45249e+07	3.35564e+07	1.30924e+07	1.16955e+06	3.98024e+06	791568	9.07815e+06	617818	663326	622740	105.609	167.125	144.197	15.0092	16.844	19.738	6.442	16.844	16.709	23.324	54.314	19.738	1.878	6.442	1.193	14.578
FALSE		Ala-Tyr	C12 H16 N2 O4	Not the top hit	Invalid mass	No results	Full match	-2.59	252.11	6.652	1.06936e+07	32	69			96.9	DDA for preferred ion	4.88071e+06	3.73213e+06	3.82579e+06	5.2391e+06	4.88071e+06	3.41296e+06	7.86471e+06	4.09147e+06	3.06494e+06	3.73213e+06	9.29261e+06	3.82579e+06	1.85703e+06	4.06991e+06	7.18665e+06	5.2391e+06	72.4197	74.9516	95.6713	34.0845	1.199	0.712	0.532	1.199	0.475	1.501	1.005	0.426	0.712	2.283	0.532	0.354
FALSE		(16alpha,17beta)-9-Fluoro-16-methyl-3,11-dioxoandrosta-1,4-diene-17-carboxylic acid	C21 H25 F O4	No match	Invalid mass	No results	Full match	2.22	360.174	10.648	1.03552e+07	3	24			82.8	DDA for preferred ion	5.46264e+06	6.69889e+06	2.56274e+06	6.60686e+06	9.80906e+06	5.46264e+06	4.28056e+06	5.21661e+06	8.83343e+06	6.69889e+06	6.53111e+06	2.32443e+06	2.56274e+06	1.18964e+07	6.31968e+06	6.60686e+06	81.2033	27.965	77.7099	39.6587	0.825	1.014	0.388	0.825	0.864	0.648	0.439	1.398	1.014	0.549	0.368	0.388
FALSE		Glycinamide, N-[(1,1-dimethylethoxy)carbonyl]-4-nitrophenylalanyl-N1-ethyl-	C18 H26 N4 O6	Full match	Invalid mass	No results	Full match	-3.11	394.184	7.092	1.02763e+07	1	30			95.2	DDA for preferred ion	1.84156e+06	3.93688e+06	3.07256e+06	1.05592e+06	1.63962e+06	2.80639e+06	1.84156e+06	9.69313e+06	2.81093e+06	3.93688e+06	3.07256e+06	1.937e+06	1.69146e+07	2.89849e+06	760695	1.05592e+06	39.4737	88.941	172.342	69.4837	1.744	3.695	2.546	0.566	3.689	1.744	3.344	3.695	3.728	1.06	2.546	16.019
FALSE		1-ethyl-3-methyl-imidazole	C6 H10 N2	Full match	Invalid mass	No results	Full match	0.07	110.084	3.223	1.02591e+07	19	2			79.4	DDA for preferred ion	1.44295e+08	1.04463e+07	3.75917e+07	2.34366e+06	1.44295e+08	1.34127e+08	1.53094e+08	1.04463e+07	1.65378e+08	3.34761e+06	5.53951e+08	3.75917e+07	3.21039e+07	1.12357e+06	2.34366e+06	2.89208e+06	96.9103	216.326	211.892	87.8997	57.23	9.297	16.04	128.425	57.23	52.936	9.297	70.564	1.158	493.026	16.04	11.101
FALSE		Gabapentin	C9 H17 N O2	Full match	Not the top hit	No results	Full match	-2.04	171.126	6.47	1.00789e+07	25	25			78.5	DDA for preferred ion	1.48675e+07	2.30279e+06	1.60565e+06	1.09386e+06	1.6707e+07	1.48675e+07	1.43464e+07	1.845e+06	1.4784e+07	2.30279e+06	2.25902e+06	1.60565e+06	1.49129e+06	1.04514e+06	1.09386e+06	1.97459e+06	88.5291	158.529	62.9558	43.4503	13.592	1.765	1.468	15.985	13.592	7.265	1.765	13.515	1.166	2.161	1.468	0.755
FALSE		Gln-Gln	C10 H18 N4 O5	Full match	Invalid mass	No results	Full match	-2.84	274.127	7.704	9.96138e+06	10	40			98.1	DDA for preferred ion	1.39434e+06	3.99328e+06	1.09826e+06	4.02215e+06	1.60607e+06	659216	1.39434e+06	8.44465e+06	1.06321e+06	3.99328e+06	5.68475e+06	745470	1.09826e+06	2.45606e+06	4.02215e+06	6.22093e+06	48.4796	130.105	115.628	112.166	0.224	0.642	0.185	0.654	0.164	0.224	3.438	0.264	0.642	2.315	0.185	0.177
FALSE		thr-his	C10 H16 N4 O4	No results	Invalid mass	No results	Full match	-2.19	256.117	8.312	9.88577e+06	11	91			99.4	DDA for preferred ion	5.85998e+06	5.61004e+06	1.02252e+07	5.38434e+06	3.4688e+06	7.25033e+06	5.85998e+06	6.16959e+06	2.72794e+06	5.61004e+06	7.40646e+06	1.02252e+07	1.24931e+07	5.38434e+06	5.1559e+06	6.86949e+06	49.6628	71.2994	36.2841	60.8095	0.853	0.817	1.819	0.644	1.406	0.853	1.146	0.529	0.817	1.376	1.983	1.819
FALSE		idrapril	C11 H18 N2 O5	Full match	Invalid mass	No results	Full match	-1.52	258.121	6.618	9.83087e+06	13	6			89.1	DDA for preferred ion	1.22692e+07	4.44955e+06	7.01103e+06	3.10499e+06	1.22692e+07	1.44586e+07	9.86546e+06	1.21853e+06	4.44955e+06	1.73302e+07	7.01103e+06	7.38484e+06	5.17196e+06	3.10499e+06	4.27634e+06	2.00895e+06	82.5163	103.921	45.9867	57.9803	3.951	1.041	2.258	3.951	3.381	4.911	0.392	1.041	8.626	2.258	1.727	2.574
FALSE		Histidinol	C6 H11 N3 O	Full match	Invalid mass	Full match	Not the top hit	-3.03	141.09	6.849	9.82808e+06	5	12			96.7	DDA for preferred ion	1.38333e+07	7.01948e+06	2.67908e+06	3.32716e+06	1.59286e+07	1.38333e+07	5.38705e+06	4.93531e+06	1.30451e+07	7.01948e+06	5.16871e+06	2.67908e+06	1.41752e+06	2.4814e+06	4.3704e+06	3.32716e+06	98.463	108.56	74.126	71.6966	3.165	2.11	0.613	6.419	3.165	1.619	1.989	2.985	2.11	2.083	0.613	0.426
FALSE		Mitragynine	C23 H30 N2 O4	Full match	Full match	No results	Full match	-0.59	398.22	6.589	9.76715e+06	22	6	94	83.8	71.9	DDA for preferred ion	9.70213e+06	886610	822325	1.05483e+06	9.70213e+06	8.65751e+06	1.10572e+07	886610	4.18285e+06	776282	1.22094e+07	822325	728780	9.29496e+06	382671	1.05483e+06	86.1223	153.768	209.034	202.033	10.482	0.736	1.314	1.044	22.624	10.482	0.095	10.931	0.736	1.314	2.149	0.691
FALSE		Gly-Ser	C5 H10 N2 O4	Full match	Invalid mass	No results	Full match	-1.81	162.064	8.336	9.59725e+06	18	4			98.6	DDA for preferred ion	2.88359e+06	7.06541e+06	6.12214e+06	1.00063e+07	5.57611e+06	2.88359e+06	2.88309e+06	1.49039e+07	5.73066e+06	7.06541e+06	8.37622e+06	6.12214e+06	5.09767e+06	1.06737e+07	1.00063e+07	9.5388e+06	59.7671	63.801	59.4914	10.5259	0.302	0.741	0.612	0.522	0.288	0.302	1.396	0.573	0.741	0.785	0.612	0.534
FALSE		N-Allylaniline	C9 H11 N	Full match	Invalid mass	No results	Full match	-1.03	133.089	7.006	9.57527e+06	31	94			95.5	DDA for preferred ion	2.94762e+06	2.03055e+06	3.14696e+06	418151	1.11623e+06	3.1254e+06	2.94762e+06	2.64564e+07	2.03055e+06	442776	3.14696e+06	620355	1.59252e+07	418151	349013	709005	89.4301	218.576	180.949	65.7449	4.157	5.818	7.526	2.669	8.955	4.157	63.27	5.818	0.625	7.526	1.777	22.461
FALSE		N-{1-[(Cyclobutylcarbonyl)amino]ethyl}-alpha-asparagine	C11 H19 N3 O4	Full match	Invalid mass	No results	Full match	-2.6	257.137	8.058	9.56693e+06	1	68			82.6	DDA for preferred ion	3.16196e+06	4.09459e+06	1.89477e+06	5.61588e+06	3.16196e+06	4.19809e+06	1.52636e+06	3.0721e+06	4.09459e+06	6.57289e+06	3.2703e+06	1.82626e+06	1.89477e+06	1.17966e+07	5.61588e+06	5.40242e+06	82.027	66.4313	39.1732	49.5082	0.283	0.729	0.325	0.268	0.748	0.283	0.26	0.729	1.217	0.277	0.325	0.351
FALSE		met-pro	C10 H18 N2 O3 S	Full match	Invalid mass	No results	Full match	-2.75	246.103	6.662	9.51865e+06	4	14			96.9	DDA for preferred ion	9.86833e+06	2.36062e+06	2.52867e+06	228645	7.91971e+06	1.01371e+07	9.86833e+06	4.04939e+06	2.36062e+06	506400	2.52867e+06	501039	1.64453e+07	494394	228645	204024	83.5983	124.703	181.316	52.9553	44.335	8.191	5.115	16.019	44.335	48.369	8.191	10.324	2.482	5.115	2.191	80.605
FALSE		N,N'-Bis[2-(2-fluorophenyl)ethyl]-1,2-ethanediamine	C18 H22 F2 N2	No match	Invalid mass	No results	Full match	-3.94	304.174	10.4	9.50891e+06	2	127			91.7	DDA for preferred ion	3.8447e+06	4.85895e+06	4.55467e+06	5.09502e+06	3.8447e+06	7.4886e+06	1.57491e+06	5.02187e+06	2.82515e+06	4.85895e+06	5.7899e+06	4.55467e+06	1.78506e+06	6.6292e+06	5.09502e+06	4.79503e+06	94.9707	42.4306	52.697	71.1335	0.58	0.758	0.873	0.58	1.47	0.328	0.758	0.554	1.013	0.873	0.894	0.372
FALSE		diethyl 2-(acetylamino)malonate	C9 H15 N O5	Full match	Full match	No results	Partial match	-1.78	217.095	6.441	9.4789e+06	7	19	61.7	42.9	95.1	DDA for preferred ion	5.31745e+06	2.94065e+06	934229	1.22853e+06	4.08018e+07	5.31745e+06	4.80808e+06	1.79326e+06	5.23976e+06	2.94065e+06	3.55084e+06	918471	934229	2.44593e+06	1.13813e+06	1.22853e+06	181.561	108.321	116.152	66.8033	4.672	2.394	0.807	16.682	4.672	3.914	0.733	4.604	2.394	1.452	0.807	0.76
FALSE		gamma-Glu-gln	C10 H17 N3 O6	Full match	Invalid mass	No results	Full match	-2.97	275.111	7.74	9.36594e+06	10	9			98.9	DDA for preferred ion	2.41312e+06	2.29263e+06	2.18333e+06	2.41374e+06	3.30941e+06	2.41312e+06	2.07318e+06	7.46085e+06	2.29263e+06	1.91983e+06	2.18333e+06	817497	1.59882e+07	2.41374e+06	2.60142e+06	1.31891e+06	70.5844	89.6498	182.578	70.5251	1.371	1.456	0.905	1.371	0.928	1.572	3.091	0.881	1.456	0.905	0.314	12.122
FALSE		[Similar to: 2,2-Methylenebis(4-ethyl-6-tert-butylphenol); ΔMass: -218.2436 Da]	C3 H6 N2 O5	Full match	Invalid mass	No results	No results	1.59	150.028	6.765	9.14183e+06	0	113			99.6	DDA for preferred ion	8.6082e+07	3.01256e+07	5.14005e+06	1.54778e+06	8.6082e+07	8.23353e+07	9.14879e+07	3.01256e+07	1.19079e+08	3.75548e+06	5.14005e+06	1.21719e+06	9.28804e+06	1.31423e+06	1.54778e+06	8.69038e+06	107.449	180.002	109.359	103.773	53.196	22.923	1.069	65.5	53.196	10.527	22.923	76.936	0.432	3.911	0.786	1.069
FALSE		2,2-Dimethoxyethanamine	C4 H11 N O2	Full match	Not the top hit	No results	Full match	0.68	105.079	7.903	9.12445e+06	14	16			94.9	DDA for preferred ion	5.21799e+07	5.58802e+06	7.10294e+06	4.38952e+06	4.49469e+07	5.31669e+07	5.21799e+07	5.25056e+06	4.49149e+07	5.58802e+06	1.49046e+07	6.68375e+06	7.10294e+06	4.38952e+06	4.29324e+06	4.95479e+06	85.1899	173.133	57.7838	22.3577	10.531	1.196	1.557	10.24	12.384	10.531	1.196	10.462	1.128	3.396	1.557	1.434
FALSE		1099281	C9 H6 O	Full match	Invalid mass	No results	Full match	0.18	130.042	6.828	9.11801e+06	5	79			91.5	DDA for preferred ion	7.43954e+06	1.1195e+07	9.86464e+06	9.75396e+06	5.98809e+06	2.0223e+07	7.43954e+06	2.6188e+06	1.35956e+07	1.1195e+07	5.90921e+06	1.1384e+07	9.86464e+06	1.15246e+07	9.75396e+06	8.32132e+06	128.727	105.583	79.7444	38.3446	0.894	1.345	1.167	0.52	2.073	0.894	0.227	1.394	1.345	0.513	1.167	1.185
FALSE		(6R)-4,5-Diamino-2,6-anhydro-3,4,5-trideoxy-6-[(1S,2S)-1,2,3-trihydroxypropyl]-L-threo-hex-2-enonic acid	C9 H16 N2 O6	Full match	Invalid mass	No results	Full match	-1.49	248.1	7.573	9.05303e+06	6	15			95.1	DDA for preferred ion	1.75758e+06	5.20271e+06	2.03797e+06	3.19115e+06	1.75758e+06	2.98939e+06	1.68542e+06	8.21736e+06	1.55863e+06	5.20271e+06	4.23775e+06	1.76113e+06	2.03797e+06	5.70515e+06	3.19115e+06	2.53427e+06	33.2542	115.316	49.0509	78.2408	0.665	1.44	0.743	0.308	0.937	0.665	1.44	0.488	2.053	0.743	0.552	0.804
FALSE		lys-tyr	C15 H23 N3 O4	Full match	Invalid mass	No results	Full match	-2.81	309.168	9.282	9.00599e+06	11	132			95.4	DDA for preferred ion	4.11895e+06	4.08407e+06	2.4265e+06	3.09019e+06	4.11017e+06	5.64275e+06	4.11895e+06	2.50685e+06	5.16687e+06	4.08407e+06	4.61662e+06	2.34555e+06	2.4265e+06	5.94308e+06	1.62009e+06	3.09019e+06	71.2498	39.1393	59.323	120.497	1.333	1.322	0.785	0.692	3.483	1.333	0.422	3.189	1.322	0.777	1.448	0.785
FALSE		TL1378000	C7 H14 N2 O2	Full match	Invalid mass	No results	Full match	-0.55	158.105	7.234	8.73007e+06	15	28			90	DDA for preferred ion	7.77672e+06	7.39165e+06	1.31748e+07	6.19997e+06	6.66856e+06	7.77672e+06	8.23374e+06	1.5258e+07	4.80517e+06	7.39165e+06	3.78853e+06	1.31748e+07	1.83025e+07	4.24117e+06	6.60679e+06	6.19997e+06	25.4377	94.4469	62.3543	29.8356	1.328	1.192	1.994	1.572	1.177	1.328	3.598	0.727	1.192	0.893	1.994	2.952
FALSE		Guanosine	C10 H13 N5 O5	Full match	Invalid mass	Full match	Not the top hit	-3.15	283.091	6.99	8.60383e+06	42	11			98.3	DDA for preferred ion	4.02334e+06	4.7642e+06	7.7434e+06	6.47606e+06	3.4816e+06	5.7773e+06	4.02334e+06	4.7642e+06	3.15993e+06	6.26664e+06	7.7434e+06	9.19231e+06	6.56319e+06	6.90233e+06	6.47606e+06	5.30266e+06	80.6282	53.7087	58.571	14.3133	0.759	0.69	1.238	0.504	0.892	0.759	0.69	0.488	1.182	1.122	1.419	1.238
FALSE		Erucamide	C22 H43 N O	Full match	Full match	No results	Full match	-4.63	337.333	0.46	8.50391e+06	5	36	91.1	82.8	86.3	DDA for preferred ion	5.67181e+07	7.29101e+06	1.22793e+06	3.57495e+06	5.67181e+07	7.02547e+07	3.84793e+07	7.29101e+06	7.3631e+07	7.20397e+06	2.02801e+06	1.22793e+06	181596	840170	5.6524e+06	3.57495e+06	111.853	192.047	112.796	71.4814	12.429	8.678	0.217	67.508	12.429	10.764	8.678	13.027	2.015	2.414	0.217	0.051
FALSE		Methyl leucylphenylalaninate	C16 H24 N2 O3	No results	Invalid mass	No results	Full match	-4.89	292.177	6.535	8.44242e+06	12	74			97.3	DDA for preferred ion	3.28095e+07	1.97728e+06	3.25533e+06	1.10458e+06	4.23309e+07	3.28095e+07	9.19319e+06	1.97728e+06	7.47981e+06	1.22028e+06	3.25533e+06	4.42424e+06	902300	580732	1.15026e+06	1.10458e+06	130.623	139.855	106.46	39.0359	28.524	3.405	3.846	72.892	28.524	8.323	3.405	6.503	1.105	5.606	3.846	0.817
FALSE		Pridopidine	C15 H23 N O2 S	No match	Invalid mass	No results	Full match	0.74	281.145	6.775	8.42237e+06	2	22			96.3	DDA for preferred ion	1.14316e+06	4.51015e+06	2.8814e+06	5.02176e+06	661389	1.14316e+06	1.6642e+06	4.51015e+06	5.55332e+06	1.24482e+06	2.16545e+07	352469	2.8814e+06	3.83472e+06	5.43314e+06	5.02176e+06	46.3029	117.334	170.668	98.3654	0.21	1.022	0.574	0.172	0.21	0.331	1.176	1.022	0.248	5.647	0.065	0.574
FALSE		2209526	C11 H22 N2 O	Full match	Full match	No results	Full match	-2.82	198.173	8.038	8.40124e+06	2	6			78.8	DDA for preferred ion	2.58827e+07	3.44003e+06	8.98916e+06	2.63124e+06	2.32933e+07	2.58827e+07	2.67864e+07	3.44003e+06	2.72699e+07	3.21089e+06	1.7817e+07	4.30288e+06	8.98916e+06	2.63124e+06	1.89382e+06	2.8842e+06	103.943	183.769	113.584	90.4163	9.287	1.307	3.117	8.853	13.667	9.287	1.307	14.399	1.113	6.771	2.272	3.117
FALSE		[Similar to: PEG n8; ΔMass: 61.0518 Da]	C14 H37 N7 O8	Full match	Invalid mass	No results	No results	3.99	431.272	6.73	8.39888e+06	0	24			96.5	DDA for preferred ion	3.7994e+06	2.47274e+06	2.74923e+06	120041	3.7994e+06	3.40541e+06	3.92887e+06	4.76693e+06	2.47274e+06	234264	2.74923e+06	284050	1.36788e+07	139775	118886	120041	96.9056	152.391	189.252	22.6408	28.644	20.799	19.669	27.182	28.644	32.73	34.104	20.799	1.952	19.669	2.389	113.952
FALSE		Stachydrine	C7 H13 N O2	Full match	Invalid mass	No results	Full match	0.74	143.095	6.503	8.3475e+06	65	19			96.5	DDA for preferred ion	1.7264e+07	2.97279e+06	1.0541e+07	5.70697e+06	2.1193e+07	9.698e+06	1.7264e+07	2.51208e+06	2.51889e+07	2.97279e+06	5.60596e+06	1.0541e+07	1.17406e+07	5.70697e+06	7.75647e+06	4.69744e+06	59.0513	156.409	93.4796	101.014	3.675	0.633	1.359	3.714	1.25	3.675	0.44	3.247	0.633	0.982	1.359	2.499
FALSE		cis-4-Amino-N-{[(2R,3R,4R,5R)-3,4-dihydroxy-5-(hydroxymethyl)-2-pyrrolidinyl]methyl}cyclohexanecarboxamide	C13 H25 N3 O4	Full match	Invalid mass	No results	Full match	-2.32	287.184	6.629	8.27682e+06	2	41			86.2	DDA for preferred ion	3.40201e+06	2.88999e+06	2.27467e+06	4.66838e+06	3.40201e+06	987394	3.96932e+06	4.9471e+06	2.88999e+06	1.85704e+06	7.06802e+06	2.27467e+06	432007	3.5044e+06	4.66838e+06	4.77837e+06	96.9851	113.806	124.49	80.3874	0.831	0.619	0.487	0.971	0.212	0.831	1.412	0.619	0.389	2.017	0.487	0.09
FALSE		Benzyl sulfoxide	C14 H14 O S	Not the top hit	Invalid mass	No results	Full match	-1.71	230.076	6.529	8.2095e+06	4	9			98.7	DDA for preferred ion	5.16761e+06	4.17451e+06	714000	1.80185e+06	9.99738e+06	5.16761e+06	4.94309e+06	2.36308e+06	1.10729e+07	4.17451e+06	1.23474e+07	224953	714000	1.80185e+06	2.15777e+06	1.21888e+06	117.319	129.886	200.546	70.1974	4.055	3.425	0.586	5.548	2.395	4.055	1.311	5.132	3.425	6.853	0.104	0.586
FALSE		6-Methoxy-1,2,3,4-tetrahydro-7-isoquinolinol	C10 H13 N O2	Full match	Invalid mass	No results	Full match	-1.66	179.094	6.501	8.10674e+06	116	24			89.5	DDA for preferred ion	1.62411e+07	5.74429e+06	5.73583e+06	4.39028e+06	8.85843e+06	1.62411e+07	2.02747e+07	5.74429e+06	2.09894e+07	2.78059e+06	7.74127e+06	5.73583e+06	5.42205e+06	3.8438e+06	4.39028e+06	6.02817e+06	106.424	151.529	47.95	71.0759	3.363	1.494	1.306	2.305	3.699	3.363	1.494	4.781	0.461	2.014	1.306	0.899
FALSE		Diethanolamine	C4 H11 N O2	Full match	Full match	No results	Full match	0.75	105.079	5.237	8.07694e+06	14	4	98.4	84	81.6	DDA for preferred ion	3.03794e+07	3.36936e+06	2.97358e+06	1.55087e+06	3.00418e+07	3.13291e+07	3.03794e+07	3.36936e+06	3.55095e+07	1.98638e+06	2.74488e+07	1.54098e+06	2.97358e+06	1.55087e+06	731469	1.56229e+06	101.39	200.253	198.16	42.9116	19.446	2.173	2.107	19.371	42.83	19.446	2.173	48.545	1.271	17.699	2.107	1.903
FALSE		asn-phe	C13 H17 N3 O4	Full match	Invalid mass	No results	Full match	-1.97	279.121	6.61	8.05936e+06	15	69			97.1	DDA for preferred ion	6.71386e+06	4.65801e+06	3.5678e+06	5.20848e+06	7.01043e+06	5.2278e+06	6.71386e+06	4.82475e+06	2.91298e+06	4.65801e+06	9.70081e+06	3.5678e+06	2.51576e+06	5.0924e+06	5.20848e+06	6.34232e+06	48.7245	78.2342	78.6806	49.7543	1.059	0.734	0.685	1.377	1.004	1.059	0.947	0.559	0.734	1.905	0.685	0.397
FALSE		2'-Chloro-5'-O-phosphonatothymidine	C10 H12 Cl N2 O8 P	No match	Invalid mass	No results	Full match	4.28	354.003	6.909	8.01036e+06	3	3			82.5	DDA for preferred ion	575130	6.10437e+06	4.4666e+06	2.86355e+06	510551	575130	612455	6.10437e+06	602071	7.62776e+06	4.4666e+06	291534	1.2885e+07	4.67116e+06	2.86355e+06	1.45278e+06	64.9633	144.147	168.027	123.497	0.201	1.307	0.956	0.109	0.201	0.422	1.307	0.21	5.25	0.956	0.102	8.869
FALSE		N'-[1-(2-Pyridinyl)ethyl]-1-azepanecarbothiohydrazide	C14 H22 N4 S	No match	Invalid mass	No results	Full match	-3.64	278.156	7.535	8.01001e+06	6	18			98.7	DDA for preferred ion	956440	1.46723e+06	731623	1.36694e+06	817603	956440	1.45197e+06	2.89051e+06	1.46723e+06	830830	2.33509e+06	275380	731623	1.2606e+06	5.25468e+06	1.36694e+06	91.2875	114.279	129.324	139.287	0.649	0.608	0.535	0.649	0.182	1.062	2.293	0.279	0.608	1.852	0.052	0.535
FALSE		Uracil	C4 H4 N2 O2	Full match	Full match	Full match	Partial match	2.52	112.028	6.724	7.78151e+06	28	23	87.7	54.6	97.3	DDA for preferred ion	1.06989e+08	8.3699e+06	9.98054e+06	5.87795e+06	1.06989e+08	1.29776e+08	7.31219e+07	788502	1.18741e+08	8.3699e+06	4.64334e+06	9.98054e+06	1.26079e+07	6.59888e+06	5.87795e+06	4.75912e+06	89.5717	199.959	102.951	85.4237	16.213	1.759	1.698	16.213	22.078	15.365	0.119	20.201	1.759	0.704	1.698	2.649
FALSE		SLK	C15 H30 N4 O5	Full match	Full match	No results	No match	-2.33	346.221	8.593	7.57953e+06	2	3	96.3	90.4	95.2	DDA for preferred ion	5.07472e+06	5.3505e+06	4.70043e+06	4.97822e+06	5.07472e+06	9.10516e+06	4.60941e+06	5.3505e+06	9.52679e+06	4.51498e+06	2.67688e+07	4.70043e+06	4.48986e+06	6.7176e+06	4.97822e+06	4.73637e+06	71.0648	85.3338	143.978	43.1196	0.973	0.953	0.948	0.755	1.829	0.973	0.796	1.914	0.953	3.985	0.944	0.948
FALSE		Batanopride	C17 H26 Cl N3 O3	No results	Invalid mass	No results	Full match	0.11	355.166	7.236	7.08409e+06	1	4			90.8	DDA for preferred ion	1.07115e+06	498274	871440	147483	581650	1.07115e+06	1.11321e+06	304714	1.95828e+06	498274	1.65981e+06	871440	536156	147483	129188	349713	72.023	154.404	107.954	84.7957	3.944	2.066	6.746	3.944	8.291	3.183	2.066	15.158	1.425	11.254	6.746	1.533
FALSE		MFCD00191242	C24 H26 O	Full match	Invalid mass	No results	Full match	-2.17	330.198	6.4	7.07641e+06	2	4			80.6	DDA for preferred ion	2.7862e+07	5.24476e+06	4.86143e+06	5.47459e+06	2.7862e+07	2.05967e+07	2.84742e+07	2.98385e+06	1.92843e+07	5.24476e+06	4.86143e+06	4.11528e+06	1.12366e+07	5.47459e+06	7.80914e+06	3.06483e+06	58.3798	129.731	121.887	73.2821	5.089	1.711	0.888	5.089	2.638	9.291	0.545	2.469	1.711	0.888	0.527	3.666
FALSE		gln-phe	C14 H19 N3 O4	Not the top hit	Invalid mass	No results	Full match	-2.69	293.137	6.759	6.57809e+06	11	66			96.9	DDA for preferred ion	2.16907e+06	2.88974e+06	3.73643e+06	3.81262e+06	2.50858e+06	2.16907e+06	1.42199e+06	6.87567e+06	2.59849e+06	2.88974e+06	7.62448e+06	3.73643e+06	2.54996e+06	3.81262e+06	4.04901e+06	3.42058e+06	52.9132	57.1175	65.6794	69.602	0.536	0.845	0.923	0.658	0.536	0.416	1.803	0.642	0.845	2	0.923	0.745
FALSE		6-(3,5-Dichlorobenzoyl)-1-ethyl-5-isopropyl-2,4(1H,3H)-pyrimidinedione	C16 H16 Cl2 N2 O3	No match	Invalid mass	No results	Full match	3.25	354.055	6.649	6.48995e+06	15	32			94.9	DDA for preferred ion	560651	584092	1.48649e+06	50639.7	560651	533453	671218	1.60236e+07	584092	45111.4	1.48649e+06	88413.9	1.0473e+07	50639.7	36897.1	56694.6	84.0198	233.472	204.582	22.0659	11.839	15.83	29.354	11.071	14.458	11.839	316.424	15.83	0.796	29.354	2.396	184.727
FALSE		[(4E)-4-(1-Hydroxy-4-methyloctylidene)-3,5-dioxotetrahydro-2-furanyl]acetic acid	C15 H22 O6	Full match	Invalid mass	No results	Full match	-0.48	298.142	6.739	6.4263e+06	35	119			97.8	DDA for preferred ion	7.52167e+06	6.49319e+06	3.52541e+06	482358	8.44687e+06	1.22181e+06	7.52167e+06	2.0215e+07	6.49319e+06	720566	1.49441e+07	673797	3.52541e+06	369503	482358	547630	116.336	173.086	180.367	57.0826	13.735	13.461	6.438	22.86	2.533	13.735	54.709	13.461	1.316	40.444	1.397	6.438
FALSE		Tiformin	C5 H12 N4 O	Full match	Invalid mass	No results	Full match	-1.27	144.101	0.675	6.38729e+06	1	9			97.2	DDA for preferred ion	1.61428e+08	7.57056e+06	2.83079e+06	4.32156e+06	1.61428e+08	1.29795e+08	1.63907e+08	7.57056e+06	1.8503e+08	2.978e+06	7.99273e+06	2.83079e+06	301074	208448	4.32156e+06	6.4828e+06	110.33	228.921	109.339	78.7262	30.034	36.319	0.655	774.425	30.034	25.283	36.319	42.816	0.459	38.344	0.655	0.046
FALSE		4-Amino-1-(2-deoxy-alpha-D-erythro-pentofuranosyl)-5-(3-pyridinyl)-2(1H)-pyrimidinone	C14 H16 N4 O4	Full match	Partial match	No results	Full match	-2.45	304.116	6.816	5.88616e+06	24	42			99.1	DDA for preferred ion	1.51503e+06	1.92679e+06	4.79467e+06	3.10386e+06	1.14555e+06	3.86424e+06	1.51503e+06	1.92679e+06	1.24547e+06	6.20713e+06	4.79467e+06	5.77937e+06	2.83972e+06	3.10386e+06	2.89395e+06	4.05436e+06	106.483	129.224	58.4755	66.9623	0.374	0.621	1.545	0.369	1.335	0.374	0.621	0.43	1.531	1.545	1.997	0.7
FALSE		1-((5-(Methylsulfonyloxy)-2-indolyl)carbonyl)-4-(3-(isopropylamino)-2-pyridinyl)piperazine	C22 H27 N5 O4 S	Not the top hit	Invalid mass	No results	Full match	-0.9	457.178	7.714	5.3287e+06	5	16			99	DDA for preferred ion	751356	641460	2.50489e+06	412795	606469	823444	751356	4.68132e+06	641460	475476	2.50489e+06	562473	8.65818e+06	412795	348518	561927	59.4064	174.551	165.55	61.7984	1.469	1.841	6.068	1.469	2.363	1.337	11.341	1.841	0.846	6.068	1.614	15.408
FALSE		gamma-Glu-gln	C10 H17 N3 O6	Full match	Invalid mass	No results	Full match	-2.3	275.111	7.119	5.13796e+06	10	9			98.6	DDA for preferred ion	759512	1.16564e+06	1.61593e+06	2.66394e+06	547213	1.38264e+06	759512	1.16564e+06	2.16043e+06	186194	1.61593e+06	869690	2.0942e+06	129299	3.35133e+06	2.66394e+06	67.6969	141.572	74.9198	142.938	0.413	0.645	0.786	4.232	0.413	0.285	9.015	0.645	0.07	12.498	0.26	0.786
FALSE		glutaral	C5 H8 O2	Full match	Invalid mass	No results	Full match	3.68	100.053	6.443	4.85586e+06	53	1			65.1	DDA for preferred ion	2.20036e+07	1.6412e+06	2.04604e+06	617144	2.20036e+07	2.8171e+07	1.74188e+07	583745	1.01221e+07	1.6412e+06	2.04604e+06	1.69331e+06	2.63503e+06	875742	617144	521425	105.861	166.075	64.9642	28.1971	33.406	3.148	2.744	25.126	45.647	33.406	0.667	16.401	3.148	2.336	2.744	5.054
FALSE		Diacetolol	C16 H24 N2 O4	Full match	Invalid mass	No results	Full match	-3.39	308.173	6.721	4.2077e+06	23	20			92.1	DDA for preferred ion	540925	290560	1.61088e+06	353033	540925	504458	969327	185821	908713	290560	1.2794e+06	2.27159e+06	1.61088e+06	471106	224848	353033	90.0163	82.9882	99.0904	41.7054	2.244	0.823	4.563	1.148	2.244	2.746	0.394	4.041	0.823	2.716	10.103	4.563
[truncated: 18 more columns]
