# Supplementary material for: A novel approach to interrogating the effects of chemical warfare agent exposure using organ-on-a-chip technology and multiomic analysis
Source: PLoS One. 2023 Feb 13;18(2):e0280883. doi: 10.1371/journal.pone.0280883 (PMC9925079; doi:10.1371/journal.pone.0280883)
Supplement: S4 File — (XLSX) [file pone.0280883.s006.xlsx]

## Sheet: Compounds
Checked	Tags	Name	Formula	Annot. Source: Predicted Compositions	Annot. Source: mzCloud Search	Annot. Source: Metabolika Search	Annot. Source: ChemSpider Search	Annot. DeltaMass [ppm]	Calc. MW	RT [min]	Area (Max.)	# ChemSpider Results	# mzCloud Results	mzCloud Best Match	mzCloud Best Match Confidence	mzCloud Best Sim. Match	MS2	Group Area: _12pt5uM_	Group Area: _25uM_	Group Area: _6pt25uM_	Group Area: Control	Replicate Grouped Area: _12pt5uM_,_1_	Replicate Grouped Area: _12pt5uM_,_2_	Replicate Grouped Area: _12pt5uM_,_3_	Replicate Grouped Area: _25uM_,_1_	Replicate Grouped Area: _25uM_,_2_	Replicate Grouped Area: _25uM_,_3_	Replicate Grouped Area: _6pt25uM_,_1_	Replicate Grouped Area: _6pt25uM_,_2_	Replicate Grouped Area: _6pt25uM_,_3_	Replicate Grouped Area: Control,_1_	Replicate Grouped Area: Control,_2_	Replicate Grouped Area: Control,_3_	Group CV [%]: _12pt5uM_	Group CV [%]: _25uM_	Group CV [%]: _6pt25uM_	Group CV [%]: Control	Ratio: (_12pt5uM_) / (Control)	Ratio: (_25uM_) / (Control)	Ratio: (_6pt25uM_) / (Control)	Bio. Rep. Ratio: (_12pt5uM_,_1_) / (Control,_1_)	Bio. Rep. Ratio: (_12pt5uM_,_2_) / (Control,_2_)	Bio. Rep. Ratio: (_12pt5uM_,_3_) / (Control,_3_)	Bio. Rep. Ratio: (_25uM_,_1_) / (Control,_1_)	Bio. Rep. Ratio: (_25uM_,_2_) / (Control,_2_)	Bio. Rep. Ratio: (_25uM_,_3_) / (Control,_3_)	Bio. Rep. Ratio: (_6pt25uM_,_1_) / (Control,_1_)	Bio. Rep. Ratio: (_6pt25uM_,_2_) / (Control,_2_)	Bio. Rep. Ratio: (_6pt25uM_,_3_) / (Control,_3_)
FALSE		D-Glucopyranose	C6 H12 O6	Full match	Invalid mass	Full match	Not the top hit	-3.57	180.063	7.201	1.59251e+09	116	97			99.7	DDA for other ion	4.75866e+08	4.58696e+08	9.57286e+08	5.70878e+08	4.75866e+08	4.95267e+08	3.21227e+08	4.72246e+08	3.81608e+08	4.58696e+08	3.78728e+08	9.57286e+08	1.02832e+09	5.70878e+08	6.64508e+08	2.92835e+08	57.8148	36.2042	62.2045	68.647	0.834	0.827	1.441	0.834	0.745	1.097	0.827	0.574	1.566	0.663	1.441	3.512
FALSE		[Similar to: methadone-d9; ΔMass: -68.2981 Da]	C10 H3 O6 P	Full match	Invalid mass	No results	No results	3.64	249.968	11.799	1.12224e+09	0	16			94.4	DDA for other ion	6.00897e+08	6.2074e+08	7.86569e+08	7.26824e+08	6.00897e+08	6.61574e+08	2.49149e+08	6.2074e+08	5.71057e+08	6.29965e+08	3.96649e+07	7.86569e+08	8.17329e+08	7.26824e+08	8.05337e+08	4.61679e+08	120.663	106.993	82.6069	112.795	0.821	0.854	0.977	0.827	0.821	0.54	0.854	0.709	1.365	0.055	0.977	1.77
FALSE		[Similar to: methadone-d9; ΔMass: -136.2861 Da]	C4 H7 O4 P S	Full match	Invalid mass	No results	No results	-3.3	181.98	11.789	1.00025e+09	0	16			90.1	DDA for other ion	2.81118e+08	3.46074e+08	5.39295e+08	3.90026e+08	2.81118e+08	3.05908e+08	1.33935e+08	3.46074e+08	3.16634e+08	3.52675e+08	3.92023e+07	5.39295e+08	6.2522e+08	3.90026e+08	4.11728e+08	2.7294e+08	109.786	96.8076	93.6378	103.282	0.721	0.887	1.31	0.721	0.743	0.491	0.887	0.769	1.292	0.101	1.31	2.291
FALSE		hydroxy-(hydroxy(dioxo)chromio)oxy-dioxo-chromium	H2 Cr2 O7	No results	Invalid mass	No results	Full match	-2.46	217.861	6.247	8.7596e+08	1	7			88.5	DDA for other ion	1.81584e+10	6.02869e+08	1.29815e+08	4.97367e+08	1.75858e+10	1.81584e+10	2.20007e+10	6.02869e+08	5.34499e+08	6.14238e+08	2.36705e+09	1.29815e+08	1.23705e+07	4.80043e+08	4.97367e+08	5.53807e+08	110.621	100.136	166.45	100.167	36.634	1.109	0.261	36.634	36.509	39.726	1.256	1.075	1.109	4.931	0.261	0.022
FALSE		hydroxy-(hydroxy(dioxo)chromio)oxy-dioxo-chromium	H2 Cr2 O7	No results	Invalid mass	No results	Full match	-1.96	217.861	6.512	7.93631e+08	1	10			88.5	DDA for other ion	1.54942e+10	1.54611e+10	8.98543e+07	1.27686e+10	1.54942e+10	1.4973e+10	1.99361e+10	1.54611e+10	1.34574e+10	1.74746e+10	3.23535e+10	8.98543e+07	7.20041e+06	9.57579e+09	1.27686e+10	1.71358e+10	111.376	110.587	168.136	115.27	1.173	1.054	0.007	1.618	1.173	1.163	1.615	1.054	1.02	3.379	0.007	0
FALSE		2,4,6-TRICHLOROANISOLE	C7 H5 Cl3 O	No results	Invalid mass	No results	Full match	3.82	209.941	6.571	6.73341e+08	9	3			88.5	DDA for other ion	2.99573e+09	3.47703e+09	5.2889e+08	8.91281e+08	3.22214e+09	2.99573e+09	2.28914e+09	4.75507e+09	3.47703e+09	2.59096e+09	2.65877e+09	5.2889e+08	4.92029e+08	6.88773e+08	3.94995e+09	8.91281e+08	96.3596	98.5685	130.371	143.306	2.568	2.907	0.552	4.678	0.758	2.568	6.904	0.88	2.907	3.86	0.134	0.552
FALSE		α-Lactose	C12 H22 O11	Not the top hit	Full match	Partial match	Full match	0.28	342.116	7.51	6.09884e+08	110	115	98.4	69.3	84.3	DDA for other ion	2.72617e+08	3.71243e+08	3.6954e+08	5.06669e+08	2.72617e+08	3.25027e+08	1.39232e+08	3.71726e+08	3.34732e+08	3.71243e+08	4.60277e+07	3.6954e+08	4.03208e+08	5.06669e+08	6.05115e+08	3.16429e+08	106.966	98.117	80.4571	107.056	0.537	0.734	0.611	0.538	0.537	0.44	0.734	0.553	1.173	0.091	0.611	1.274
FALSE		2H-1,3,5-Thiadiazine-2-thione	C3 H2 N2 S2	No results	Invalid mass	No results	Full match	-0.52	129.966	12.128	4.75999e+08	2	26			99.9	DDA for other ion	4.84586e+08	7.60813e+08	2.6015e+08	7.57332e+08	6.70959e+07	5.58091e+08	4.84586e+08	7.60813e+08	7.69501e+08	1.4172e+08	5.02204e+08	1.91872e+08	2.6015e+08	8.25645e+08	7.37859e+08	7.57332e+08	125.67	99.7735	115.188	65.8649	0.64	0.921	0.344	0.081	0.756	0.64	0.921	1.043	0.187	0.608	0.26	0.344
FALSE		5-Iodo-1-(4-thio-beta-D-arabinofuranosyl)-2,4(1H,3H)-pyrimidinedione	C9 H11 I N2 O5 S	No match	Invalid mass	No results	Full match	-1.83	385.943	11.798	4.35081e+08	3	8			94.1	DDA for other ion	1.45193e+08	2.32648e+08	2.11741e+08	2.80489e+08	1.45193e+08	1.9799e+08	6.24161e+07	2.32648e+08	2.25415e+08	2.66263e+08	1.52025e+07	2.11741e+08	2.74119e+08	2.80489e+08	3.49068e+08	1.75586e+08	119.24	103.986	95.175	112.544	0.518	0.829	0.607	0.518	0.567	0.355	0.829	0.646	1.516	0.054	0.607	1.561
FALSE		2,4,6-TRICHLOROANISOLE	C7 H5 Cl3 O	No match	Invalid mass	No results	Full match	4.35	209.942	6.824	4.25489e+08	9	6			88.5	DDA for other ion	2.04733e+09	2.98225e+09	2.30903e+08	2.89289e+09	2.23075e+09	2.04733e+09	2.0187e+09	2.98225e+09	3.29473e+09	1.98663e+09	1.88785e+09	2.30903e+08	2.03039e+08	3.2107e+09	2.89289e+09	5.0007e+08	99.2425	108.108	155.579	126.89	0.708	1.139	0.406	0.695	0.708	4.037	0.929	1.139	3.973	0.588	0.08	0.406
FALSE		2-C-Methyl-D-erythritol 4-phosphate	C5 H13 O7 P	Not the top hit	Invalid mass	Full match	Full match	-0.82	216.04	7.045	4.0706e+08	5	10			63.5	DDA for other ion	2.07955e+08	3.53332e+07	3.67322e+08	3.26697e+07	2.36428e+08	2.07955e+08	1.6454e+08	2.8637e+07	3.53332e+07	4.34735e+07	1.24567e+07	3.82405e+08	3.67322e+08	4.9481e+07	5.45775e+06	3.26697e+07	106.506	71.3629	92.0338	116.332	5.036	1.331	11.244	4.778	38.103	5.036	0.579	6.474	1.331	0.252	70.066	11.244
FALSE		[Similar to: methadone-d9; ΔMass: 135.6642 Da]	C8 H4 N6 O13 P2	Full match	Invalid mass	No results	No results	-2.65	453.93	11.795	2.498e+08	0	8			87.1	DDA for other ion	1.10971e+08	1.5397e+08	1.33295e+08	1.85171e+08	1.10971e+08	1.58708e+08	4.06458e+07	1.5397e+08	1.38632e+08	1.8202e+08	1.11633e+07	1.33295e+08	1.61186e+08	1.85171e+08	2.44584e+08	1.13848e+08	122.685	102.409	91.8234	112.699	0.599	0.831	0.545	0.599	0.649	0.357	0.831	0.567	1.599	0.06	0.545	1.416
FALSE		1-Bromopyrene	C16 H9 Br	No results	Invalid mass	No results	Full match	-0.48	279.989	7.146	2.41754e+08	2	8			71.3	DDA for other ion	2.03008e+08	6.09029e+07	2.46585e+08	5.40608e+07	2.03008e+08	2.27778e+08	1.25356e+08	6.09029e+07	4.8952e+07	6.4543e+07	1.23498e+07	2.79123e+08	2.46585e+08	5.27908e+07	7.22794e+07	5.40608e+07	109.604	85.0379	81.9055	91.8536	3.151	1.154	3.862	3.846	3.151	2.319	1.154	0.677	1.194	0.234	3.862	4.561
FALSE		2H-1,3,5-Thiadiazine-2-thione	C3 H2 N2 S2	No results	Invalid mass	No results	Full match	-0.93	129.966	12.305	2.39795e+08	2	58			100	DDA for other ion	1.13494e+08	1.58694e+08	1.07827e+08	2.56235e+08	7.63105e+07	1.37044e+08	1.13494e+08	1.58694e+08	2.32067e+08	1.3322e+08	1.07827e+08	1.89164e+08	8.3414e+06	2.93464e+08	2.56235e+08	2.43066e+08	66.6125	67.4587	130.686	21.2678	0.467	0.548	0.367	0.26	0.535	0.467	0.541	0.906	0.548	0.367	0.738	0.034
FALSE		HEPES	C8 H18 N2 O4 S	Full match	No match	No results	Full match	-1.07	238.098	7.344	2.27259e+08	3	1			70	DDA for other ion	1.61409e+08	1.03682e+08	2.66401e+08	1.11298e+08	1.61409e+08	1.74258e+08	9.59545e+07	1.26879e+08	1.03682e+08	5.392e+07	7.33065e+06	2.66401e+08	2.76059e+08	2.38615e+08	7.10731e+07	1.11298e+08	111.092	112.58	76.3682	130.841	0.862	0.532	2.48	0.676	2.452	0.862	0.532	1.459	0.484	0.031	3.748	2.48
FALSE		Thionyl diisocyanate	C2 N2 O3 S	No results	Invalid mass	No results	Full match	4.3	131.964	7.051	2.07881e+08	1	112			99.8	DDA for other ion	4.12905e+08	6.29594e+08	2.69284e+07	5.50725e+08	5.05039e+08	4.12905e+08	3.88773e+08	5.78692e+08	6.32705e+08	6.29594e+08	4.49389e+08	2.69284e+07	7.45943e+06	5.96659e+08	5.27528e+08	5.50725e+08	110.575	108.051	200.621	108.325	0.783	1.143	0.051	0.846	0.783	0.706	0.97	1.199	1.143	0.753	0.051	0.014
FALSE		[Similar to: 2-Hydroxyisovaleric acid; ΔMass: 93.8752 Da]	C2 H2 N2 O6 P2	Full match	Invalid mass	No results	No results	-2.94	211.938	6.475	1.95682e+08	0	13			99.3	DDA for other ion	1.07277e+09	1.40957e+09	1.34531e+08	1.25358e+09	1.10623e+09	1.07277e+09	1.3455e+08	1.3459e+09	1.40957e+09	1.43497e+09	2.3013e+08	1.02688e+08	1.34531e+08	2.07135e+08	1.25358e+09	1.46665e+09	121.994	100.168	57.6948	131.823	0.856	1.124	0.092	5.341	0.856	0.092	6.498	1.124	0.978	1.111	0.082	0.092
FALSE		hydroxy-(hydroxy(dioxo)chromio)oxy-dioxo-chromium	H2 Cr2 O7	No results	Invalid mass	No results	Full match	-1.95	217.861	7.284	1.95226e+08	1	4			61.7	DDA for other ion	2.00982e+09	2.09825e+09	1.83072e+08	1.72314e+09	1.9527e+09	2.05331e+09	2.00982e+09	2.09825e+09	1.8855e+09	2.51286e+09	2.51085e+09	1.83072e+08	1.62187e+08	1.72314e+09	1.57638e+09	1.8486e+09	96.2489	98.1763	145.565	103.852	1.133	1.218	0.116	1.133	1.303	1.087	1.218	1.196	1.359	1.457	0.116	0.088
FALSE		L-Tyrosine	C9 H11 N O3	Full match	Full match	Full match	Full match	-3.78	181.073	7.031	1.87607e+08	70	29	98.7	98.2	87	DDA for other ion	1.61519e+08	1.80169e+08	1.61273e+08	1.54114e+08	1.61519e+08	2.93046e+08	9.70697e+07	1.55191e+08	2.63765e+08	1.80169e+08	1.15841e+07	1.61273e+08	1.64379e+08	1.65404e+08	1.54114e+08	1.39149e+08	125.63	110.01	86.4308	104.219	0.977	1.295	1.046	0.977	1.901	0.698	0.938	1.711	1.295	0.07	1.046	1.181
FALSE		HEPES	C8 H18 N2 O4 S	Full match	No match	No results	Full match	-0.93	238.099	7.238	1.86704e+08	3	1			70	DDA for other ion	1.0753e+08	5.42109e+07	1.28489e+08	6.49904e+07	1.0753e+08	1.34346e+08	8.11692e+07	6.78836e+07	5.42109e+07	4.16517e+06	7.65085e+06	1.28489e+08	1.62663e+08	2.38658e+08	3.3869e+06	6.49904e+07	107.467	135.026	115.097	182.221	1.249	0.284	2.503	0.451	39.666	1.249	0.284	16.006	0.064	0.032	37.937	2.503
FALSE		HEPES	C8 H18 N2 O4 S	Full match	No match	No results	Full match	-1.32	238.098	7.516	1.76927e+08	3	1			70	DDA for other ion	4.84348e+06	5.75162e+06	8.19988e+06	6.31987e+06	4.84348e+06	5.81523e+06	4.71309e+06	5.75162e+06	5.24748e+06	1.1803e+08	8.19988e+06	1.89825e+08	1.73687e+06	3.8386e+06	1.98335e+08	6.31987e+06	50.9757	199.712	228.896	225.652	0.746	1.498	0.957	1.262	0.029	0.746	1.498	0.026	18.676	2.136	0.957	0.275
FALSE		6-Iodo-2H-chromen-2-one	C9 H5 I O2	No match	Invalid mass	No results	Full match	-3.36	271.933	6.305	1.645e+08	1	13			84.8	DDA for other ion	1.61667e+09	1.9103e+09	3.79957e+07	2.48643e+09	1.61667e+09	1.45849e+09	1.88378e+09	7.34334e+08	2.2884e+09	1.9103e+09	3.07091e+09	3.79957e+07	1.27508e+07	2.76267e+09	2.48643e+09	2.18482e+09	110.004	125.435	157.504	110.022	0.587	0.874	0.015	0.585	0.587	0.862	0.266	0.92	0.874	1.112	0.015	0.006
FALSE		6-Iodo-2H-chromen-2-one	C9 H5 I O2	No match	Invalid mass	No results	Full match	-3.29	271.933	6.506	1.59523e+08	1	14			84.7	DDA for other ion	1.61483e+09	2.28401e+09	1.49408e+07	2.48782e+09	1.61483e+09	1.45917e+09	1.87312e+09	2.29319e+09	2.28401e+09	1.91179e+09	3.33235e+09	1.49408e+07	7.88537e+06	2.76003e+09	2.48782e+09	2.39432e+09	110.525	110.039	155.596	109.733	0.587	0.831	0.006	0.585	0.587	0.782	0.831	0.918	0.798	1.207	0.006	0.003
FALSE		hydroxy-(hydroxy(dioxo)chromio)oxy-dioxo-chromium	H2 Cr2 O7	No results	Invalid mass	No results	Full match	-2.11	217.861	7.548	1.27312e+08	1	2			61.7	DDA for other ion	1.17783e+09	1.1368e+09	9.05864e+07	1.01467e+09	1.17783e+09	1.1452e+09	1.33667e+09	1.21928e+09	1.05773e+09	1.1368e+09	7.99189e+08	9.05864e+07	4.30381e+07	8.54121e+08	1.01467e+09	1.28855e+09	98.3785	101.526	134.183	95.5572	1.129	1.042	0.089	1.379	1.129	1.037	1.428	1.042	0.882	0.936	0.089	0.033
FALSE		Ethyl 3-(4-hydroxy-3,5-diiodophenyl)-2-phenylpropanoate	C17 H16 I2 O3	No match	Invalid mass	No results	Full match	-3.62	521.917	11.789	1.25644e+08	1	4			86.2	DDA for other ion	5.99693e+07	6.88745e+07	6.59989e+07	9.13967e+07	5.99693e+07	9.36124e+07	2.11451e+07	6.88745e+07	6.54529e+07	8.76694e+07	1.04506e+07	6.59989e+07	8.07976e+07	9.13967e+07	1.2851e+08	5.05752e+07	120.973	94.4424	89.3798	111.63	0.656	0.754	0.514	0.656	0.728	0.418	0.754	0.509	1.733	0.114	0.514	1.598
FALSE		2-C-Methyl-D-erythritol 4-phosphate	C5 H13 O7 P	Not the top hit	Invalid mass	Full match	Full match	-1.67	216.04	7.25	1.20142e+08	5	7			61.7	DDA for other ion	1.22295e+08	3.54095e+07	7.65395e+07	4.9821e+07	9.24012e+07	1.77378e+08	1.22295e+08	2.86706e+07	3.54095e+07	4.34619e+07	1.80809e+07	3.81931e+08	7.65395e+07	4.9821e+07	7.99426e+07	3.31011e+07	107.892	71.2038	142.933	101.689	2.219	0.575	2.312	1.855	2.219	3.695	0.575	0.443	1.313	0.363	4.778	2.312
FALSE		trifluorovinyldichloroborane	C2 B Cl2 F3	No match	Invalid mass	No results	Full match	-1.76	161.942	7.114	1.1751e+08	1	3			64.1	DDA for other ion	2.14313e+08	6.11568e+07	6.13395e+07	4.61843e+07	2.149e+08	1.41205e+08	2.14313e+08	6.72405e+07	6.11568e+07	5.57542e+07	1.33939e+07	6.13395e+07	2.30551e+08	3.51077e+07	4.61843e+07	7.65005e+07	105.532	83.1245	122.868	95.2204	3.057	1.324	1.328	6.121	3.057	2.801	1.915	1.324	0.729	0.382	1.328	3.014
FALSE		Carbamimidoylcarbamate	C2 H4 N3 O2	No results	Invalid mass	No results	Full match	2.68	102.031	7.258	1.17018e+08	1	14			85.4	DDA for other ion	3.2149e+08	2.33139e+08	1.57602e+08	2.64316e+08	3.2149e+08	4.04676e+08	1.16269e+08	2.33139e+08	1.75957e+08	2.33855e+08	1.73303e+08	1.33885e+08	1.57602e+08	2.66663e+08	2.64316e+08	9.56608e+07	67.2394	55.2531	42.4084	55.9739	1.215	0.874	0.65	1.206	1.531	1.215	0.874	0.666	2.445	0.65	0.507	1.648
FALSE		2-Amino-4-(nitroamino)butanoate	C4 H8 N3 O4	No results	Invalid mass	No results	Full match	2.68	162.052	7.535	1.15717e+08	2	67			81	DDA for other ion	3.0119e+08	2.48475e+08	1.5618e+08	2.98209e+08	3.05093e+08	3.0119e+08	2.03988e+08	8.06e+07	2.48475e+08	2.79481e+08	5.4186e+08	1.5618e+08	9.0698e+07	2.98209e+08	3.08319e+08	2.69941e+08	24.8728	70.251	100.684	38.611	0.977	0.806	0.507	1.023	0.977	0.756	0.27	0.806	1.035	1.817	0.507	0.336
FALSE		Thionyl diisocyanate	C2 N2 O3 S	No results	Invalid mass	No results	Full match	4.18	131.964	6.797	1.08792e+08	1	6			99.5	DDA for other ion	7.05058e+07	1.03818e+08	1.06352e+07	9.50162e+07	7.45416e+07	7.05058e+07	5.69022e+07	6.98651e+07	1.03818e+08	4.69734e+08	8.45331e+07	3.5185e+06	1.06352e+07	9.50162e+07	8.98475e+07	9.71645e+07	107.685	157.878	184.298	102.651	0.785	1.155	0.109	0.785	0.785	0.586	0.735	1.155	4.834	0.89	0.039	0.109
FALSE		Trifluoroacetic acid	C2 H F3 O2	No results	Invalid mass	No results	Full match	-3.09	113.993	6.407	1.00746e+08	2	5			84.7	DDA for other ion	5.91053e+06	1.60032e+07	3.65746e+07	1.35331e+07	5.53201e+06	5.91053e+06	6.01877e+06	1.60032e+07	1.36767e+07	2.70022e+07	1.14813e+07	3.65746e+07	5.0773e+07	1.35331e+07	1.51992e+07	1.21136e+07	97.5235	73.866	119.89	39.1692	0.409	1.183	2.406	0.409	0.389	0.497	1.183	0.9	2.229	0.848	2.406	4.191
FALSE		L-Rhamnulose 1-phosphate	C6 H13 O8 P	Not the top hit	Invalid mass	Full match	Not the top hit	0.06	244.035	6.612	9.83961e+07	16	11			91.7	DDA for other ion	3.82449e+06	3.70543e+06	6.0644e+06	3.54811e+06	3.82449e+06	5.87594e+06	2.71427e+06	3.68279e+06	3.739e+06	3.70543e+06	6.0644e+06	5.67261e+06	4.93439e+07	3.54811e+06	3.83376e+06	3.16025e+06	51.7433	85.37	188.091	66.2693	1.078	1.038	1.709	1.078	1.533	0.859	1.038	0.975	1.173	1.709	1.48	15.614
FALSE		MFCD00039723	C3 H6 O6 S3	Not the top hit	No results	No results	Full match	-4.13	233.932	6.875	9.11727e+07	1	0				DDA for other ion	7.94137e+08	1.12316e+09	8.22234e+07	1.29489e+09	1.0654e+08	7.94137e+08	8.18588e+08	1.25483e+09	1.12316e+09	1.04753e+09	2.9934e+09	6.85597e+07	8.22234e+07	1.75714e+09	1.29489e+09	1.09046e+09	125.491	107.967	168.454	109.916	0.613	0.867	0.075	0.061	0.613	0.751	0.714	0.867	0.961	1.704	0.053	0.075
FALSE		[Similar to: 4-(2-thienyl)benzoic acid; ΔMass: 169.7911 Da]	C4 H N4 O3 P3 S4	Full match	Invalid mass	No results	No results	3.15	373.816	6.445	7.57519e+07	0	3			60.9	DDA for other ion	1.44503e+09	1.52754e+09	1.26653e+07	1.21763e+09	1.35378e+09	1.44503e+09	1.81759e+09	1.5915e+09	1.45124e+09	1.52754e+09	2.90095e+09	1.26653e+07	1.83176e+06	1.20453e+09	1.21763e+09	1.34581e+09	111.304	109.507	175.609	109.742	1.187	1.192	0.01	1.124	1.187	1.351	1.321	1.192	1.135	2.408	0.01	0.001
FALSE		5-(4-Methoxyphenyl)-1,3-thiaselenole-2-thione	C10 H8 O S2 Se	No match	Invalid mass	No results	Full match	3.77	287.919	6.596	6.95189e+07	1	5			79.7	DDA for other ion	2.6626e+08	2.36647e+08	2.20383e+07	2.91863e+08	2.67469e+08	2.6626e+08	1.48491e+08	3.55309e+08	2.36647e+08	7.88595e+07	4.69757e+08	1.79077e+07	2.20383e+07	3.35452e+08	2.91863e+08	1.5985e+08	100.325	129.658	146.214	112.708	0.912	0.811	0.138	0.797	0.912	0.929	1.059	0.811	0.493	1.4	0.061	0.138
FALSE		D-Gluconate	C6 H12 O7	Full match	No results	Full match	Full match	-3.3	196.058	6.615	6.08472e+07	11	0				DDA for other ion	1.7923e+07	2.70179e+07	2.19459e+07	1.98477e+07	1.7923e+07	8.76788e+07	1.46313e+07	2.08893e+07	2.70179e+07	2.9109e+07	1.98657e+07	2.19459e+07	5.09353e+07	1.98477e+07	2.0944e+07	1.53646e+07	146.529	32.8557	62.0461	26.8493	0.952	1.29	1.048	0.903	4.186	0.952	1.052	1.29	1.895	1.001	1.048	3.315
FALSE		N-(4-Bromo-3-methylphenyl)-1-cyclohexyl-5-oxo-3-pyrrolidinecarboxamide	C18 H23 Br N2 O2	No match	Invalid mass	No results	Full match	-3.37	378.093	7.454	5.81214e+07	5	2			62	DDA for other ion	6.19174e+07	1.78968e+07	9.02145e+07	1.93411e+07	6.19174e+07	1.29557e+08	4.83733e+07	2.09741e+07	1.78968e+07	1.22235e+07	1.64775e+07	1.03284e+08	9.02145e+07	3.12358e+07	1.79192e+07	1.93411e+07	118.526	51.0839	82.2686	75.0316	2.501	0.671	4.664	1.982	7.23	2.501	0.671	0.999	0.632	0.528	5.764	4.664
FALSE		4-Methyl-N'-(methylsulfonyl)benzenesulfonohydrazide	C8 H12 N2 O4 S2	Not the top hit	Invalid mass	No results	Full match	3.74	264.025	7.061	5.75257e+07	5	33			99.6	DDA for other ion	1.13112e+07	1.33625e+07	2.21523e+07	1.22466e+07	1.13112e+07	1.15589e+07	7.89059e+06	1.34153e+07	1.27759e+07	1.33625e+07	1.32502e+07	2.21523e+07	3.09662e+07	1.22466e+07	1.42542e+07	1.19283e+07	26.368	15.1507	90.7424	17.2669	0.811	1.095	1.554	0.924	0.811	0.662	1.095	0.896	1.12	1.082	1.554	2.596
FALSE		DL-Tryptophan	C11 H12 N2 O2	Full match	Full match	Full match	Full match	-2.92	204.089	6.791	5.48084e+07	50	8	97.8	100	81.1	DDA for other ion	5.59801e+07	5.27626e+07	3.65571e+07	5.5208e+07	5.59801e+07	9.91405e+07	4.26151e+07	5.27626e+07	7.95565e+07	4.97497e+07	6.69656e+06	4.45867e+07	3.65571e+07	6.98589e+07	5.5208e+07	5.02933e+07	114.921	100.658	98.9572	100.145	0.847	0.989	0.727	0.801	1.796	0.847	0.755	1.441	0.989	0.096	0.808	0.727
FALSE		MFCD18430309	C9 H11 Cl N O5 P	No match	Invalid mass	No results	Full match	4.79	279.008	7.798	5.40511e+07	1	8			99	DDA for other ion	1.4874e+07	2.17603e+07	3.56252e+07	2.25975e+07	1.3555e+07	1.4874e+07	1.5687e+07	2.17603e+07	2.28906e+07	2.10213e+07	1.12065e+07	3.56252e+07	3.88815e+07	2.6127e+07	2.25975e+07	1.96208e+07	35.3628	53.9576	67.4647	53.9205	0.658	1.013	1.577	0.519	0.658	0.8	0.833	1.013	1.071	0.429	1.577	1.982
FALSE		AMPSO	C7 H17 N O5 S	Full match	Invalid mass	No results	Full match	-2.88	227.082	6.788	5.18695e+07	1	25			99.8	DDA for other ion	6.66306e+06	3.22193e+07	1.75399e+07	2.73876e+07	6.66306e+06	7.55645e+06	5.63475e+06	2.7193e+07	4.07708e+07	3.22193e+07	1.00263e+07	1.75399e+07	2.66599e+07	3.54954e+07	2.73876e+07	2.64754e+07	43.5833	73.6603	111.97	77.1465	0.213	1.217	0.64	0.188	0.276	0.213	0.766	1.489	1.217	0.282	0.64	1.007
FALSE		2-Cyano-N-(3,4-dichlorophenyl)acetamide	C9 H6 Cl2 N2 O	No match	Invalid mass	No results	Full match	-1.15	227.985	6.244	5.03732e+07	6	4			90.1	DDA for other ion	5.07448e+06	7.93947e+06	1.53942e+07	6.27759e+06	5.83099e+06	5.07448e+06	3.99419e+06	7.93947e+06	6.81348e+06	2.47424e+07	4.55826e+06	1.53942e+07	2.72176e+07	6.27759e+06	7.23556e+06	5.78403e+06	33.1068	120.008	128.812	47.3524	0.701	1.265	2.128	0.929	0.701	0.691	1.265	0.942	4.278	0.726	2.128	4.706
FALSE		ETM	C4 H4 N2 S3	No match	Invalid mass	No results	Full match	-0.9	175.953	7.634	4.776e+07	3	18			88.5	DDA for other ion	1.58656e+07	3.55321e+07	1.5841e+07	2.64504e+07	1.0883e+07	1.91474e+07	1.58656e+07	2.83964e+07	4.08609e+07	3.55321e+07	1.5841e+07	1.549e+07	3.20043e+07	2.50644e+07	2.64504e+07	2.84883e+07	36.3029	61.4469	62.8891	51.6135	0.557	1.247	0.632	0.434	0.724	0.557	1.133	1.545	1.247	0.632	0.586	1.123
FALSE		L-Alanyl-L-proline	C8 H14 N2 O3	Full match	Full match	No results	Full match	-3.78	186.1	6.868	4.55901e+07	7	2	88.9	9.4		DDA for other ion	9.49612e+06	1.72887e+07	1.18518e+07	1.71509e+07	2.25614e+07	6.51316e+06	9.49612e+06	8.04749e+06	1.72887e+07	3.03079e+07	1.18518e+07	6.82141e+07	4.38593e+06	6.88799e+06	5.52899e+07	1.71509e+07	87.4013	81.6136	184.552	139.163	0.554	1.168	1.234	3.275	0.118	0.554	1.168	0.313	1.767	1.721	1.234	0.256
FALSE		2-Amino-4-furan-2-yl-3-(4-phenyl-thiazol-2-yl)-4H-pyrano[3,2-c]chromen-5-one	C25 H16 N2 O4 S	No match	Invalid mass	No results	Full match	0.25	440.083	7.416	4.44818e+07	6	14			85.8	DDA for other ion	3.19472e+07	1.31229e+07	3.76067e+07	1.82967e+07	3.19472e+07	3.68372e+07	2.2678e+07	1.30212e+07	1.31229e+07	1.46993e+07	3.74455e+06	3.76067e+07	4.18021e+07	1.98197e+07	1.82967e+07	1.72282e+07	101.748	77.6945	90.2849	89.3427	1.612	0.717	2.055	1.612	2.013	1.316	0.657	0.717	0.853	0.189	2.055	2.426
FALSE		1,5-Pentanedithiol	C5 H12 S2	Not the top hit	No results	No results	Full match	-4.68	136.037	6.644	4.3891e+07	10	0				DDA for other ion	4.6992e+07	4.99624e+07	3.73072e+07	3.92201e+07	4.6992e+07	5.44096e+07	3.10612e+07	4.99624e+07	6.46533e+07	4.09e+07	7.38464e+06	3.94928e+07	3.73072e+07	4.28607e+07	2.62038e+07	3.92201e+07	100.248	96.8167	109.505	92.7776	1.096	1.166	0.951	1.096	2.076	0.792	1.166	2.467	1.043	0.172	1.507	0.951
FALSE		[Similar to: 4-(2-thienyl)benzoic acid; ΔMass: 191.8502 Da]	C3 H6 N6 O5 P2 S4	Full match	Invalid mass	No results	No results	-2.78	395.875	7.262	4.35169e+07	0	5			62	DDA for other ion	2.69196e+07	3.85679e+07	4.08934e+07	3.98628e+07	3.58332e+07	1.33499e+07	2.69196e+07	4.31234e+07	3.85679e+07	1.40431e+07	1.99064e+07	4.08934e+07	4.30864e+07	3.98628e+07	3.81717e+07	4.93297e+07	67.7429	72.4522	52.8811	51.4812	0.546	1.01	0.873	0.899	0.35	0.546	1.082	1.01	0.285	0.499	1.071	0.873
FALSE		Carbamimidoylcarbamate	C2 H4 N3 O2	No results	Invalid mass	No results	Full match	1.54	102.031	7.054	4.22265e+07	1	9			85.3	DDA for other ion	6.98507e+07	9.04773e+07	6.36062e+07	5.82118e+07	6.98507e+07	1.43099e+08	3.69582e+07	7.63296e+07	9.09535e+07	9.04773e+07	1.17245e+08	6.36062e+07	4.72135e+07	8.10578e+07	4.58248e+07	5.82118e+07	85.8808	13.5261	59.525	33.1638	0.862	1.554	1.388	0.862	3.123	0.635	0.942	1.985	1.554	1.446	1.388	0.811
FALSE		[Similar to: NP-012534; ΔMass: 65.7474 Da]	C2 H7 N8 O P S5	Full match	Invalid mass	No results	No results	4.01	349.91	6.581	3.88815e+07	0	30			85.3	DDA for other ion	1.64847e+07	2.12999e+08	359098	4.02339e+08	1.64847e+07	3.76948e+07	7.74036e+06	2.4788e+08	1.83003e+08	2.12999e+08	1.6644e+08	359098	329517	4.84154e+08	4.02339e+08	3.54809e+08	142.893	111.068	228.412	111.276	0.034	0.512	0.001	0.034	0.094	0.022	0.512	0.455	0.6	0.344	0.001	0.001
FALSE		2,2-Dichloro-12-(4-chlorophenyl)dodecanoic acid	C18 H25 Cl3 O2	No match	Invalid mass	No results	Full match	1.8	378.093	7.699	3.64905e+07	5	64			95.9	DDA for other ion	2.38742e+07	1.91444e+07	2.25746e+07	2.46828e+07	2.14893e+07	3.99092e+07	2.38742e+07	1.91444e+07	1.65169e+07	1.9501e+07	1.76246e+07	1.24156e+08	2.25746e+07	2.46828e+07	3.07147e+07	1.66027e+07	80.8194	34.1993	132.905	69.9531	1.299	0.776	1.36	0.871	1.299	1.438	0.776	0.538	1.175	0.714	4.042	1.36
FALSE		[Similar to: N1-[1-(3-isopropenylphenyl)-1-methylethyl]-3-oxobutanamide; ΔMass: -1.2306 Da]	C5 H8 Cl N2 P S3	Full match	Invalid mass	No results	No results	-3.82	257.927	6.864	3.61141e+07	0	4			82.4	DDA for other ion	8.23854e+08	9.79432e+08	2.25185e+07	7.97019e+08	8.23854e+08	8.28471e+08	7.92276e+08	9.79432e+08	9.78934e+08	1.09008e+09	1.02618e+09	2.25185e+07	1.69922e+07	7.97019e+08	7.90856e+08	8.49341e+08	107.915	109.467	192.572	109.197	1.034	1.238	0.028	1.034	1.048	0.933	1.229	1.238	1.283	1.288	0.028	0.02
FALSE		3,4-Dimethyl-2-phenylthiomorpholine	C12 H17 N S	Full match	Invalid mass	No results	Full match	-0.28	207.108	6.794	3.54603e+07	2	20			93.8	DDA for other ion	5.49426e+07	4.66996e+07	3.19264e+07	4.83978e+07	5.49426e+07	3.05176e+07	1.00585e+08	4.85376e+07	4.66996e+07	3.6476e+07	6.70398e+06	3.19264e+07	3.24698e+07	4.83978e+07	3.54815e+07	5.13959e+07	122.772	90.8933	102.971	97.018	1.135	1.003	0.632	1.135	0.86	1.957	1.003	1.316	0.71	0.139	0.9	0.632
FALSE		3-(4-Methoxyphenyl)-5,6-dihydro-4H-1,2-oxazine-6-carbonitrile	C12 H12 N2 O2	Full match	Invalid mass	No results	Full match	-2.6	216.089	6.768	3.39731e+07	63	49			93.4	DDA for other ion	4.65702e+07	4.23766e+07	3.93018e+07	2.83259e+07	4.65702e+07	7.74589e+07	1.67781e+07	2.85971e+07	4.88887e+07	4.23766e+07	5.93842e+06	3.93018e+07	4.88612e+07	2.7456e+07	2.83259e+07	2.99098e+07	127.088	95.0979	82.0424	87.9272	1.696	1.417	1.387	1.696	2.735	0.561	1.042	1.726	1.417	0.216	1.387	1.634
FALSE		[Similar to: 1,2-dimethylcyclopropane-1,2-dicarbohydrazide; ΔMass: -30.1398 Da]	C4 H N2 O3 P	Full match	Invalid mass	No results	No results	-3.65	155.972	5.791	3.35503e+07	0	48			100	DDA for other ion	6.88424e+08	8.33359e+08	3.72973e+07	9.1051e+08	5.91481e+08	6.88424e+08	7.68812e+08	9.42972e+08	8.01597e+08	8.33359e+08	1.39596e+09	3.72973e+07	3.25703e+07	9.44577e+08	8.80898e+08	9.1051e+08	101.263	106.091	143.917	105.982	0.782	0.915	0.042	0.626	0.782	0.844	0.998	0.91	0.915	1.478	0.042	0.036
FALSE		[Similar to: 2,4-difluorophenyl (methylsulfonyl)methanesulfonate; ΔMass: -130.0062 Da]	C4 H N2 O3 P	Full match	Invalid mass	No results	No results	-3.78	155.972	5.62	3.29595e+07	0	41			88.4	DDA for other ion	6.88538e+08	1.83756e+07	3.66165e+07	1.86324e+07	1.24244e+08	6.88538e+08	7.68326e+08	1.83756e+07	1.91729e+07	2.80293e+06	1.3587e+09	3.66165e+07	2.78278e+07	1.27656e+08	2.21855e+06	1.86324e+07	128.427	109.4	144.4	177.33	41.236	0.15	10.643	0.973	310.355	41.236	0.144	8.642	0.15	10.643	16.505	1.494
FALSE		[Similar to: 2,4-difluorophenyl (methylsulfonyl)methanesulfonate; ΔMass: -131.9855 Da]	C5 H3 N2 O2 P	Full match	Invalid mass	No results	No results	-3.67	153.993	5.581	3.27141e+07	0	38			91.1	DDA for other ion	3.36518e+08	1.19364e+07	1.66971e+07	4.8262e+08	3.36518e+08	3.75491e+08	2.89408e+08	1.25588e+08	1.19364e+07	1.16041e+07	7.10409e+08	1.66971e+07	1.6552e+07	4.8262e+08	3.74577e+08	5.36532e+08	102.308	182.381	145.415	107.718	0.697	0.032	0.045	0.697	1.002	0.539	0.26	0.032	0.022	1.472	0.045	0.031
FALSE		[Similar to: 3-(1-cyano-1,2-dihydroisoquinolin-2-yl)-3-oxopropyl propionate; ΔMass: -26.1895 Da]	C5 H8 Cl N2 P S3	Full match	Invalid mass	No results	No results	-3.82	257.927	6.353	3.16724e+07	0	27			100	DDA for other ion	1.71718e+08	5.89251e+08	1.90076e+07	5.09006e+08	1.7878e+08	1.11745e+08	1.71718e+08	5.89251e+08	6.17633e+08	5.85246e+08	5.73125e+08	1.56225e+07	1.90076e+07	5.09469e+08	4.83647e+08	5.09006e+08	105.764	108.305	182.58	108.074	0.337	1.157	0.037	0.351	0.231	0.337	1.157	1.277	1.15	1.125	0.032	0.037
FALSE		L-Alanyl-L-proline	C8 H14 N2 O3	Full match	Full match	No results	Full match	-3.62	186.1	6.708	3.03583e+07	7	16	82	9.1	91.4	DDA for other ion	3.67111e+07	4.4012e+07	3.26007e+07	4.02324e+07	3.67111e+07	5.0456e+07	2.03774e+07	4.72914e+07	4.4012e+07	9.06578e+06	1.13308e+07	5.62344e+07	3.26007e+07	4.02324e+07	6.48134e+06	4.23169e+07	96.7182	105.838	96.0672	110.293	0.912	1.175	0.77	0.912	7.785	0.482	1.175	6.791	0.214	0.282	8.676	0.77
FALSE		Inosine	C10 H12 N4 O5	Full match	Invalid mass	Full match	Partial match	-0.47	268.081	6.65	2.91594e+07	30	12			99.3	DDA for other ion	4.9817e+07	4.07831e+07	7.25557e+07	2.97977e+07	4.9817e+07	7.97248e+07	3.98617e+07	4.14312e+07	3.29127e+07	4.07831e+07	1.04888e+07	7.36851e+07	7.25557e+07	3.29726e+07	2.70519e+07	2.97977e+07	103.512	78.6482	105.122	73.8608	1.511	1.257	2.435	1.511	2.947	1.338	1.257	1.217	1.369	0.318	2.724	2.435
FALSE		Inosine	C10 H12 N4 O5	Full match	Invalid mass	Full match	Partial match	-0.93	268.081	6.829	2.81054e+07	37	13			99.3	DDA for other ion	2.17125e+07	3.84441e+07	5.79308e+07	2.90538e+07	1.88045e+07	2.17125e+07	3.28342e+07	4.08631e+07	3.21951e+07	3.84441e+07	8.52168e+06	7.27578e+07	5.79308e+07	3.16937e+07	2.59395e+07	2.90538e+07	85.323	82.1046	125.113	79.9061	0.837	1.289	1.994	0.593	0.837	1.13	1.289	1.241	1.323	0.269	2.805	1.994
FALSE		[Similar to: methadone-d9; ΔMass: -52.3242 Da]	C5 H5 N2 O5 P3	Full match	Invalid mass	No results	No results	1.47	265.942	12.063	2.70814e+07	0	12			94.6	DDA for other ion	6.96358e+06	1.59474e+07	1.02417e+07	2.0569e+07	6.96358e+06	9.37613e+06	5.14806e+06	1.62169e+07	1.52815e+07	1.59474e+07	1.02417e+07	5.16935e+06	1.42918e+07	2.0569e+07	2.56945e+07	1.29922e+07	53.2177	31.0209	92.3582	68.7527	0.365	0.788	0.498	0.339	0.365	0.396	0.788	0.595	1.227	0.498	0.201	1.1
FALSE		2-Amino-4-(nitroamino)butanoate	C4 H8 N3 O4	No results	Invalid mass	No results	Full match	2.73	162.052	6.293	2.70763e+07	2	69			99.1	DDA for other ion	1.47857e+08	2.39941e+08	4.06845e+06	2.05825e+08	1.49528e+08	1.47857e+08	1.47821e+08	2.58079e+08	2.39941e+08	1.98292e+08	1.86544e+08	4.06845e+06	3.9863e+06	2.41002e+08	1.9896e+08	2.05825e+08	106.595	89.2919	217.206	93.6659	0.718	1.071	0.02	0.62	0.743	0.718	1.071	1.206	0.963	0.774	0.02	0.019
FALSE		(2S,4S)-4-Hydroxy-2,3,4,5-tetrahydrodipicolinate	C7 H8 N O5	No match	Invalid mass	Full match	No match	-1.21	186.04	6.621	2.60485e+07	5	7			92.2	DDA for other ion	2.84978e+06	3.52856e+06	6.23991e+06	3.1348e+06	2.85441e+06	2.84978e+06	2.64177e+06	3.34331e+06	3.52856e+06	3.61194e+06	6.23991e+06	1.21343e+06	1.31733e+07	3.1348e+06	2.74063e+06	3.21772e+06	93.7889	103.173	142.157	102.338	0.911	1.123	1.991	0.911	1.04	0.821	1.067	1.287	1.123	1.991	0.443	4.094
FALSE		4-(Benzyloxy)-1-(3-chlorobenzyl)-1H-2,1,3-benzothiadiazine 2,2-dioxide	C21 H17 Cl N2 O3 S	No match	Invalid mass	No results	Full match	-1.95	412.064	7.326	2.54203e+07	9	1			70	DDA for other ion	4.24939e+06	6.12021e+06	8.08249e+06	8.22564e+06	4.30381e+06	4.24939e+06	4.22211e+06	7.22169e+06	6.12021e+06	5.36646e+06	6.93965e+06	1.76677e+07	8.08249e+06	1.01343e+07	7.74383e+06	8.22564e+06	47.3594	26.208	112.015	36.0825	0.513	0.713	0.983	0.425	0.549	0.513	0.713	0.79	0.652	0.685	2.282	0.983
FALSE		PD 173955	C21 H16 Cl2 N4 O S	No match	Invalid mass	No results	Full match	-1.45	442.042	7.468	2.52302e+07	17	47			100	DDA for other ion	2.46464e+07	1.91851e+07	2.7512e+07	1.88357e+07	2.46464e+07	2.94989e+07	2.22831e+07	1.92881e+07	1.81205e+07	1.91851e+07	1.80729e+07	2.9528e+07	2.7512e+07	1.97177e+07	1.09494e+07	1.88357e+07	44.3533	5.74177	41.7084	35.0799	1.25	1.019	1.461	1.25	2.694	1.183	0.978	1.655	1.019	0.917	2.697	1.461
FALSE		Acanthoside B	C28 H36 O13	No match	Invalid mass	No results	Full match	-0.95	580.215	7.356	2.49224e+07	12	1			70	DDA for other ion	1.60838e+07	7.92283e+06	2.51431e+07	1.03198e+07	1.60838e+07	2.55726e+07	8.85102e+06	8.89164e+06	7.09521e+06	7.92283e+06	8.20234e+06	2.5451e+07	2.51431e+07	1.03198e+07	1.24267e+07	8.04393e+06	88.8865	16.7166	88.0577	42.594	1.559	0.862	2.048	1.559	2.058	1.1	0.862	0.571	0.985	0.795	2.048	3.126
FALSE		2-Benzothiazolsulfonic acid	C7 H5 N O3 S2	Full match	Invalid mass	No results	Full match	-2.66	214.971	6.231	2.47545e+07	4	34			95.8	DDA for other ion	8.17301e+06	2.00978e+07	4.28605e+06	1.09947e+07	1.24082e+07	6.53591e+06	8.17301e+06	2.00978e+07	4.11227e+06	3.17866e+07	4.28605e+06	3.98184e+06	7.17847e+06	2.89975e+07	5.9677e+06	1.09947e+07	77.0892	126.525	54.8989	130.227	0.743	0.693	0.653	0.428	1.095	0.743	0.693	0.689	2.891	0.148	0.667	0.653
FALSE		[Similar to: 4-(2-thienyl)benzoic acid; ΔMass: -43.0789 Da]	C2 H2 N3 P3	Full match	Invalid mass	No results	No results	-3.36	160.946	7.104	2.46006e+07	0	3			64.1	DDA for other ion	4.72562e+07	1.97365e+07	1.71037e+07	1.4396e+07	4.72562e+07	3.48289e+07	5.49315e+07	2.03383e+07	1.97365e+07	1.79031e+07	1.71037e+07	7.00171e+06	4.14512e+07	1.25502e+07	1.4396e+07	2.10742e+07	84.7083	18.5155	89.1701	38.1701	2.607	1.371	1.363	3.765	2.419	2.607	1.621	1.371	0.85	1.363	0.486	1.967
FALSE		[Similar to: N-(2-hydroxyethyl)-N'-propylthiourea; ΔMass: 70.8559 Da]	C2 H4 N O8 P S	Full match	Invalid mass	No results	No results	-4.01	232.939	0.191	2.45352e+07	0	5			82.4	DDA for other ion	1.13954e+08	714841	1.69897e+07	979000	1.13954e+08	5.18654e+07	1.90338e+08	549643	4.05408e+06	714841	4.10337e+08	1.69897e+07	1.07667e+07	970564	4.69001e+08	979000	131.885	176.616	223.588	243.727	117.41	0.566	10.998	117.41	0.111	194.42	0.566	0.009	0.73	422.782	0.036	10.998
FALSE		6-isothiocyanatohexylbenzene	C13 H17 N S	Full match	Invalid mass	No results	Full match	-0.12	219.108	6.769	2.35492e+07	3	25			92.7	DDA for other ion	3.69514e+07	2.99109e+07	2.61107e+07	2.28368e+07	4.65e+07	2.4913e+07	3.69514e+07	2.62847e+07	2.99109e+07	3.22028e+07	6.06567e+06	2.61107e+07	3.97869e+07	2.28368e+07	1.90082e+07	3.07009e+07	100.466	82.405	94.1861	88.5707	1.311	1.151	1.296	2.036	1.311	1.204	1.151	1.574	1.049	0.266	1.374	1.296
FALSE		paracetamol sulfate	C8 H9 N O5 S	No match	Invalid mass	No results	Full match	-2.33	231.02	6.743	2.28485e+07	4	5			92.2	DDA for other ion	6.79522e+06	1.0561e+07	1.20771e+07	8.16995e+06	6.79522e+06	7.21299e+06	5.87946e+06	9.17224e+06	1.12439e+07	1.0561e+07	1.28741e+07	6.42757e+06	1.20771e+07	7.74766e+06	8.16995e+06	8.71327e+06	65.6677	45.8763	77.2843	48.7753	0.877	1.212	1.386	0.877	0.883	0.675	1.184	1.376	1.212	1.662	0.787	1.386
FALSE		[Similar to: NP-012534; ΔMass: -114.1748 Da]	C5 H3 N2 O3 P	Full match	Invalid mass	No results	No results	-3.03	169.988	5.629	2.19162e+07	0	28			84.7	DDA for other ion	2.6173e+08	4.34738e+08	1.42691e+07	4.85637e+08	2.53979e+08	2.6173e+08	3.01827e+08	5.41193e+08	4.34738e+08	4.32456e+08	6.10919e+08	1.18473e+07	1.42691e+07	4.75632e+08	5.88176e+08	4.85637e+08	98.428	107.896	152.493	107.408	0.534	0.89	0.029	0.534	0.445	0.622	1.138	0.739	0.89	1.284	0.02	0.029
FALSE		N~2~-Phenyl[1,3]thiazolo[5,4-d]pyrimidine-2,7-diamine	C11 H9 N5 S	Not the top hit	Invalid mass	No results	Full match	4.62	243.059	7.033	2.18729e+07	6	8			76.2	DDA for other ion	9.11655e+06	9.77233e+06	1.27016e+07	8.55371e+06	9.11655e+06	1.11014e+07	7.76269e+06	9.31758e+06	9.77233e+06	9.87137e+06	1.37146e+07	6.15754e+06	1.27016e+07	8.55371e+06	9.4607e+06	8.04505e+06	30.0645	62.6739	63.3686	48.5504	1.066	1.089	1.579	1.066	1.173	0.965	1.089	1.033	1.227	1.603	0.651	1.579
FALSE		Phenol red	C19 H14 O5 S	Not the top hit	Invalid mass	No results	Full match	-0.44	354.056	6.286	2.16355e+07	11	5			92.1	DDA for other ion	2.12535e+07	1.06686e+07	2.60783e+07	2.24614e+07	2.12535e+07	3.37197e+07	1.70837e+07	1.47531e+07	1.06686e+07	1.04612e+07	4.50002e+06	2.88384e+07	2.60783e+07	2.24614e+07	2.56429e+07	1.58259e+07	96.2675	74.249	86.3651	95.0122	1.079	0.657	1.125	0.946	1.315	1.079	0.657	0.416	0.661	0.2	1.125	1.648
FALSE		UO7513000	C5 H3 Br N4	No match	Invalid mass	No results	Full match	-2.2	197.954	12.043	2.13956e+07	6	4			90.1	DDA for other ion	6.79776e+06	1.14015e+07	1.10933e+07	1.3596e+07	6.79776e+06	7.52119e+06	5.99896e+06	1.2099e+07	1.12284e+07	1.14015e+07	1.28374e+07	5.63022e+06	1.10933e+07	1.3596e+07	1.38793e+07	1.0204e+07	75.1243	23.5228	79.3748	23.0792	0.542	0.89	0.944	0.5	0.542	0.588	0.89	0.809	1.117	0.944	0.406	1.087
FALSE		[Similar to: N-(2-hydroxyethyl)-N'-propylthiourea; ΔMass: 70.8558 Da]	C2 H4 N O8 P S	Full match	Invalid mass	No results	No results	-4.3	232.939	0.405	2.11863e+07	0	4			82.5	DDA for other ion	7.51575e+07	5.09298e+08	1.08189e+07	8.26436e+06	1.31534e+08	5.20331e+07	7.51575e+07	7.62007e+07	5.25089e+08	5.09298e+08	4.13947e+08	2.28184e+06	1.08189e+07	2.36372e+06	4.69018e+08	8.26436e+06	124.304	139.884	230.538	238.453	9.094	32.238	1.309	55.647	0.111	9.094	32.238	1.12	61.626	175.125	0.005	1.309
FALSE		2-Deoxy-D-ribose 5-phosphate	C5 H11 O7 P	Not the top hit	Not the top hit	Full match	Full match	-1.54	214.024	6.648	2.09562e+07	16	52			98	DDA for other ion	5.16888e+06	6.64509e+06	9.95118e+06	5.33723e+06	5.16888e+06	1.21763e+07	4.45753e+06	5.39597e+06	6.64509e+06	9.19502e+06	9.95118e+06	5.8505e+06	1.36286e+07	5.80336e+06	4.58515e+06	5.33723e+06	75.1546	65.6398	62.9653	89.7757	0.891	1.449	1.715	0.891	2.656	0.835	0.93	1.449	1.723	1.715	1.276	2.553
FALSE		[Similar to: 1,2,4-Benzenetricarboxylic acid; ΔMass: 1.9596 Da]	C2 H5 N4 O4 P S	Full match	Invalid mass	No results	No results	-4.1	211.976	6.286	2.09328e+07	0	17			91.2	DDA for other ion	5.59929e+06	6.64679e+06	7.19603e+06	6.36694e+06	5.95914e+06	5.44726e+06	5.59929e+06	6.64679e+06	6.37559e+06	6.88306e+06	7.19603e+06	5.74963e+06	1.135e+07	6.77261e+06	5.70631e+06	6.36694e+06	61.7555	13.1544	87.4428	10.7704	0.88	1.081	1.063	0.88	0.955	0.879	0.981	1.117	1.081	1.063	1.008	1.783
FALSE		[Similar to: methadone-d9; ΔMass: -108.2854 Da]	C H2 N6 O5 S	Full match	Invalid mass	No results	No results	-1.87	209.98	6.234	2.05762e+07	0	13			90.1	DDA for other ion	4.32533e+06	7.99019e+06	1.03576e+07	7.44204e+06	4.91859e+06	4.32533e+06	3.90302e+06	7.40596e+06	7.99019e+06	8.29592e+06	8.60717e+06	1.47714e+07	1.03576e+07	7.44204e+06	6.36329e+06	9.37939e+06	45.9515	15.0955	92.8438	27.5801	0.661	0.995	1.157	0.661	0.68	0.416	0.995	1.256	0.884	1.157	2.321	1.104
FALSE		[Similar to: 3-(trifluoromethyl)phenyl (methylsulfonyl)methanesulfonate; ΔMass: -142.0218 Da]	C3 H N2 O5 P	Full match	Invalid mass	No results	No results	1.35	175.963	6.367	2.02235e+07	0	10			88.6	DDA for other ion	1.62843e+08	2.80059e+08	1.51372e+07	1.80751e+08	1.62843e+08	1.6536e+08	1.60398e+08	2.80059e+08	3.13223e+08	2.62291e+08	3.56941e+08	1.32531e+07	1.51372e+07	2.58233e+08	1.5657e+08	1.80751e+08	100.806	95.0338	144.511	94.7213	0.887	1.451	0.085	0.631	1.056	0.887	1.085	2.001	1.451	1.382	0.085	0.084
FALSE		[Similar to: 1,2-dimethylcyclopropane-1,2-dicarbohydrazide; ΔMass: -32.1190 Da]	C5 H3 N2 O2 P	Full match	Invalid mass	No results	No results	-3.78	153.993	5.784	1.9768e+07	0	46			100	DDA for other ion	3.33597e+08	5.27623e+08	1.65778e+07	4.74141e+08	3.33597e+08	3.73426e+08	2.86699e+08	5.70063e+08	5.00825e+08	5.27623e+08	7.11879e+08	1.65778e+07	7.83291e+06	4.74141e+08	3.74574e+08	5.27545e+08	103.936	107.547	148.163	110.452	0.704	1.202	0.044	0.704	0.997	0.543	1.202	1.337	1	1.501	0.044	0.015
FALSE		ALA-PRO	C8 H14 N2 O3	Full match	Full match	No results	Full match	-3.7	186.1	7.094	1.96894e+07	7	6			92.9	DDA for other ion	2.54119e+07	2.59965e+07	4.73975e+07	2.49945e+07	4.55596e+07	2.54119e+07	2.28531e+07	2.66875e+07	2.59965e+07	1.43922e+07	7.31977e+06	6.01626e+07	4.73975e+07	1.9793e+07	2.49945e+07	2.70965e+07	100.954	78.5473	114.13	79.9403	1.017	1.04	1.749	2.302	1.017	0.843	1.348	1.04	0.531	0.37	2.407	1.749
FALSE		MFCD03461172	C26 H24 F N3 O4	No match	Invalid mass	No results	Full match	-0.84	461.175	7.447	1.94904e+07	10	12			98.8	DDA for other ion	1.78808e+07	1.43942e+07	2.62383e+07	1.78526e+07	1.78808e+07	3.35482e+07	1.68664e+07	1.33474e+07	1.6667e+07	1.43942e+07	1.06652e+07	2.69025e+07	2.62383e+07	1.78526e+07	1.84323e+07	1.18046e+07	82.5361	30.9752	57.2889	53.3355	1.429	0.904	1.46	1.002	1.82	1.429	0.748	0.904	1.219	0.597	1.46	2.223
FALSE		[Similar to: NP-012534; ΔMass: 65.7473 Da]	C2 H5 Cl N8 O3 P2 S2	Full match	Invalid mass	No results	No results	2.13	349.91	6.25	1.9297e+07	0	34			85.9	DDA for other ion	1.42254e+08	3.44406e+06	436454	2.98528e+06	1.70197e+08	1.13878e+08	1.42254e+08	3.44406e+06	3.665e+06	3.33832e+06	1.60946e+08	184174	436454	2.98528e+06	2.80001e+06	3.39751e+06	112.142	97.6796	237.655	87.1783	41.87	1.154	0.128	57.012	40.671	41.87	1.154	1.309	0.983	53.913	0.066	0.128
FALSE		[Similar to: methadone-d9; ΔMass: 339.6267 Da]	C17 H5 N6 O17 P3	Full match	Invalid mass	No results	No results	0.09	657.892	11.776	1.82779e+07	0	8			86.9	DDA for other ion	1.06e+07	1.0233e+07	1.00553e+07	1.11827e+07	1.06e+07	1.67974e+07	5.83508e+06	1.0233e+07	9.71393e+06	1.20459e+07	1.00553e+07	7.06451e+06	1.083e+07	1.11827e+07	1.68834e+07	8.14318e+06	66.3124	14.0836	59.895	53.1815	0.948	0.915	0.899	0.948	0.995	0.717	0.915	0.575	1.479	0.899	0.418	1.33
FALSE		Methyl 6-cyano-3-thioxo-2,4,8-triazatricyclo[7.3.1.0~2,7~]trideca-1(13),5,7,9,11-pentaene-10-carboxylate	C13 H8 N4 O2 S	Not the top hit	Invalid mass	No results	Full match	1.26	284.037	7.1	1.77109e+07	5	10			93.8	DDA for other ion	1.82835e+07	1.01634e+07	2.86247e+07	1.05195e+07	1.75602e+07	1.82835e+07	2.31049e+07	1.09081e+07	9.4418e+06	1.01634e+07	9.44237e+06	3.4586e+07	2.86247e+07	1.18577e+07	5.67503e+06	1.05195e+07	66.6056	14.7712	64.9838	41.1946	2.196	0.966	2.721	1.481	3.222	2.196	0.92	1.664	0.966	0.796	6.094	2.721
FALSE		Methyl N~2~-acetyl-L-lysinate	C9 H18 N2 O3	Full match	Invalid mass	No results	Full match	-2.41	202.131	6.713	1.74277e+07	14	19			99.6	DDA for other ion	9.15817e+06	1.2092e+07	1.07952e+07	9.5611e+06	9.15817e+06	1.01744e+07	8.73523e+06	1.03257e+07	1.35793e+07	1.2092e+07	1.7354e+07	7.11101e+06	1.07952e+07	1.07434e+07	8.75635e+06	9.5611e+06	61.9584	71.9059	57.9407	82.6972	0.914	1.265	1.129	0.852	1.162	0.914	0.961	1.551	1.265	1.615	0.812	1.129
FALSE		costatol	C10 H14 Br Cl3 O	No match	Invalid mass	No results	Full match	-1.23	333.929	12.061	1.7125e+07	1	8			96.8	DDA for other ion	7.10413e+06	1.49294e+07	8.10152e+06	1.75121e+07	7.10413e+06	8.60674e+06	5.52096e+06	1.49294e+07	1.37817e+07	1.53436e+07	1.18928e+07	2.48119e+06	8.10152e+06	1.75121e+07	2.44226e+07	1.17665e+07	65.5839	15.6329	84.9318	60.6499	0.406	0.853	0.679	0.406	0.352	0.469	0.853	0.564	1.304	0.679	0.102	0.689
FALSE		[Similar to: NP-012534; ΔMass: -114.1748 Da]	C5 H3 N2 O3 P	Full match	Invalid mass	No results	No results	-3.3	169.988	5.396	1.67449e+07	0	46			84.5	DDA for other ion	3.32495e+08	6.69632e+07	1.80665e+07	1.14925e+08	3.03645e+08	3.3284e+08	3.32495e+08	6.69632e+07	1.39098e+08	6.11445e+07	6.56005e+08	1.67992e+07	1.80665e+07	1.85499e+08	1.14925e+08	8.12247e+07	98.0364	109.829	147.009	107.937	2.896	0.753	0.222	1.637	2.896	4.094	0.361	1.21	0.753	3.536	0.146	0.222
FALSE		3-({4-[(2,4-Diamino-5-pyrimidinyl)methyl]-2,6-dimethoxyphenyl}amino)-3-oxopropanoic acid	C16 H19 N5 O5	Full match	Invalid mass	No results	Full match	-3.28	361.137	6.996	1.67052e+07	5	11			97.9	DDA for other ion	1.19639e+07	8.99468e+06	1.41473e+07	1.05304e+07	1.19639e+07	2.36713e+07	1.07616e+07	8.99468e+06	1.08151e+07	4.25953e+06	6.59127e+06	1.41473e+07	1.83296e+07	1.05304e+07	1.16815e+07	7.89908e+06	92.1365	54.546	63.2716	51.9555	1.362	0.854	1.211	1.136	2.026	1.362	0.854	0.926	0.539	0.626	1.211	2.32
FALSE		5,8-Dimethyl-4,7-bis(methylimino)-5a,8a-diphenyl-5,5a,8,8a-tetrahydro-4H-1,3,6-trioxa-5,8-diazaacenaphthylen-2(7H)-one	C23 H22 N4 O4	Not the top hit	Invalid mass	No results	Full match	-4.23	418.162	7.213	1.66633e+07	28	1			70	DDA for other ion	4.05775e+06	3.76876e+06	4.95779e+06	4.36981e+06	4.05775e+06	6.04908e+06	3.73245e+06	3.85254e+06	3.27418e+06	3.76876e+06	4.95779e+06	4.31745e+06	1.05567e+07	4.36981e+06	4.66654e+06	3.41343e+06	37.5314	43.0975	80.457	23.9054	1.093	0.882	1.135	0.929	1.296	1.093	0.882	0.702	1.104	1.135	0.925	3.093
FALSE		Ser-Leu	C9 H18 N2 O4	Full match	Invalid mass	No results	Full match	-1.59	218.126	6.621	1.62039e+07	26	19			99.5	DDA for other ion	1.21622e+07	1.35304e+07	1.1423e+07	1.08436e+07	1.21622e+07	1.55554e+07	1.18529e+07	1.37166e+07	1.35304e+07	1.29066e+07	1.7293e+07	9.58064e+06	1.1423e+07	1.16541e+07	1.06869e+07	1.08436e+07	28.1859	60.1457	37.0742	58.9666	1.093	1.19	1.053	1.044	1.456	1.093	1.177	1.266	1.19	1.484	0.896	1.053
FALSE		[Similar to: (±)12(13)-DiHOME; ΔMass: -54.3224 Da]	C4 H8 N2 O S5	Full match	Invalid mass	No results	No results	-2.79	259.923	6.354	1.59841e+07	0	26			93.8	DDA for other ion	8.97892e+07	2.09547e+08	1.12013e+07	1.88475e+08	8.77757e+07	1.32802e+08	8.97892e+07	2.27309e+08	2.08315e+08	2.09547e+08	6.91445e+07	1.12013e+07	5.62574e+06	1.88475e+08	1.82367e+08	2.05019e+08	108.718	107.994	123.625	108.481	0.466	1.142	0.061	0.466	0.728	0.438	1.206	1.142	1.022	0.367	0.061	0.027
FALSE		240I539PWQ	C5 H14 N O6 P	Full match	Invalid mass	No results	Full match	-2.46	215.055	7.914	1.54654e+07	4	5			96.8	DDA for other ion	2.05758e+07	1.70031e+07	2.23793e+07	1.28391e+07	2.00396e+07	2.61222e+07	2.05758e+07	1.70031e+07	1.76615e+07	1.56597e+07	5.96452e+06	2.23793e+07	3.7737e+07	1.20822e+07	1.28391e+07	1.48648e+07	85.8387	67.0107	90.9443	66.9425	1.659	1.376	1.743	1.659	2.035	1.384	1.407	1.376	1.053	0.494	1.743	2.539
FALSE		3-Carbamimidamidopropanoate	C4 H8 N3 O2	No results	Invalid mass	No results	Full match	2.01	130.062	6.288	1.49992e+07	1	10			96.9	DDA for other ion	1.70538e+07	2.07313e+07	1.55465e+07	2.22009e+07	1.70538e+07	2.76173e+07	6.6544e+06	1.85969e+07	3.26958e+07	2.07313e+07	3.08488e+07	1.03638e+07	1.55465e+07	2.64921e+07	2.14303e+07	2.22009e+07	58.1718	29.8029	69.1878	13.2509	0.644	0.934	0.7	0.644	1.289	0.3	0.702	1.526	0.934	1.164	0.484	0.7
FALSE		Methyl 2-methyl-1H-imidazole-1-carbodithioate	C6 H8 N2 S2	No match	Invalid mass	No results	Full match	-0.61	172.013	7.193	1.42094e+07	3	6			88.6	DDA for other ion	1.19981e+07	1.34236e+07	2.36847e+07	1.21878e+07	1.03615e+07	1.19981e+07	1.37314e+07	1.70727e+07	8.74431e+06	1.34236e+07	6.16748e+06	2.36847e+07	2.99784e+07	1.45658e+07	8.714e+06	1.21878e+07	64.7648	69.2405	88.5916	67.0195	1.127	1.101	2.46	0.711	1.377	1.127	1.172	1.003	1.101	0.423	2.718	2.46
FALSE		1,2,4-Benzenetricarboxylic acid	C9 H6 O6	Full match	Full match	No results	Full match	-2.85	210.016	6.153	1.39068e+07	5	45	92.2	77.9	97.3	DDA for other ion	1.84319e+08	2.20559e+08	8.102e+06	2.69972e+08	2.15833e+08	1.84319e+08	1.80106e+08	2.20559e+08	1.77129e+08	2.22397e+08	3.26552e+08	8.102e+06	6.70597e+06	2.79963e+08	2.69972e+08	2.38647e+08	102.97	108.11	146.658	108.845	0.755	0.788	0.03	0.771	0.683	0.755	0.788	0.656	0.932	1.166	0.03	0.028
FALSE		JNJ-10258859	C30 H24 N4 O3	Not the top hit	Invalid mass	No results	Full match	1.6	488.186	7.55	1.34054e+07	10	3			97.1	DDA for other ion	1.39214e+07	8.42605e+06	1.84337e+07	9.88262e+06	1.35083e+07	1.87418e+07	1.39214e+07	8.42605e+06	8.84581e+06	8.06018e+06	9.42575e+06	1.8546e+07	1.84337e+07	9.88262e+06	1.21568e+07	7.9433e+06	55.8979	16.4098	67.5815	34.0545	1.542	0.853	1.526	1.367	1.542	1.753	0.853	0.728	1.015	0.954	1.526	2.321
FALSE		N-(2-Methoxy-6-oxo-3,6-dihydro-4-pyrimidinyl)hexopyranosylamine	C11 H17 N3 O7	Not the top hit	Invalid mass	No results	Full match	4.89	303.108	8.166	1.32778e+07	4	3			91.5	DDA for other ion	1.31041e+07	1.76358e+07	1.40086e+07	1.32624e+07	1.31041e+07	1.35039e+07	9.97874e+06	2.12817e+07	1.76358e+07	1.70316e+07	6.32229e+06	1.7095e+07	1.40086e+07	1.41648e+07	1.22401e+07	1.32624e+07	60.9623	70.5699	50.7099	60.8531	0.925	1.441	1.056	0.925	1.103	0.752	1.502	1.441	1.284	0.446	1.397	1.056
FALSE		3-[3-(2,5-Dichlorophenyl)propanoyl]-5-fluoro-2-hydroxybenzoic acid	C16 H11 Cl2 F O4	No match	Unused	No results	Full match	-2.82	356.001	7.199	1.27234e+07	8	6			91.3	DDA for other ion	1.49796e+07	9.41138e+06	1.05773e+07	1.42605e+07	1.49796e+07	1.74959e+07	8.94371e+06	2.1878e+06	9.41138e+06	1.39893e+07	4.31752e+06	1.05773e+07	1.17579e+07	1.46231e+07	1.42605e+07	2.00127e+06	92.3871	102.4	84.7554	114.69	1.227	0.66	0.742	1.024	1.227	4.469	0.15	0.66	6.99	0.295	0.742	5.875
FALSE		aliconazole	C18 H13 Cl3 N2	No match	Invalid mass	No results	Full match	-0.21	362.014	7.125	1.24846e+07	11	7			98.1	DDA for other ion	1.05099e+07	7.06204e+06	1.37239e+07	6.93688e+06	1.05099e+07	9.56405e+06	1.61149e+07	7.38002e+06	7.06204e+06	6.22311e+06	1.01655e+07	1.79454e+07	1.37239e+07	6.93688e+06	4.95972e+06	6.97203e+06	47.4603	77.2623	35.3643	56.3943	1.928	1.064	1.968	1.515	1.928	2.311	1.064	1.424	0.893	1.465	3.618	1.968
FALSE		Leu-Val	C11 H22 N2 O3	Full match	Invalid mass	No results	Full match	-1.28	230.163	6.436	1.1597e+07	8	1			85.7	DDA for other ion	5.218e+06	6.48016e+06	7.97179e+06	4.88388e+06	4.72288e+06	6.26612e+06	5.218e+06	4.94889e+06	7.85595e+06	6.48016e+06	8.27079e+06	6.65686e+06	7.97179e+06	5.58817e+06	3.93862e+06	4.88388e+06	30.3103	49.4517	42.4677	67.5186	1.068	1.327	1.632	0.845	1.591	1.068	0.886	1.995	1.327	1.48	1.69	1.632
FALSE		1,3-Butanedione, 4,4,4-trifluoro-1-p-tolyl-	C11 H9 F3 O2	No match	Invalid mass	No results	Full match	-0.6	230.055	6.614	1.1517e+07	3	16			99.9	DDA for other ion	3.11626e+06	4.12946e+06	6.00305e+06	3.26253e+06	3.11626e+06	3.55678e+06	2.74936e+06	3.47948e+06	4.12946e+06	4.8293e+06	6.49405e+06	1.08959e+06	6.00305e+06	3.26253e+06	2.85225e+06	3.34877e+06	79.4876	78.7151	97.7171	102.337	0.955	1.442	1.793	0.955	1.247	0.821	1.066	1.448	1.442	1.99	0.382	1.793
FALSE		Leu-Leu	C12 H24 N2 O3	Full match	No results	No results	Full match	-0.68	244.179	6.377	1.06133e+07	13	0				DDA for other ion	6.34903e+06	5.95256e+06	7.02017e+06	5.25855e+06	6.11234e+06	8.01809e+06	6.34903e+06	4.79054e+06	6.08528e+06	5.95256e+06	9.67316e+06	6.26805e+06	7.02017e+06	5.98725e+06	5.25855e+06	4.6397e+06	46.8501	42.7034	41.583	52.3968	1.368	1.157	1.513	1.021	1.525	1.368	0.8	1.157	1.283	1.616	1.192	1.513
FALSE		240I539PWQ	C5 H14 N O6 P	Full match	Invalid mass	No results	Full match	-1.76	215.055	7.775	1.0331e+07	4	5			96.9	DDA for other ion	1.40639e+07	1.53458e+07	7.68737e+06	1.33473e+07	1.54176e+07	1.40639e+07	1.25734e+07	1.80082e+07	1.53458e+07	4.32875e+06	7.68737e+06	408827	2.48512e+07	1.36893e+07	3.50564e+06	1.33473e+07	56.2031	82.3093	135.394	77.443	1.126	1.315	0.562	1.126	4.012	0.942	1.315	4.377	0.324	0.562	0.117	1.862
FALSE		1,2,4-Benzenetricarboxylic acid	C9 H6 O6	Full match	Full match	No results	Full match	-3.01	210.016	6.291	1.03177e+07	5	20	92.9	79.5	96.8	DDA for other ion	1.81923e+08	2.21672e+08	6.74547e+06	2.66987e+08	2.11334e+08	1.81923e+08	8.96527e+07	2.21672e+08	1.76346e+08	2.22695e+08	1.55262e+08	6.74547e+06	5.49841e+06	2.82555e+08	2.66987e+08	2.41019e+08	115.797	108.004	201.693	108.3	0.681	0.785	0.025	0.748	0.681	0.372	0.785	0.661	0.924	0.549	0.025	0.023
FALSE		tert-Butyl hydrazodiformate	C10 H20 N2 O4	Full match	Invalid mass	No results	Full match	-1.34	232.142	6.578	1.02023e+07	21	3			88.6	DDA for other ion	1.01826e+07	1.02139e+07	8.87552e+06	9.1461e+06	1.01826e+07	1.31433e+07	1.00591e+07	1.01066e+07	1.09225e+07	1.02139e+07	1.24267e+07	7.20121e+06	8.87552e+06	1.03644e+07	8.10065e+06	9.1461e+06	19.2556	50.0262	27.3434	53.6408	1.1	1.117	0.97	0.982	1.623	1.1	0.975	1.348	1.117	1.199	0.889	0.97
FALSE		240I539PWQ	C5 H14 N O6 P	Full match	Invalid mass	No results	Full match	-2.83	215.055	8.091	1.00282e+07	6	5			97	DDA for other ion	3.3206e+06	3.80715e+06	6.96883e+06	3.36072e+06	3.42936e+06	3.14451e+06	3.3206e+06	3.71074e+06	3.80715e+06	1.59158e+07	6.96883e+06	2.70207e+07	453108	3.30044e+06	1.03579e+07	3.36072e+06	94.2227	111.104	182.563	94.5254	0.988	1.124	2.111	1.039	0.304	0.988	1.124	0.368	4.736	2.111	2.609	0.135
FALSE		Dodecyl sulfate	C12 H26 O4 S	Full match	Full match	No results	Full match	-0.29	266.155	0.484	1.00097e+07	3	2	97.7	9.9		DDA for other ion	1.90028e+07	2.88267e+08	3.57185e+06	2.78432e+07	1.90028e+07	3.86969e+06	2.43129e+07	2.88267e+08	2.96029e+08	1.93582e+08	1.49088e+08	3.51953e+06	3.57185e+06	3.33856e+07	1.97899e+07	2.78432e+07	106.327	112.546	222.67	109.14	0.569	8.634	0.178	0.569	0.196	0.873	8.634	14.959	6.953	4.466	0.178	0.128
FALSE		N-[4-Chloro-2-(1H-pyrrol-2-ylcarbonyl)phenyl]glycinamide	C13 H12 Cl N3 O2	No match	Invalid mass	No results	Full match	-0.19	277.062	6.953	9.75947e+06	4	3			70.6	DDA for other ion	4.23359e+06	9.77287e+06	5.12929e+06	8.78233e+06	4.06653e+06	4.23359e+06	4.30217e+06	9.77287e+06	1.30227e+07	5.49034e+06	9.01939e+06	4.48165e+06	5.12929e+06	9.56301e+06	8.15741e+06	8.78233e+06	93.0964	53.4083	72.9047	13.3579	0.49	1.022	0.584	0.425	0.519	0.49	1.022	1.596	0.625	0.943	0.549	0.584
FALSE		CU4800000	C11 H13 Cl2 N O	No match	Invalid mass	No results	Full match	2.59	245.038	6.847	9.4504e+06	1	12			75.8	DDA for other ion	4.86722e+06	8.82675e+06	4.98212e+06	8.6786e+06	4.86722e+06	4.86421e+06	5.20993e+06	8.81091e+06	1.10283e+07	8.82675e+06	1.10054e+07	3.81422e+06	4.98212e+06	8.6786e+06	9.40119e+06	8.24061e+06	99.9372	38.7893	75.316	44.2162	0.561	1.071	0.605	0.561	0.517	0.632	1.015	1.173	1.071	1.268	0.406	0.605
FALSE		2-Sulfobenzoic acid	C7 H6 O5 S	Full match	Invalid mass	No results	Full match	-3.72	201.993	5.393	8.73001e+06	3	11			87.9	DDA for other ion	1.18458e+08	7.45013e+06	9.72221e+06	3.17537e+07	1.18458e+08	1.15606e+08	1.19466e+08	8.67605e+06	6.94576e+06	7.45013e+06	1.35343e+08	8.94409e+06	9.72221e+06	5.60201e+07	3.17537e+07	1.00559e+07	96.3899	63.7429	149.834	130.53	3.641	0.219	0.967	2.115	3.641	11.88	0.155	0.219	0.741	2.416	0.282	0.967
FALSE		DB7175000	C7 H7 N O5 S	Not the top hit	Invalid mass	No results	Full match	-2.71	217.004	6.963	8.51093e+06	6	9			63.5	DDA for other ion	3.66632e+06	4.88958e+06	4.77218e+06	3.62278e+06	3.66632e+06	3.69405e+06	3.37654e+06	4.38396e+06	4.99961e+06	4.88958e+06	6.71271e+06	4.30251e+06	4.77218e+06	3.60714e+06	3.62278e+06	4.03709e+06	62.3425	65.52	63.4912	64.3014	1.016	1.215	1.188	1.016	1.02	0.836	1.215	1.38	1.211	1.861	1.188	1.182
FALSE		3-Dehydroquinate	C7 H10 O6	Full match	Invalid mass	Full match	Not the top hit	-3.67	190.047	6.291	6.57259e+06	11	9			83.6	DDA for other ion	1.71414e+07	7.25941e+07	4.93492e+06	6.80284e+07	2.87873e+07	1.71414e+07	1.13683e+07	7.01351e+07	7.25941e+07	8.15849e+07	1.26738e+08	2.59659e+06	4.93492e+06	6.80284e+07	1.3203e+08	5.19798e+07	99.9886	104.682	156.316	121.626	0.219	1.031	0.095	0.423	0.13	0.219	1.031	0.55	1.57	1.863	0.02	0.095
FALSE		Pyruvate	C3 H4 O3	Full match	Invalid mass	Full match	Full match	-3.99	88.0157	6.313	5.28224e+06	12	2			69.8	DDA for other ion	2.82776e+07	1.79562e+07	6.15537e+06	2.76917e+07	1.17449e+07	2.82776e+07	3.17744e+07	2.33941e+07	1.79562e+07	1.69494e+07	2.37406e+07	5.23989e+06	6.15537e+06	2.76917e+07	4.63967e+07	1.98765e+07	93.1982	93.6557	82.6876	104.636	0.609	0.845	0.31	0.424	0.609	1.599	0.845	0.387	0.853	0.857	0.113	0.31
[truncated: 18 more columns]
